# Supplementary material for: Light and Alternating Temperatures Release Seed Dormancy in the Invasive Dipsacus fullonum L. Through ROS Homeostasis and ABA Regulation
Source: Physiol Plant. 2025 Nov 19;177(6):e70642. doi: 10.1111/ppl.70642 (PMC12628119; doi:10.1111/ppl.70642)
Supplement: Supplementary file 5 — Dataset: S1. List of DEGs identified in this study, including their presence (1) or absence (0) in the pairwise comparison as overlapping genes. [file PPL-177-e70642-s001.csv]

GeneID	DCT vs. DAT	DCT vs. LCT	DCT vs. LAT
T1_Lj1A17T32.1	1	0	0
T1_transcript462.GWHAAZE00000001.nnic	1	1	1
T1_Lj1A67G43.1	1	1	1
T1_Lj1A71T68.1	1	0	0
T1_Lj1A92T27.1	1	1	0
T1_Lj1P130T21.1	1	0	0
T1_Lj1A152G45.1	1	0	0
T1_Lj1A288T38.1	1	0	0
T1_Lj1C304T4.1	1	1	1
T1_Lj1P304T14.1	1	1	1
T1_Lj1A346T32.1	1	0	0
T1_Lj1C354G8.1	1	0	0
T1_Lj1C435G7.1	1	1	0
T1_Lj1A461G26.1	1	1	1
T1_Lj1C645G4.1	1	1	1
T1_Lj1A686T46.1	1	0	0
T1_Lj1P722T23.1	1	1	1
T1_Lj1A733T62.1	1	1	1
T1_Lj1C736G5.1	1	0	0
T1_Lj1P781T14.1	1	1	0
T1_Lj1C790T8.1	1	0	0
T1_transcript5678.GWHAAZE00000001.nnic	1	1	1
T1_Lj1A826G61.1	1	0	0
T1_Lj1A829T33.1	1	1	1
T1_Lj1A833T51.1	1	1	1
T1_Lj1A840T51.1	1	1	1
T1_transcript6354.GWHAAZE00000001.nnic	1	0	0
T1_transcript6537.GWHAAZE00000001.nnic	1	1	0
T1_Lj1A880T63.1	1	1	1
T1_Lj1A884G88.1	1	1	0
T1_Lj1A890T52.1	1	1	0
T1_Lj1C891T9.1	1	1	1
T1_transcript7060.GWHAAZE00000001.nnic	1	0	0
T1_Lj1C894T13.1	1	1	1
T1_Lj1A902T42.1	1	1	0
T1_transcript7506.GWHAAZE00000001.nnic	1	0	0
T1_Lj1C929T9.1	1	1	1
T1_transcript7974.GWHAAZE00000001.nnic	1	0	0
T1_Lj1P936T19.1	1	0	0
T1_Lj1C941G12.1	1	0	0
T1_Lj1C958T7.1	1	1	0
T1_Lj1P963T38.1	1	1	1
T1_Lj1A966T38.1	1	1	1
T1_Lj1A968T59.1	1	0	0
T1_Lj1A970G58.1	1	1	1
T1_Lj1A979T80.1	1	1	1
T1_transcript9063.GWHAAZE00000001.nnic	1	0	1
T1_Lj1A1014T43.1	1	0	0
T1_Lj1C1026T8.1	1	1	1
T1_Lj1A1039T31.1	1	0	0
T1_Lj1A1060G23.1	1	0	0
T1_Lj1A1063G39.1	1	1	1
T1_Lj1A1071T61.1	1	0	0
T1_Lj1A1091G20.1	1	1	1
T1_Lj1C1125T8.1	1	0	0
T1_Lj1C1135G13.1	1	0	1
T1_Lj1A1142T61.1	1	1	0
T1_Lj1A1145T22.1	1	0	0
T1_transcript11103.GWHAAZE00000001.nnic	1	0	0
T1_Lj1C1151T7.1	1	0	0
T1_Lj1C1152G4.1	1	0	0
T1_Lj1A1154G40.1	1	1	0
T1_Lj1P1157T27.1	1	0	0
T1_Lj1C1164T5.1	1	1	0
T1_Lj1C1167T9.1	1	1	1
T1_Lj1C1178G13.1	1	0	0
T1_Lj1A1199T46.1	1	1	1
T1_Lj1P1205T38.1	1	0	0
T1_Lj1P1209T19.1	1	1	1
T1_transcript12385.GWHAAZE00000001.nnic	1	1	1
T1_Lj1C1233G15.1	1	1	1
T1_Lj1A1235T93.1	1	1	0
T1_Lj1A1235G87.1	1	1	0
T1_Lj1C1249T2.1	1	0	0
T1_Lj2A0T39.1	1	0	0
T1_transcript28.GWHAAZE00000002.nnic	1	0	1
T1_transcript64.GWHAAZE00000002.nnic	1	1	1
T1_Lj2C12T18.1	1	0	0
T1_Lj2A13T24.1	1	1	1
T1_transcript145.GWHAAZE00000002.nnic	1	0	0
T1_transcript263.GWHAAZE00000002.nnic	1	1	1
T1_Lj2C47T5.1	1	0	0
T1_Lj2C48G13.1	1	0	0
T1_transcript908.GWHAAZE00000002.nnic	1	1	1
T1_Lj2C71T7.1	1	0	0
T1_Lj2C71G10.1	1	1	0
T1_Lj2A73T35.1	1	1	1
T1_Lj2A76T78.1	1	1	1
T1_Lj2A77T29.1	1	0	0
T1_Lj2C79T8.1	1	0	0
T1_Lj2A96T69.1	1	0	0
T1_transcript1820.GWHAAZE00000002.nnic	1	1	0
T1_Lj2A107T63.1	1	0	0
T1_transcript2016.GWHAAZE00000002.nnic	1	0	0
T1_Lj2P126T14.1	1	1	0
T1_Lj2C126T7.1	1	0	1
T1_transcript2787.GWHAAZE00000002.nnic	1	1	1
T1_Lj2A173T37.1	1	0	0
T1_Lj2C185T6.1	1	0	0
T1_Lj2C187G2.1	1	0	0
T1_transcript4074.GWHAAZE00000002.nnic	1	1	1
T1_Lj2C237T9.1	1	1	1
T1_Lj2A244G65.1	1	0	1
T1_transcript4477.GWHAAZE00000002.nnic	1	0	0
T1_Lj2C255T5.1	1	1	1
T1_Lj2C271T3.1	1	0	0
T1_Lj2C285G5.1	1	1	1
T1_Lj2C293T13.1	1	1	0
T1_Lj2C295G3.1	1	0	0
T1_Lj2C296G3.1	1	0	0
T1_Lj2C298T11.1	1	1	0
T1_transcript5922.GWHAAZE00000002.nnic	1	1	1
T1_Lj2C326G4.1	1	1	1
T1_Lj2C344G7.1	1	0	0
T1_Lj2C359T12.1	1	1	1
T1_Lj2C361G9.1	1	1	0
T1_transcript7328.GWHAAZE00000002.nnic	1	0	0
T1_Lj2C435G10.1	1	0	0
T1_Lj2C442T0.1	1	0	0
T1_Lj2A442T43.1	1	1	1
T1_transcript7567.GWHAAZE00000002.nnic	1	1	1
T1_transcript7632.GWHAAZE00000002.nnic	1	1	1
T1_transcript7717.GWHAAZE00000002.nnic	1	0	0
T1_transcript7908.GWHAAZE00000002.nnic	1	1	0
T1_Lj2A466T49.1	1	1	1
T1_transcript7956.GWHAAZE00000002.nnic	1	1	1
T1_Lj2C468G7.1	1	0	0
T1_Lj2A481T18.1	1	0	0
T1_Lj2C507G14.1	1	1	1
T1_transcript9124.GWHAAZE00000002.nnic	1	0	0
T1_transcript9350.GWHAAZE00000002.nic	1	1	0
T1_Lj2A627G34.1	1	1	1
T1_Lj2A631G13.1	1	1	1
T1_transcript9548.GWHAAZE00000002.nnic	1	1	1
T1_Lj2A672T48.1	1	0	0
T1_Lj2P692T49.1	1	1	1
T1_Lj2A732G49.1	1	1	0
T1_Lj2A766T19.1	1	1	1
T1_Lj2A813G14.1	1	1	0
T1_Lj2A1006G35.1	1	0	0
T1_Lj2A1009G37.1	1	1	1
T1_Lj2C1012T3.1	1	1	1
T1_transcript11289.GWHAAZE00000002.nnic	1	0	0
T1_transcript11659.GWHAAZE00000002.nnic	1	1	1
T1_transcript11717.GWHAAZE00000002.nnic	1	0	0
T1_transcript11815.GWHAAZE00000002.nnic	1	1	1
T1_Lj2A1075G33.1	1	0	0
T1_Lj2A1084T15.1	1	1	1
T1_Lj2C1085G9.1	1	1	0
T1_Lj2A1091G43.1	1	0	0
T1_Lj2A1095G44.1	1	0	0
T1_Lj2A1101T53.1	1	0	0
T1_transcript12289.GWHAAZE00000002.nic	1	0	0
T1_transcript12492.GWHAAZE00000002.nnic	1	1	1
T1_Lj2A1126T37.1	1	1	1
T1_transcript12968.GWHAAZE00000002.nnic	1	1	1
T1_Lj2C1137G6.1	1	0	0
T1_Lj2C1139G2.1	1	1	0
T1_Lj2A1142T80.1	1	1	1
T1_Lj2C1188T5.1	1	1	1
T1_Lj2A1192T45.1	1	0	0
T1_Lj2A1194T51.1	1	0	0
T1_transcript14121.GWHAAZE00000002.nnic	1	1	1
T1_Lj2A1196T50.1	1	1	0
T1_Lj2C1204T13.1	1	1	0
T1_Lj2P1221T93.1	1	1	1
T1_Lj2A1221T109.1	1	1	1
T1_Lj2C1221T62.1	1	1	0
T1_Lj2P1221T100.1	1	1	0
T1_Lj2C1221T24.1	1	1	1
T1_Lj2C1222G64.1	1	1	1
T1_Lj2P1224T99.1	1	1	1
T1_Lj2P1225T95.1	1	1	1
T1_Lj2P1225T96.1	1	1	1
T1_transcript14669.GWHAAZE00000002.nnic	1	1	1
T1_Lj2A1228G70.1	1	1	1
T1_Lj2C1229T3.1	1	1	1
T1_Lj2P1229T95.1	1	1	1
T1_Lj2C1229G12.1	1	1	0
T1_Lj2A1229G102.1	1	1	1
T1_transcript14746.GWHAAZE00000002.nnic	1	1	1
T1_Lj2A1229G104.1	1	1	1
T1_transcript14847.GWHAAZE00000002.nnic	1	1	0
T1_transcript14822.GWHAAZE00000002.nnic	1	1	1
T1_Lj2A1230T121.1	1	1	1
T1_Lj2C1234T10.1	1	1	1
T1_Lj2C1234G17.1	1	1	1
T1_Lj2A1234G110.1	1	1	0
T1_transcript15158.GWHAAZE00000002.nnic	1	1	1
T1_Lj2P1236T76.1	1	1	1
T1_transcript14888.GWHAAZE00000002.nnic	1	1	1
T1_Lj2C1236T50.1	1	1	1
T1_Lj2C1237G32.1	1	1	1
T1_Lj2P1237T81.1	1	1	1
T1_Lj2P1237T91.1	1	1	1
T1_Lj2C1237T30.1	1	1	1
T1_Lj2C1237G35.1	1	1	1
T1_Lj2P1237T61.1	1	1	1
T1_transcript15050.GWHAAZE00000002.nnic	1	1	1
T1_Lj2A1237G133.1	1	1	1
T1_Lj2P1237T69.1	1	1	1
T1_Lj2P1237T122.1	1	1	1
T1_Lj2C1237T35.1	1	1	1
T1_Lj2P1237T124.1	1	1	1
T1_transcript15190.GWHAAZE00000002.nnic	1	1	1
T1_Lj2C1238G20.1	1	1	1
T1_Lj2C1238T11.1	1	1	1
T1_Lj2C1238T12.1	1	1	1
T1_Lj2P1238T97.1	1	1	1
T1_Lj2A1239T189.1	1	1	1
T1_Lj2P1239T81.1	1	1	1
T1_Lj2C1239T1.1	1	1	1
T1_Lj2C1239T39.1	1	1	1
T1_Lj2P1239T117.1	1	1	1
T1_Lj2P1239T154.1	1	1	1
T1_Lj2A1239T193.1	1	1	1
T1_Lj3P163T14.1	1	1	0
T1_Lj3A229G8.1	1	1	1
T1_Lj3P537T27.1	1	0	0
T1_Lj3A542T27.1	1	1	0
T1_Lj3A599G46.1	1	1	1
T1_Lj3A639G13.1	1	0	0
T1_Lj3A745T101.1	1	1	1
T1_Lj3C755T2.1	1	1	1
T1_Lj3A761T53.1	1	1	1
T1_Lj3P797T41.1	1	1	0
T1_Lj3C843G5.1	1	1	1
T1_Lj3C864G18.1	1	0	1
T1_Lj3A865G68.1	1	0	0
T1_Lj3A882G53.1	1	1	1
T1_Lj3A885T45.1	1	1	1
T1_transcript3372.GWHAAZE00000003.nnic	1	0	0
T1_Lj3C889G13.1	1	0	0
T1_Lj3C889T18.1	1	0	0
T1_Lj3A918T40.1	1	1	1
T1_Lj3C919G2.1	1	1	1
T1_Lj3C919G8.1	1	1	0
T1_Lj3C924G11.1	1	0	0
T1_Lj3C930T8.1	1	1	0
T1_transcript4776.GWHAAZE00000003.nnic	1	0	0
T1_transcript4839.GWHAAZE00000003.nnic	1	0	0
T1_Lj3C970T3.1	1	0	1
T1_Lj3C972T7.1	1	0	0
T1_Lj3C982T5.1	1	0	0
T1_Lj3A990T71.1	1	0	0
T1_Lj3A991G23.1	1	0	0
T1_Lj3C1003G2.1	1	0	0
T1_transcript5947.GWHAAZE00000003.nnic	1	0	0
T1_Lj3A1017G50.1	1	0	1
T1_Lj3A1020T60.1	1	1	0
T1_Lj3A1022G61.1	1	0	0
T1_Lj3P1026T50.1	1	0	0
T1_Lj3C1062T10.1	1	1	0
T1_Lj3A1068T45.1	1	1	1
T1_Lj3A1078T19.1	1	0	1
T1_Lj4C34T9.1	1	1	1
T1_transcript535.GWHAAZE00000004.nnic	1	1	0
T1_Lj4A42T73.1	1	1	1
T1_transcript682.GWHAAZE00000004.nnic	1	0	0
T1_Lj4A62T63.1	1	1	1
T1_Lj4A68T49.1	1	0	0
T1_Lj4C70T9.1	1	1	1
T1_Lj4C72T17.1	1	0	0
T1_Lj4C75G10.1	1	1	1
T1_transcript1105.GWHAAZE00000004.nic	1	1	1
T1_Lj4C86T7.1	1	1	1
T1_Lj4C86G6.1	1	0	0
T1_transcript1169.GWHAAZE00000004.nnic	1	0	0
T1_Lj4A107T49.1	1	0	0
T1_Lj4A109T46.1	1	0	0
T1_Lj4C124T8.1	1	1	1
T1_Lj4C136T11.1	1	0	0
T1_transcript2043.GWHAAZE00000004.nnic	1	0	0
T1_Lj4C140G3.1	1	1	0
T1_transcript2607.GWHAAZE00000004.nnic	1	1	0
T1_Lj4P180T25.1	1	1	1
T1_Lj4C192T1.1	1	0	0
T1_Lj4A204T66.1	1	1	0
T1_Lj4C210T8.1	1	1	1
T1_Lj4C211T4.1	1	0	0
T1_transcript3251.GWHAAZE00000004.nnic	1	1	1
T1_Lj4A224T28.1	1	1	1
T1_Lj4A225T59.1	1	1	0
T1_transcript4281.GWHAAZE00000004.nnic	1	1	1
T1_transcript4461.GWHAAZE00000004.nnic	1	1	1
T1_Lj4A478G33.1	1	1	1
T1_Lj4A607T48.1	1	0	0
T1_Lj4A666T17.1	1	1	1
T1_Lj4A690G48.1	1	0	0
T1_Lj4C693T2.1	1	1	1
T1_Lj4C695T2.1	1	1	1
T1_Lj4C695T4.1	1	1	1
T1_transcript5262.GWHAAZE00000004.nnic	1	1	1
T1_transcript5616.GWHAAZE00000004.nnic	1	1	1
T1_Lj4A750T29.1	1	0	1
T1_transcript6087.GWHAAZE00000004.nnic	1	1	1
T1_Lj4A773T43.1	1	0	0
T1_Lj4C784T4.1	1	1	1
T1_Lj4A787T16.1	1	1	1
T1_Lj4C798T7.1	1	1	1
T1_Lj4C816G5.1	1	0	1
T1_transcript7248.GWHAAZE00000004.nnic	1	1	0
T1_Lj4P840T41.1	1	1	1
T1_Lj4C880G9.1	1	1	0
T1_Lj4A881T27.1	1	1	1
T1_Lj4A888G17.1	1	0	0
T1_Lj4A920T60.1	1	1	1
T1_Lj5A7T12.1	1	0	1
T1_Lj5A23G24.1	1	0	0
T1_Lj5C27T5.1	1	0	0
T1_Lj5C30T11.1	1	1	1
T1_transcript204.GWHAAZE00000005.nnic	1	0	0
T1_Lj5C40G12.1	1	1	1
T1_Lj5A50G63.1	1	0	0
T1_Lj5C51T8.1	1	1	1
T1_Lj5C62G3.1	1	1	1
T1_transcript1151.GWHAAZE00000005.nnic	1	1	1
T1_Lj5A116G57.1	1	1	0
T1_Lj5C120T17.1	1	1	1
T1_Lj5A130T69.1	1	1	0
T1_Lj5A139T81.1	1	1	1
T1_Lj5A160G54.1	1	0	0
T1_Lj5C160T13.1	1	0	0
T1_Lj5C162T4.1	1	1	0
T1_Lj5A173T63.1	1	0	0
T1_Lj5C179T14.1	1	0	0
T1_Lj5A180G49.1	1	0	0
T1_Lj5A189G47.1	1	1	1
T1_Lj5C189G13.1	1	0	0
T1_Lj5A195T74.1	1	0	0
T1_transcript4589.GWHAAZE00000005.nnic	1	0	0
T1_Lj5A213T89.1	1	1	1
T1_Lj5C219G10.1	1	0	0
T1_Lj5C224G7.1	1	0	1
T1_transcript5485.GWHAAZE00000005.nnic	1	1	1
T1_Lj5C253T9.1	1	0	0
T1_Lj5C267T10.1	1	1	0
T1_Lj5A267G70.1	1	1	1
T1_Lj5C285G4.1	1	0	0
T1_Lj5C321T4.1	1	0	0
T1_Lj5C321T11.1	1	1	1
T1_Lj5C441G3.1	1	0	0
T1_transcript52.GWHAAZE00000006.nnic	1	0	0
T1_Lj6A29G59.1	1	0	0
T1_Lj6C54T5.1	1	0	0
T1_Lj6C218G0.1	1	1	0
T1_Lj6A270T15.1	1	1	1
T1_Lj6A285T31.1	1	0	0
T1_transcript906.GWHAAZE00000006.nnic	1	1	1
T1_Lj6A399T12.1	1	1	1
T1_transcript1169.GWHAAZE00000006.nnic	1	1	1
T1_Lj6A596G8.1	1	0	0
T1_Lj6A615G86.1	1	1	0
T1_Lj6C633G10.1	1	0	0
T1_Lj6P639T26.1	1	1	1
T1_Lj6A651G58.1	1	0	0
T1_Lj6A664T60.1	1	0	0
T1_Lj6C668T4.1	1	1	0
T1_Lj6C670T12.1	1	1	0
T1_transcript2276.GWHAAZE00000006.nnic	1	1	1
T1_Lj6C689T11.1	1	1	1
T1_Lj6A700T83.1	1	1	1
T1_Lj6C702G8.1	1	1	1
T1_Lj6A719G42.1	1	1	0
T1_Lj6A736T83.1	1	0	0
T1_Lj6C747T6.1	1	0	0
T1_transcript4242.GWHAAZE00000006.nnic	1	1	1
T1_Lj6A775T24.1	1	1	1
T1_Lj6A796T83.1	1	1	0
T1_Lj6C798G9.1	1	1	0
T1_transcript4938.GWHAAZE00000006.nnic	1	1	1
T1_Lj6C809G13.1	1	1	1
T1_Lj6C825T18.1	1	0	0
T1_transcript5568.GWHAAZE00000006.nnic	1	0	0
T1_Lj7C70T9.1	1	0	0
T1_Lj7A70T81.1	1	0	0
T1_transcript500.GWHAAZE00000007.nnic	1	1	0
T1_transcript858.GWHAAZE00000007.nnic	1	0	1
T1_transcript870.GWHAAZE00000007.nnic	1	0	0
T1_Lj7C344T6.1	1	1	1
T1_Lj7C353T6.1	1	1	1
T1_transcript1432.GWHAAZE00000007.nnic	1	0	1
T1_transcript1664.GWHAAZE00000007.nnic	1	1	1
T1_Lj7C372T1.1	1	1	1
T1_Lj7A373T38.1	1	1	1
T1_Lj7C375T19.1	1	1	0
T1_Lj7C393G0.1	1	1	1
T1_Lj7A435G51.1	1	0	0
T1_Lj7C438G9.1	1	1	0
T1_Lj7A450G51.1	1	0	0
T1_Lj7A452G24.1	1	0	0
T1_Lj7A453G70.1	1	1	1
T1_Lj7C462G3.1	1	1	1
T1_Lj7P465T31.1	1	1	0
T1_transcript3814.GWHAAZE00000007.nnic	1	1	1
T1_Lj7P499T29.1	1	0	0
T1_Lj7C510T14.1	1	1	0
T1_Lj7A522T31.1	1	1	0
T1_Lj7C527G9.1	1	1	0
T1_transcript4436.GWHAAZE00000007.nnic	1	1	1
T1_Lj7A571T39.1	1	0	1
T1_Lj7A608T48.1	1	1	1
T1_Lj7A620G39.1	1	0	0
T1_transcript6433.GWHAAZE00000007.nnic	1	1	1
T1_transcript6562.GWHAAZE00000007.nnic	1	0	0
T1_Lj7C662T16.1	1	1	1
T1_Lj7C663G6.1	1	1	1
T1_transcript7804.GWHAAZE00000007.nnic	1	0	0
T1_Lj7A681T64.1	1	1	0
T1_Lj7A685T51.1	1	0	0
T1_Lj7A689G76.1	1	1	1
T1_Lj7A705T29.1	1	1	1
T1_transcript8345.GWHAAZE00000007.nnic	1	1	1
T1_transcript8467.GWHAAZE00000007.nnic	1	1	1
T1_Lj7A717G56.1	1	1	1
T1_Lj7A717T59.1	1	0	0
T1_Lj7C724G9.1	1	0	0
T1_Lj7A730T43.1	1	1	1
T1_Lj7C748G6.1	1	0	0
T1_Lj7C748T8.1	1	1	1
T1_Lj8A23G65.1	1	0	0
T1_transcript406.GWHAAZE00000008.nnic	1	1	1
T1_transcript500.GWHAAZE00000008.nnic	1	1	1
T1_transcript829.GWHAAZE00000008.nnic	1	1	0
T1_Lj8C54T8.1	1	0	0
T1_Lj8C64G13.1	1	1	1
T1_Lj8C69T2.1	1	1	1
T1_Lj8A71T55.1	1	1	1
T1_Lj8A78T46.1	1	0	0
T1_Lj8A81T83.1	1	0	0
T1_Lj8A86G38.1	1	0	0
T1_Lj8C87G2.1	1	0	0
T1_Lj8C87G5.1	1	0	0
T1_transcript1846.GWHAAZE00000008.nnic	1	1	0
T1_transcript2327.GWHAAZE00000008.nnic	1	1	1
T1_Lj8P113T26.1	1	0	0
T1_transcript2857.GWHAAZE00000008.nnic	1	0	0
T1_transcript2895.GWHAAZE00000008.nnic	1	0	0
T1_Lj8C140T21.1	1	0	0
T1_Lj8C145T3.1	1	0	0
T1_Lj8C145T9.1	1	1	1
T1_Lj8A146G66.1	1	0	0
T1_Lj8C148T6.1	1	0	0
T1_Lj8A152T84.1	1	0	0
T1_Lj8A156T79.1	1	0	0
T1_Lj8A163T38.1	1	1	0
T1_transcript3544.GWHAAZE00000008.nnic	1	0	0
T1_Lj8P171T25.1	1	0	0
T1_Lj8A173T75.1	1	1	1
T1_Lj8C176G16.1	1	0	0
T1_Lj8C189T5.1	1	1	1
T1_transcript4191.GWHAAZE00000008.nnic	1	1	0
T1_transcript4509.GWHAAZE00000008.nnic	1	0	0
T1_Lj8C209T4.1	1	0	0
T1_transcript4680.GWHAAZE00000008.nnic	1	0	0
T1_Lj8A221T67.1	1	0	1
T1_Lj8A229T67.1	1	1	0
T1_Lj8A238T60.1	1	1	0
T1_Lj8A302T16.1	1	1	1
T1_Lj8A482T27.1	1	1	1
T1_transcript5895.GWHAAZE00000008.nnic	1	1	0
T1_Lj8C550T7.1	1	0	0
T1_Lj8C566G1.1	1	1	0
T1_Lj9C240T5.1	1	1	0
T1_Lj9A281G42.1	1	1	0
T1_Lj9C302G3.1	1	1	0
T1_transcript1151.GWHAAZE00000009.nnic	1	1	0
T1_Lj9A342T54.1	1	0	0
T1_Lj9C342T12.1	1	1	1
T1_Lj9A342G52.1	1	1	1
T1_Lj9C361T6.1	1	0	0
T1_transcript2140.GWHAAZE00000009.nnic	1	0	0
T1_transcript2383.GWHAAZE00000009.nnic	1	0	0
T1_Lj9C379T13.1	1	0	0
T1_Lj9C414T18.1	1	0	0
T1_Lj9C416G6.1	1	0	0
T1_Lj9A433T99.1	1	0	0
T1_transcript3456.GWHAAZE00000009.nnic	1	1	1
T1_Lj9A444G105.1	1	1	0
T1_Lj9A451G98.1	1	0	1
T1_Lj9A452G76.1	1	0	0
T1_Lj9C457G12.1	1	0	0
T1_Lj9C460T2.1	1	1	1
T1_Lj9C473T12.1	1	0	0
T1_transcript4552.GWHAAZE00000009.nnic	1	1	0
T1_Lj9C478T4.1	1	1	1
T1_Lj9C486T5.1	1	1	1
T1_Lj9A490T31.1	1	1	1
T1_transcript5108.GWHAAZE00000009.nnic	1	1	0
T1_Lj9C499G5.1	1	1	0
T1_transcript5370.GWHAAZE00000009.nnic	1	1	0
T1_Lj9C509G5.1	1	1	0
T1_Lj9C513G3.1	1	0	0
T1_Lj9C519G5.1	1	0	1
T1_Lj9A549T53.1	1	0	0
T1_Lj9C551G3.1	1	1	0
T1_Lj9A581G69.1	1	1	1
T1_transcript6994.GWHAAZE00000009.nnic	1	1	0
T1_Lj9C585T3.1	1	1	1
T1_Lj9A591T85.1	1	0	0
T1_Lj9C593G12.1	1	1	1
T1_Lj9C594T10.1	1	1	0
T1_transcript7931.GWHAAZE00000009.nnic	1	0	0
T1_Lj9C634T13.1	1	1	1
T1_transcript8075.GWHAAZE00000009.nnic	1	0	0
T1_Lj9A683T26.1	1	1	0
T1_Lju124A32T75.1	1	0	0
T1_Lju124C37T7.1	1	1	0
T1_transcript87.GWHAAZE00000041.nnic	1	1	1
T1_transcript9.GWHAAZE00000056.nnic	1	1	0
T1_Lju2566A0G21.1	1	0	0
T1_Lju337C5G4.1	1	0	0
T1_Lju41C3T12.1	1	0	0
T1_transcript181.GWHAAZE00000094.nnic	1	1	1
T1_Lju41C32T2.1	1	1	0
T1_Lju41A34T46.1	1	1	1
T1_Lju41A42G102.1	1	1	0
T1_Lju470A12T58.1	1	0	0
T1_Lju50A15T20.1	1	1	1
T1_Lju50A17G32.1	1	0	0
T1_Lju682C1T1.1	1	1	0
T1_Lju926A11T9.1	1	1	1
T2_21	1	1	1
T2_108	1	1	0
T2_124	1	0	0
T2_173	1	0	1
T2_214	1	0	1
T2_216	1	1	0
T2_238	1	1	1
T2_242	1	1	1
T2_279	1	1	1
T2_281	1	0	0
T2_296	1	1	1
T2_324	1	1	0
T2_332	1	1	1
T2_337	1	1	1
T2_390	1	1	0
T2_455	1	1	1
T2_494	1	1	1
T2_521	1	1	1
T2_559	1	0	1
T2_570	1	1	0
T2_603	1	1	1
T2_655	1	0	1
T2_670	1	1	1
T2_672	1	1	0
T2_692	1	0	0
T2_693	1	1	0
T2_726	1	1	0
T2_757	1	1	1
T2_791	1	1	1
T2_836	1	1	1
T2_872	1	1	1
T2_877	1	1	1
T2_918	1	1	1
T2_919	1	1	1
T2_961	1	1	1
T2_1038	1	1	1
T2_1043	1	1	0
T2_1051	1	1	1
T2_1059	1	1	1
T2_1079	1	1	1
T2_1084	1	1	1
T2_1097	1	1	1
T2_1103	1	1	1
T2_1104	1	1	1
T2_1124	1	0	0
T2_1127	1	1	1
T2_1128	1	1	1
T2_1189	1	1	1
T2_1210	1	1	0
T2_1304	1	1	1
T2_1310	1	0	0
T2_1322	1	0	1
T2_1342	1	1	1
T2_1349	1	1	1
T2_1358	1	1	1
T2_1373	1	1	1
T2_1382	1	1	0
T2_1428	1	1	0
T2_1440	1	1	1
T2_1491	1	1	1
T2_1495	1	1	1
T2_1574	1	1	1
T2_1616	1	1	1
T2_1623	1	1	1
T2_1698	1	0	0
T2_1736	1	0	0
T2_1739	1	1	1
T2_1745	1	0	0
T2_1773	1	0	0
T2_1786	1	1	0
T2_1793	1	1	1
T2_1807	1	1	1
T2_1819	1	0	0
T2_1885	1	1	1
T2_1938	1	1	1
T2_1944	1	1	1
T2_1947	1	1	1
T2_1967	1	1	1
T2_2065	1	1	1
T2_2082	1	1	1
T2_2084	1	1	1
T2_2145	1	0	1
T2_2155	1	1	1
T2_2162	1	1	1
T2_2166	1	1	1
T2_2183	1	1	1
T2_2199	1	0	0
T2_2229	1	1	1
T2_2231	1	1	1
T2_2236	1	1	1
T2_2265	1	1	1
T2_2286	1	1	1
T2_2306	1	1	1
T2_2321	1	1	1
T2_2335	1	1	1
T2_2358	1	0	0
T2_2364	1	0	0
T2_2381	1	1	1
T2_2400	1	0	0
T2_2410	1	0	0
T2_2422	1	1	1
T2_2452	1	1	1
T2_2475	1	0	0
T2_2509	1	1	1
T2_2551	1	1	1
T2_2565	1	1	1
T2_2598	1	1	1
T2_2609	1	1	0
T2_2611	1	0	0
T2_2628	1	1	1
T2_2641	1	1	1
T2_2662	1	0	0
T2_2665	1	1	0
T2_2690	1	1	1
T2_2697	1	0	0
T2_2702	1	1	0
T2_2706	1	1	1
T2_2715	1	1	1
T2_2733	1	1	0
T2_2745	1	1	1
T2_2764	1	1	0
T2_2787	1	1	1
T2_2813	1	1	0
T2_2829	1	1	1
T2_2840	1	1	1
T2_2870	1	0	0
T2_2893	1	1	1
T2_2913	1	1	0
T2_2968	1	1	1
T2_2985	1	0	0
T2_3007	1	0	0
T2_3066	1	1	1
T2_3088	1	0	0
T2_3149	1	1	1
T2_3151	1	1	0
T2_3155	1	1	1
T2_3184	1	1	1
T2_3219	1	1	1
T2_3240	1	0	0
T2_3297	1	1	1
T2_3307	1	0	1
T2_3315	1	1	1
T2_3375	1	1	0
T2_3451	1	1	1
T2_3470	1	1	1
T2_3498	1	1	0
T2_3501	1	1	1
T2_3515	1	1	1
T2_3591	1	1	1
T2_3600	1	0	0
T2_3638	1	1	1
T2_3664	1	1	1
T2_3688	1	0	0
T2_3693	1	1	1
T2_3700	1	1	1
T2_3711	1	1	1
T2_3734	1	1	1
T2_3758	1	1	1
T2_3799	1	0	0
T2_3861	1	1	1
T2_3878	1	1	1
T2_3901	1	1	1
T2_3955	1	1	1
T2_3965	1	0	0
T2_3974	1	0	0
T2_4013	1	1	1
T2_4051	1	1	1
T2_4069	1	1	1
T2_4134	1	1	1
T2_4173	1	1	1
T2_4216	1	1	1
T2_4222	1	0	0
T2_4229	1	1	1
T2_4234	1	1	1
T2_4240	1	1	1
T2_4262	1	0	1
T2_4264	1	1	0
T2_4265	1	0	0
T2_4268	1	0	1
T2_4335	1	1	1
T2_4342	1	1	1
T2_4372	1	1	1
T2_4413	1	0	0
T2_4457	1	1	1
T2_4467	1	0	0
T2_4470	1	1	1
T2_4478	1	1	1
T2_4508	1	1	1
T2_4512	1	0	0
T2_4526	1	0	1
T2_4579	1	1	1
T2_4680	1	1	1
T2_4684	1	1	1
T2_4686	1	1	1
T2_4696	1	1	1
T2_4727	1	1	0
T2_4795	1	1	1
T2_4798	1	1	1
T2_4855	1	1	0
T2_4862	1	1	1
T2_4940	1	1	1
T2_4994	1	0	0
T2_5001	1	0	0
T2_5035	1	0	0
T2_5045	1	1	1
T2_5061	1	1	1
T2_5071	1	1	1
T2_5115	1	0	0
T2_5134	1	1	1
T2_5162	1	1	1
T2_5185	1	1	1
T2_5201	1	1	1
T2_5234	1	1	1
T2_5239	1	1	1
T2_5246	1	0	0
T2_5250	1	1	1
T2_5274	1	1	1
T2_5287	1	1	1
T2_5346	1	1	1
T2_5350	1	1	1
T2_5409	1	1	1
T2_5423	1	1	1
T2_5590	1	0	0
T2_5594	1	0	0
T2_5648	1	1	1
T2_5649	1	1	1
T2_5661	1	1	1
T2_5667	1	1	1
T2_5686	1	1	1
T2_5701	1	1	1
T2_5710	1	1	0
T2_5738	1	1	1
T2_5764	1	1	1
T2_5807	1	1	0
T2_5865	1	1	1
T2_5909	1	0	0
T2_5922	1	0	0
T2_5926	1	1	1
T2_5948	1	1	1
T2_6000	1	1	1
T2_6018	1	1	0
T2_6079	1	1	0
T2_6080	1	1	1
T2_6096	1	0	0
T2_6101	1	1	1
T2_6118	1	0	0
T2_6186	1	1	1
T2_6189	1	1	1
T2_6197	1	0	0
T2_6200	1	0	0
T2_6223	1	1	1
T2_6232	1	1	1
T2_6234	1	1	0
T2_6237	1	0	1
T2_6241	1	1	1
T2_6275	1	1	1
T2_6301	1	0	1
T2_6323	1	1	1
T2_6356	1	1	1
T2_6377	1	0	0
T2_6498	1	1	1
T2_6503	1	1	1
T2_6508	1	1	1
T2_6511	1	1	1
T2_6536	1	0	0
T2_6538	1	1	1
T2_6540	1	0	1
T2_6570	1	1	1
T2_6593	1	1	1
T2_6670	1	1	1
T2_6674	1	0	0
T2_6688	1	1	1
T2_6699	1	1	1
T2_6725	1	1	1
T2_6773	1	1	1
T2_6784	1	1	1
T2_6793	1	1	0
T2_6801	1	1	0
T2_6821	1	1	1
T2_6824	1	1	1
T2_6825	1	1	1
T2_6844	1	0	0
T2_6848	1	1	1
T2_6852	1	1	1
T2_6855	1	1	0
T2_6888	1	1	1
T2_6899	1	1	1
T2_6917	1	1	0
T2_6924	1	1	1
T2_6960	1	0	0
T2_6972	1	1	0
T2_7052	1	1	1
T2_7058	1	1	1
T2_7078	1	0	0
T2_7081	1	1	1
T2_7102	1	1	1
T2_7125	1	1	0
T2_7145	1	1	1
T2_7154	1	0	0
T2_7213	1	0	0
T2_7219	1	1	0
T2_7268	1	1	0
T2_7271	1	1	0
T2_7273	1	1	1
T2_7275	1	1	0
T2_7294	1	1	1
T2_7347	1	1	1
T2_7355	1	1	1
T2_7364	1	1	1
T2_7386	1	1	1
T2_7477	1	1	1
T2_7479	1	1	1
T2_7481	1	1	1
T2_7503	1	1	1
T2_7519	1	1	0
T2_7540	1	0	0
T2_7558	1	0	1
T2_7584	1	1	0
T2_7596	1	0	0
T2_7617	1	1	1
T2_7626	1	0	1
T2_7651	1	1	1
T2_7750	1	0	0
T2_7788	1	1	1
T2_7815	1	1	1
T2_7834	1	1	1
T2_7841	1	0	1
T2_7859	1	0	0
T2_7863	1	1	1
T2_7887	1	0	0
T2_7937	1	1	1
T2_8024	1	0	0
T2_8067	1	0	0
T2_8099	1	1	1
T2_8170	1	0	0
T2_8202	1	1	1
T2_8217	1	1	0
T2_8223	1	1	1
T2_8243	1	1	1
T2_8344	1	1	1
T2_8346	1	1	1
T2_8354	1	1	1
T2_8379	1	1	1
T2_8387	1	1	1
T2_8421	1	0	0
T2_8428	1	0	0
T2_8436	1	1	1
T2_8446	1	1	1
T2_8447	1	0	0
T2_8463	1	0	0
T2_8466	1	0	0
T2_8473	1	1	1
T2_8494	1	0	0
T2_8538	1	1	1
T2_8545	1	1	1
T2_8568	1	1	1
T2_8593	1	1	1
T2_8615	1	1	1
T2_8657	1	1	1
T2_8659	1	0	0
T2_8661	1	1	1
T2_8723	1	0	0
T2_8761	1	1	1
T2_8762	1	0	0
T2_8801	1	1	0
T2_8831	1	1	1
T2_8833	1	0	0
T2_8851	1	1	1
T2_8893	1	1	1
T2_8927	1	1	1
T2_8977	1	1	0
T2_9018	1	1	0
T2_9053	1	0	0
T2_9111	1	0	0
T2_9129	1	1	0
T2_9193	1	1	1
T2_9194	1	0	0
T2_9199	1	1	1
T2_9273	1	1	1
T2_9332	1	1	1
T2_9341	1	1	1
T2_9356	1	1	1
T2_9375	1	1	1
T2_9427	1	1	1
T2_9436	1	1	1
T2_9495	1	1	1
T2_9497	1	1	0
T2_9509	1	1	1
T2_9518	1	1	1
T2_9527	1	1	0
T2_9531	1	1	1
T2_9577	1	1	1
T2_9616	1	0	1
T2_9697	1	1	1
T2_9704	1	1	1
T2_9721	1	1	1
T2_9731	1	1	1
T2_9740	1	1	1
T2_9748	1	1	1
T2_9819	1	1	1
T2_9836	1	1	1
T2_9837	1	0	0
T2_9875	1	0	0
T2_9876	1	1	1
T2_9885	1	0	1
T2_9890	1	1	1
T2_9898	1	0	0
T2_9914	1	1	1
T2_9952	1	0	0
T2_9991	1	1	1
T2_9993	1	1	1
T2_10006	1	0	1
T2_10015	1	1	0
T2_10063	1	1	0
T2_10104	1	1	1
T2_10108	1	0	0
T2_10174	1	1	1
T2_10178	1	0	0
T2_10189	1	1	0
T2_10198	1	0	1
T2_10207	1	1	1
T2_10219	1	1	1
T2_10231	1	1	0
T2_10248	1	1	1
T2_10252	1	0	0
T2_10260	1	1	1
T2_10294	1	1	1
T2_10297	1	1	1
T2_10305	1	1	1
T2_10318	1	1	1
T2_10360	1	1	1
T2_10466	1	1	1
T2_10482	1	1	1
T2_10483	1	1	1
T2_10487	1	1	1
T2_10507	1	1	1
T2_10515	1	1	1
T2_10522	1	0	1
T2_10523	1	1	1
T2_10534	1	1	0
T2_10538	1	1	0
T2_10557	1	1	1
T2_10564	1	0	0
T2_10596	1	1	1
T2_10618	1	1	0
T2_10636	1	1	1
T2_10665	1	1	1
T2_10666	1	0	0
T2_10721	1	1	0
T2_10761	1	1	0
T2_10772	1	1	1
T2_10784	1	1	1
T2_10839	1	0	0
T2_10846	1	0	1
T2_10847	1	1	0
T2_10872	1	1	1
T2_10900	1	1	0
T2_10902	1	0	0
T2_10913	1	0	0
T2_10925	1	1	1
T2_10953	1	1	0
T2_10968	1	0	0
T2_10993	1	0	0
T2_10995	1	1	1
T2_10996	1	1	1
T2_10997	1	1	1
T2_11014	1	0	1
T2_11021	1	1	1
T2_11046	1	1	1
T2_11070	1	0	0
T2_11072	1	0	0
T2_11083	1	1	1
T2_11110	1	0	0
T2_11128	1	1	0
T2_11137	1	1	1
T2_11162	1	1	0
T2_11170	1	1	1
T2_11171	1	1	1
T2_11185	1	1	1
T2_11194	1	1	1
T2_11230	1	1	1
T2_11277	1	1	1
T2_11295	1	1	1
T2_11317	1	1	1
T2_11331	1	1	1
T2_11342	1	1	1
T2_11353	1	0	0
T2_11361	1	1	0
T2_11374	1	1	1
T2_11380	1	0	0
T2_11457	1	1	0
T2_11501	1	0	0
T2_11508	1	1	0
T2_11523	1	1	0
T2_11547	1	1	0
T2_11592	1	1	1
T2_11596	1	1	1
T2_11609	1	1	1
T2_11717	1	1	0
T2_11731	1	1	1
T2_11734	1	1	0
T2_11753	1	1	1
T2_11765	1	1	1
T2_11804	1	1	1
T2_11810	1	1	0
T2_11822	1	0	0
T2_11826	1	1	1
T2_11827	1	1	1
T2_11828	1	0	0
T2_11849	1	0	0
T2_11969	1	0	0
T2_11998	1	1	1
T2_12046	1	1	0
T2_12058	1	0	0
T2_12063	1	1	1
T2_12071	1	1	0
T2_12084	1	0	1
T2_12137	1	1	1
T2_12144	1	1	1
T2_12162	1	1	1
T2_12218	1	1	0
T2_12286	1	0	0
T2_12296	1	1	1
T2_12308	1	1	0
T2_12313	1	1	0
T2_12322	1	1	1
T2_12327	1	1	1
T2_12341	1	1	1
T2_12379	1	1	1
T2_12479	1	1	1
T2_12504	1	1	1
T2_12579	1	0	0
T2_12586	1	1	0
T2_12633	1	1	1
T2_12643	1	0	0
T2_12725	1	0	0
T2_12753	1	1	0
T2_12798	1	1	0
T2_12831	1	1	1
T2_12835	1	1	1
T2_12877	1	0	0
T2_12880	1	1	1
T2_12904	1	1	0
T2_12909	1	1	0
T2_12942	1	1	1
T2_13017	1	1	1
T2_13116	1	1	0
T2_13131	1	1	0
T2_13150	1	0	1
T2_13157	1	1	1
T2_13184	1	0	0
T2_13210	1	1	1
T2_13214	1	0	0
T2_13222	1	0	0
T2_13227	1	1	0
T2_13232	1	1	1
T2_13243	1	1	0
T2_13269	1	1	1
T2_13282	1	0	0
T2_13290	1	1	1
T2_13301	1	1	1
T2_13321	1	1	1
T2_13334	1	1	1
T2_13371	1	1	1
T2_13379	1	0	0
T2_13389	1	1	0
T2_13393	1	1	1
T2_13422	1	0	1
T2_13459	1	1	0
T2_13489	1	1	1
T2_13492	1	1	0
T2_13510	1	1	1
T2_13528	1	1	1
T2_13530	1	1	1
T2_13537	1	1	0
T2_13562	1	1	0
T2_13574	1	1	0
T2_13597	1	1	1
T2_13601	1	1	1
T2_13603	1	1	1
T2_13628	1	0	0
T2_13649	1	1	1
T2_13656	1	0	0
T2_13675	1	1	1
T2_13682	1	0	0
T2_13757	1	1	1
T2_13761	1	1	1
T2_13771	1	1	1
T2_13783	1	1	1
T2_13801	1	1	1
T2_13805	1	1	1
T2_13813	1	1	0
T2_13823	1	0	0
T2_13825	1	1	1
T2_13829	1	1	0
T2_13831	1	0	0
T2_13838	1	1	1
T2_13850	1	1	1
T2_13870	1	1	1
T2_13876	1	1	0
T2_13890	1	1	0
T2_13932	1	1	1
T2_13936	1	1	1
T2_13943	1	1	1
T2_13957	1	1	1
T2_13958	1	0	0
T2_13976	1	1	1
T2_13989	1	0	1
T2_14023	1	1	1
T2_14051	1	1	0
T2_14095	1	1	1
T2_14154	1	1	1
T2_14160	1	1	0
T2_14181	1	1	1
T2_14185	1	1	1
T2_14197	1	0	0
T2_14199	1	0	0
T2_14214	1	1	0
T2_14231	1	1	1
T2_14320	1	1	1
T2_14347	1	0	0
T2_14349	1	1	1
T2_14365	1	0	0
T2_14367	1	0	0
T2_14377	1	1	1
T2_14380	1	0	0
T2_14414	1	1	1
T2_14443	1	1	1
T2_14509	1	1	0
T2_14564	1	1	1
T2_14603	1	1	0
T2_14639	1	1	1
T2_14646	1	1	0
T2_14662	1	1	1
T2_14682	1	1	1
T2_14692	1	1	0
T2_14699	1	1	1
T2_14700	1	0	1
T2_14728	1	1	1
T2_14736	1	1	1
T2_14747	1	1	1
T2_14761	1	1	1
T2_14767	1	1	1
T2_14794	1	0	0
T2_14797	1	1	1
T2_14833	1	0	0
T2_14834	1	1	1
T2_14837	1	1	1
T2_14853	1	1	0
T2_14887	1	0	0
T2_14926	1	1	1
T2_14933	1	1	0
T2_14946	1	0	0
T2_14948	1	0	0
T2_14968	1	1	0
T2_14990	1	1	1
T2_15009	1	0	0
T2_15029	1	0	0
T2_15059	1	1	1
T2_15080	1	0	0
T2_15101	1	1	1
T2_15103	1	1	1
T2_15105	1	1	1
T2_15107	1	1	1
T2_15157	1	1	1
T2_15170	1	1	0
T2_15171	1	1	1
T2_15182	1	1	0
T2_15193	1	1	1
T2_15215	1	1	1
T2_15217	1	1	1
T2_15265	1	1	0
T2_15290	1	0	0
T2_15295	1	1	0
T2_15302	1	1	1
T2_15306	1	1	0
T2_15327	1	1	1
T2_15367	1	1	0
T2_15370	1	1	1
T2_15403	1	1	1
T2_15422	1	1	1
T2_15436	1	1	0
T2_15458	1	1	1
T2_15462	1	1	1
T2_15470	1	1	1
T2_15499	1	0	0
T2_15512	1	1	1
T2_15539	1	0	0
T2_15566	1	0	0
T2_15578	1	1	0
T2_15588	1	1	0
T2_15624	1	1	0
T2_15634	1	1	1
T2_15646	1	1	0
T2_15671	1	1	1
T2_15691	1	0	0
T2_15702	1	0	0
T2_15717	1	1	1
T2_15731	1	1	1
T2_15734	1	1	1
T2_15741	1	1	1
T2_15754	1	1	0
T2_15764	1	1	1
T2_15774	1	0	0
T2_15784	1	1	0
T2_15788	1	1	1
T2_15792	1	0	0
T2_15808	1	1	1
T2_15817	1	1	1
T2_15818	1	1	1
T2_15822	1	0	0
T2_15843	1	0	0
T2_15851	1	0	0
T2_15899	1	0	1
T2_15911	1	1	1
T2_15922	1	1	0
T2_15926	1	1	0
T2_15935	1	1	1
T2_15942	1	1	0
T2_15958	1	1	1
T2_15960	1	0	0
T2_15961	1	1	0
T2_15962	1	1	0
T2_15990	1	1	1
T2_15997	1	1	1
T2_16042	1	0	1
T2_16044	1	1	1
T2_16060	1	0	0
T2_16067	1	1	1
T2_16092	1	1	0
T2_16112	1	1	1
T2_16113	1	1	1
T2_16136	1	1	1
T2_16143	1	1	1
T2_16195	1	1	1
T2_16199	1	0	0
T2_16222	1	1	1
T2_16234	1	0	0
T2_16259	1	1	0
T2_16270	1	1	1
T2_16276	1	1	1
T2_16283	1	1	1
T2_16297	1	1	1
T2_16298	1	1	0
T2_16322	1	1	1
T2_16326	1	1	0
T2_16350	1	1	0
T2_16360	1	1	0
T2_16398	1	0	0
T2_16415	1	1	1
T2_16417	1	0	0
T2_16440	1	0	1
T2_16447	1	0	0
T2_16464	1	1	1
T2_16469	1	0	0
T2_16477	1	1	0
T2_16480	1	1	1
T2_16494	1	0	0
T2_16554	1	0	0
T2_16563	1	1	1
T2_16571	1	1	1
T2_16592	1	1	1
T2_16595	1	1	1
T2_16597	1	1	0
T2_16659	1	1	0
T2_16673	1	1	1
T2_16689	1	1	1
T2_16692	1	1	1
T2_16710	1	0	0
T2_16724	1	0	0
T2_16738	1	1	1
T2_16739	1	1	1
T2_16751	1	1	0
T2_16762	1	0	0
T2_16771	1	1	1
T2_16788	1	1	0
T2_16789	1	1	1
T2_16797	1	1	1
T2_16821	1	1	1
T2_16854	1	0	0
T2_16872	1	1	1
T2_16895	1	0	0
T2_16917	1	1	1
T2_16927	1	1	0
T2_16929	1	1	1
T2_16947	1	1	0
T2_16948	1	1	0
T2_16968	1	1	0
T2_16978	1	1	1
T2_17059	1	1	0
T2_17061	1	0	0
T2_17080	1	0	1
T2_17093	1	1	0
T2_17111	1	0	0
T2_17114	1	1	1
T2_17127	1	1	1
T2_17132	1	0	0
T2_17134	1	1	1
T2_17144	1	1	1
T2_17163	1	1	1
T2_17165	1	1	1
T2_17203	1	1	1
T2_17246	1	0	0
T2_17272	1	1	1
T2_17289	1	0	0
T2_17299	1	1	1
T2_17353	1	1	0
T2_17357	1	1	1
T2_17358	1	1	1
T2_17360	1	1	1
T2_17363	1	1	1
T2_17395	1	0	0
T2_17411	1	1	1
T2_17434	1	1	0
T2_17448	1	1	0
T2_17452	1	1	1
T2_17465	1	1	1
T2_17472	1	1	1
T2_17524	1	1	0
T2_17531	1	0	0
T2_17543	1	1	1
T2_17545	1	0	1
T2_17551	1	1	1
T2_17555	1	1	1
T2_17563	1	1	1
T2_17564	1	0	0
T2_17601	1	1	1
T2_17609	1	1	0
T2_17632	1	1	0
T2_17668	1	1	1
T2_17678	1	1	1
T2_17694	1	1	1
T2_17701	1	1	1
T2_17711	1	1	1
T2_17736	1	1	1
T2_17739	1	0	0
T2_17747	1	1	1
T2_17762	1	0	0
T2_17779	1	0	0
T2_17789	1	1	1
T2_17807	1	1	1
T2_17811	1	1	1
T2_17840	1	0	0
T2_17848	1	0	0
T2_17894	1	1	1
T2_17898	1	0	0
T2_17899	1	1	1
T2_17903	1	1	1
T2_17910	1	1	1
T2_17940	1	1	1
T2_17976	1	1	0
T2_18057	1	1	0
T2_18080	1	1	1
T2_18112	1	1	1
T2_18113	1	1	0
T2_18120	1	1	1
T2_18126	1	1	1
T2_18143	1	1	0
T2_18179	1	1	1
T2_18209	1	1	1
T2_18217	1	1	1
T2_18219	1	1	1
T2_18232	1	1	0
T2_18249	1	1	1
T2_18265	1	1	1
T2_18277	1	0	0
T2_18301	1	1	1
T2_18306	1	1	0
T2_18357	1	1	1
T2_18366	1	1	0
T2_18415	1	1	1
T2_18436	1	1	1
T2_18455	1	1	1
T2_18458	1	1	1
T2_18486	1	0	1
T2_18488	1	0	0
T2_18535	1	1	1
T2_18538	1	1	0
T2_18549	1	0	0
T2_18556	1	1	1
T2_18561	1	1	0
T2_18579	1	1	1
T2_18583	1	1	0
T2_18617	1	1	1
T2_18620	1	1	0
T2_18627	1	0	0
T2_18652	1	1	1
T2_18655	1	1	0
T2_18667	1	1	0
T2_18680	1	1	1
T2_18690	1	1	1
T2_18693	1	1	1
T2_18706	1	1	1
T2_18721	1	1	1
T2_18736	1	1	0
T2_18754	1	1	1
T2_18759	1	1	0
T2_18761	1	1	1
T2_18773	1	1	1
T2_18784	1	1	1
T2_18790	1	0	0
T2_18811	1	0	0
T2_18812	1	1	1
T2_18916	1	0	1
T2_18932	1	0	0
T2_18934	1	0	0
T2_18979	1	1	1
T2_18997	1	1	1
T2_18998	1	1	0
T2_19000	1	1	1
T2_19019	1	0	0
T2_19043	1	1	1
T2_19067	1	1	0
T2_19089	1	1	1
T2_19103	1	1	0
T2_19116	1	1	1
T2_19135	1	1	1
T2_19142	1	1	1
T2_19144	1	1	0
T2_19161	1	1	1
T2_19170	1	1	1
T2_19171	1	1	0
T2_19183	1	1	1
T2_19185	1	1	1
T2_19207	1	1	0
T2_19220	1	1	1
T2_19238	1	0	0
T2_19244	1	1	1
T2_19297	1	1	1
T2_19325	1	1	0
T2_19345	1	0	0
T2_19357	1	1	1
T2_19401	1	0	1
T2_19404	1	1	1
T2_19435	1	1	0
T2_19470	1	1	1
T2_19505	1	1	0
T2_19530	1	1	0
T2_19560	1	1	0
T2_19567	1	1	1
T2_19568	1	1	1
T2_19579	1	1	1
T2_19597	1	1	1
T2_19611	1	1	1
T2_19663	1	0	0
T2_19669	1	1	0
T2_19675	1	1	0
T2_19689	1	1	1
T2_19696	1	1	0
T2_19700	1	1	1
T2_19716	1	0	0
T2_19727	1	1	1
T2_19781	1	1	1
T2_19799	1	1	1
T2_19800	1	1	1
T2_19830	1	1	0
T2_19836	1	1	1
T2_19840	1	1	1
T2_19843	1	1	1
T2_19848	1	1	1
T2_19849	1	0	1
T2_19872	1	1	1
T2_19881	1	1	1
T2_19898	1	1	1
T2_19921	1	1	1
T2_19922	1	1	1
T2_19923	1	1	1
T2_19943	1	1	1
T2_19965	1	1	1
T2_19966	1	1	1
T2_19976	1	1	1
T2_19995	1	1	0
T2_20001	1	0	0
T2_20011	1	1	1
T2_20017	1	1	0
T2_20024	1	1	1
T2_20037	1	1	1
T2_20057	1	1	1
T2_20059	1	0	0
T2_20090	1	1	1
T2_20094	1	0	0
T2_20110	1	1	1
T2_20121	1	1	1
T2_20129	1	0	0
T2_20148	1	1	0
T2_20179	1	1	1
T2_20181	1	1	1
T2_20230	1	1	1
T2_20236	1	1	0
T2_20296	1	1	1
T2_20305	1	1	1
T2_20312	1	1	1
T2_20316	1	0	0
T2_20378	1	1	1
T2_20415	1	1	0
T2_20416	1	1	1
T2_20424	1	0	0
T2_20454	1	1	1
T2_20470	1	0	0
T2_20477	1	1	1
T2_20488	1	1	1
T2_20495	1	1	1
T2_20512	1	1	1
T2_20515	1	1	1
T2_20534	1	1	1
T2_20535	1	1	1
T2_20543	1	1	1
T2_20548	1	1	1
T2_20549	1	1	0
T2_20556	1	1	1
T2_20577	1	1	0
T2_20594	1	0	1
T2_20598	1	0	1
T2_20599	1	1	0
T2_20601	1	1	0
T2_20605	1	1	1
T2_20634	1	1	1
T2_20641	1	1	1
T2_20711	1	0	0
T2_20715	1	1	1
T2_20719	1	0	0
T2_20742	1	1	1
T2_20749	1	1	1
T2_20755	1	1	1
T2_20767	1	1	1
T2_20784	1	1	1
T2_20807	1	1	1
T2_20858	1	1	0
T2_20871	1	1	0
T2_20876	1	1	0
T2_20910	1	0	0
T2_20938	1	1	0
T2_20942	1	1	1
T2_20947	1	1	1
T2_20956	1	1	1
T2_20986	1	1	1
T2_20989	1	1	1
T2_21030	1	1	0
T2_21037	1	1	1
T2_21051	1	1	1
T2_21052	1	0	0
T2_21060	1	1	1
T2_21068	1	1	1
T2_21094	1	0	0
T2_21121	1	1	0
T2_21127	1	1	1
T2_21143	1	1	1
T2_21152	1	1	0
T2_21221	1	1	0
T2_21251	1	0	0
T2_21254	1	1	0
T2_21260	1	1	1
T2_21265	1	1	1
T2_21279	1	1	1
T2_21284	1	1	1
T2_21329	1	1	0
T2_21362	1	0	0
T2_21379	1	1	1
T2_21388	1	1	1
T2_21391	1	0	0
T2_21427	1	0	1
T2_21428	1	0	1
T2_21463	1	1	1
T2_21466	1	0	1
T2_21481	1	1	0
T2_21484	1	1	1
T2_21495	1	1	1
T2_21525	1	1	1
T2_21535	1	1	1
T2_21610	1	1	1
T2_21623	1	1	0
T2_21624	1	0	0
T2_21634	1	1	1
T2_21637	1	1	1
T2_21643	1	1	1
T2_21654	1	1	0
T2_21668	1	1	1
T2_21676	1	1	1
T2_21683	1	1	1
T2_21703	1	1	1
T2_21726	1	1	1
T2_21751	1	0	0
T2_21753	1	1	0
T2_21831	1	1	1
T2_21838	1	1	1
T2_21874	1	1	0
T2_21885	1	1	0
T2_21907	1	1	0
T2_21937	1	1	1
T2_21955	1	0	0
T2_21976	1	1	1
T2_21988	1	1	1
T2_22058	1	1	1
T2_22059	1	1	1
T2_22061	1	1	1
T2_22086	1	0	0
T2_22113	1	1	1
T2_22115	1	0	0
T2_22119	1	1	1
T2_22132	1	1	1
T2_22162	1	1	0
T2_22188	1	1	1
T2_22189	1	1	1
T2_22228	1	1	1
T2_22271	1	1	1
T2_22272	1	1	0
T2_22292	1	1	0
T2_22306	1	0	0
T2_22329	1	1	1
T2_22346	1	1	1
T2_22353	1	1	1
T2_22414	1	1	1
T2_22429	1	1	1
T2_22441	1	0	0
T2_22444	1	1	1
T2_22461	1	1	0
T2_22509	1	0	0
T2_22530	1	1	0
T2_22533	1	1	0
T2_22556	1	1	1
T2_22571	1	1	1
T2_22576	1	1	0
T2_22599	1	1	0
T2_22651	1	1	0
T2_22691	1	1	0
T2_22692	1	1	1
T2_22695	1	1	1
T2_22718	1	0	0
T2_22733	1	1	0
T2_22735	1	1	0
T2_22749	1	0	0
T2_22753	1	1	0
T2_22761	1	1	0
T2_22799	1	1	0
T2_22848	1	1	0
T2_22897	1	0	0
T2_22931	1	1	0
T2_22934	1	1	1
T2_22940	1	1	1
T2_22943	1	0	0
T2_23010	1	1	1
T2_23028	1	0	0
T2_23064	1	1	0
T2_23066	1	1	1
T2_23078	1	1	1
T2_23090	1	1	1
T2_23120	1	1	1
T2_23131	1	1	0
T2_23175	1	1	1
T2_23187	1	1	1
T2_23203	1	0	1
T2_23266	1	1	1
T2_23282	1	0	0
T2_23288	1	1	0
T2_23302	1	1	1
T2_23307	1	0	0
T2_23333	1	1	0
T2_23345	1	0	1
T2_23353	1	1	1
T2_23365	1	1	1
T2_23370	1	0	0
T2_23375	1	1	1
T2_23399	1	1	1
T2_23440	1	0	0
T2_23476	1	1	1
T2_23548	1	1	1
T2_23549	1	0	0
T2_23555	1	1	1
T2_23569	1	1	1
T2_23580	1	1	1
T2_23593	1	1	1
T2_23611	1	0	0
T2_23615	1	0	0
T2_23625	1	1	0
T2_23659	1	1	0
T2_23661	1	1	0
T2_23662	1	0	0
T2_23673	1	1	1
T2_23685	1	1	1
T2_23689	1	0	0
T2_23714	1	0	0
T2_23727	1	0	0
T2_23736	1	1	1
T2_23764	1	1	1
T2_23775	1	1	0
T2_23789	1	1	0
T2_23817	1	1	1
T2_23846	1	1	1
T2_23883	1	0	0
T2_23887	1	1	1
T2_23902	1	1	0
T2_23934	1	1	1
T2_23942	1	1	1
T2_23949	1	1	0
T2_23966	1	1	0
T2_24008	1	0	0
T2_24012	1	1	0
T2_24022	1	1	1
T2_24029	1	1	1
T2_24042	1	1	0
T2_24073	1	1	0
T2_24076	1	1	1
T2_24083	1	1	1
T2_24088	1	1	0
T2_24094	1	1	1
T2_24115	1	1	1
T2_24146	1	0	0
T2_24157	1	1	1
T2_24166	1	1	0
T2_24191	1	1	1
T2_24198	1	1	1
T2_24201	1	1	1
T2_24207	1	1	1
T2_24237	1	1	0
T2_24265	1	1	1
T2_24292	1	1	0
T2_24303	1	1	0
T2_24306	1	0	0
T2_24309	1	1	1
T2_24337	1	1	1
T2_24346	1	0	0
T2_24355	1	1	1
T2_24358	1	0	0
T2_24377	1	1	1
T2_24399	1	1	1
T2_24401	1	1	1
T2_24413	1	1	0
T2_24453	1	1	1
T2_24459	1	1	1
T2_24471	1	1	1
T2_24476	1	1	1
T2_24497	1	1	0
T2_24503	1	0	0
T2_24540	1	1	1
T2_24586	1	1	1
T2_24616	1	1	1
T2_24647	1	1	1
T2_24668	1	1	0
T2_24683	1	1	1
T2_24690	1	1	1
T2_24776	1	1	0
T2_24798	1	0	0
T2_24811	1	1	1
T2_24836	1	1	1
T2_24843	1	1	0
T2_24844	1	1	1
T2_24847	1	1	0
T2_24850	1	1	1
T2_24864	1	1	1
T2_24866	1	0	0
T2_24928	1	1	0
T2_24954	1	1	1
T2_24971	1	0	0
T2_24978	1	0	0
T2_24998	1	1	1
T2_25004	1	1	0
T2_25047	1	1	0
T2_25059	1	0	0
T2_25076	1	1	0
T2_25085	1	1	0
T2_25087	1	1	0
T2_25104	1	1	1
T2_25115	1	1	1
T2_25173	1	1	0
T2_25221	1	1	0
T2_25249	1	1	1
T2_25252	1	1	1
T2_25265	1	1	1
T2_25266	1	1	0
T2_25306	1	0	0
T2_25330	1	0	0
T2_25331	1	1	1
T2_25339	1	0	0
T2_25373	1	0	1
T2_25375	1	0	0
T2_25381	1	1	0
T2_25385	1	1	1
T2_25388	1	1	1
T2_25390	1	1	1
T2_25393	1	1	0
T2_25401	1	1	1
T2_25420	1	0	1
T2_25449	1	0	0
T2_25530	1	1	1
T2_25558	1	0	0
T2_25562	1	1	1
T2_25563	1	1	0
T2_25604	1	1	0
T2_25646	1	1	1
T2_25668	1	1	1
T2_25673	1	0	0
T2_25713	1	0	1
T2_25716	1	1	1
T2_25718	1	0	0
T2_25724	1	0	0
T2_25728	1	1	1
T2_25749	1	1	1
T2_25752	1	1	1
T2_25789	1	0	0
T2_25830	1	1	1
T2_25831	1	1	1
T2_25850	1	1	0
T2_25867	1	1	1
T2_25887	1	1	1
T2_25891	1	1	0
T2_25904	1	1	1
T2_25924	1	1	1
T2_25945	1	1	1
T2_25948	1	1	0
T2_25970	1	1	0
T2_25973	1	0	1
T2_25981	1	0	0
T2_25983	1	1	1
T2_26019	1	1	0
T2_26068	1	1	0
T2_26085	1	0	0
T2_26098	1	1	1
T2_26153	1	1	1
T2_26158	1	1	0
T2_26173	1	1	1
T2_26175	1	1	1
T2_26192	1	0	0
T2_26231	1	1	1
T2_26236	1	1	1
T2_26267	1	1	0
T2_26269	1	1	0
T2_26271	1	1	1
T2_26280	1	1	1
T2_26287	1	1	0
T2_26297	1	1	1
T2_26336	1	1	1
T2_26342	1	1	1
T2_26350	1	1	1
T2_26357	1	0	1
T2_26362	1	0	0
T2_26363	1	1	1
T2_26366	1	1	0
T2_26383	1	1	1
T2_26393	1	0	0
T2_26401	1	0	0
T2_26410	1	1	0
T2_26411	1	0	1
T2_26435	1	1	1
T2_26470	1	0	0
T2_26482	1	1	0
T2_26508	1	1	1
T2_26533	1	1	0
T2_26535	1	0	0
T2_26539	1	1	1
T2_26557	1	1	0
T2_26561	1	1	1
T2_26563	1	0	0
T2_26565	1	0	1
T2_26575	1	1	1
T2_26603	1	1	1
T2_26633	1	1	1
T2_26644	1	0	0
T2_26657	1	1	1
T2_26659	1	1	1
T2_26685	1	1	1
T2_26692	1	1	1
T2_26699	1	1	1
T2_26703	1	1	1
T2_26710	1	1	1
T2_26826	1	1	1
T2_26861	1	1	1
T2_26864	1	1	1
T2_26890	1	1	1
T2_26908	1	1	1
T2_26916	1	1	0
T2_26941	1	1	1
T2_26954	1	0	0
T2_26978	1	1	1
T2_27020	1	1	1
T2_27022	1	0	1
T2_27061	1	1	1
T2_27063	1	1	0
T2_27088	1	1	1
T2_27093	1	1	0
T2_27106	1	1	1
T2_27131	1	1	0
T2_27160	1	1	1
T2_27172	1	1	1
T2_27174	1	0	0
T2_27178	1	0	1
T2_27182	1	1	1
T2_27194	1	0	0
T2_27221	1	1	0
T2_27240	1	1	1
T2_27260	1	1	0
T2_27264	1	0	0
T2_27285	1	1	1
T2_27303	1	0	0
T2_27304	1	1	1
T2_27322	1	1	1
T2_27353	1	1	0
T2_27385	1	1	1
T2_27386	1	1	0
T2_27390	1	1	1
T2_27419	1	1	1
T2_27439	1	0	0
T2_27472	1	1	1
T2_27475	1	1	0
T2_27493	1	1	0
T2_27501	1	1	0
T2_27515	1	0	0
T2_27516	1	1	0
T2_27524	1	1	0
T2_27534	1	1	0
T2_27562	1	1	1
T2_27585	1	1	1
T2_27629	1	0	1
T2_27654	1	0	0
T2_27661	1	0	0
T2_27665	1	1	1
T2_27688	1	1	1
T2_27707	1	1	1
T2_27725	1	0	1
T2_27730	1	1	1
T2_27739	1	0	0
T2_27751	1	0	0
T2_27769	1	1	1
T2_27774	1	1	1
T2_27781	1	1	1
T2_27786	1	1	1
T2_27804	1	1	1
T2_27831	1	1	1
T2_27839	1	1	1
T2_27886	1	0	0
T2_27930	1	1	1
T2_27935	1	1	0
T2_27963	1	1	1
T2_28034	1	1	1
T2_28059	1	0	1
T2_28069	1	1	1
T2_28080	1	1	1
T2_28106	1	1	0
T2_28111	1	1	1
T2_28155	1	1	1
T2_28166	1	1	1
T2_28171	1	1	1
T2_28181	1	1	1
T2_28200	1	1	1
T2_28210	1	1	1
T2_28228	1	1	0
T2_28234	1	0	0
T2_28317	1	1	1
T2_28324	1	1	0
T2_28326	1	1	1
T2_28385	1	1	0
T2_28389	1	1	1
T2_28417	1	1	1
T2_28447	1	1	1
T2_28474	1	1	1
T2_28527	1	1	1
T2_28529	1	1	1
T2_28557	1	1	0
T2_28580	1	1	1
T2_28586	1	0	1
T2_28591	1	1	0
T2_28609	1	0	1
T2_28623	1	1	0
T2_28644	1	1	1
T2_28669	1	1	0
T2_28677	1	1	1
T2_28683	1	0	0
T2_28733	1	0	0
T2_28757	1	1	1
T2_28772	1	0	0
T2_28792	1	1	1
T2_28800	1	1	0
T2_28802	1	1	0
T2_28820	1	1	1
T2_28821	1	1	0
T2_28827	1	0	0
T2_28848	1	1	1
T2_28874	1	1	1
[truncated: 7,924 more rows]
