# Supplementary material for: Light and Alternating Temperatures Release Seed Dormancy in the Invasive Dipsacus fullonum L. Through ROS Homeostasis and ABA Regulation
Source: Physiol Plant. 2025 Nov 19;177(6):e70642. doi: 10.1111/ppl.70642 (PMC12628119; doi:10.1111/ppl.70642)
Supplement: Supplementary file 6 — Dataset: S2. Full list of enrichment analysis of GO terms with Fisher's test. [file PPL-177-e70642-s002.csv]

Tag	GO Term	GO Name	GO Category	Adj. P-value	P-value	Nr Test	Nr Reference	Not Annot Test	Not Annot Ref	condition	logP	gene_count
OVER	GO:0012511	monolayer-surrounded lipid storage body	CELLULAR_COMPONENT	2.14757144210909e-12	2.54150466521785e-16	10	3	940	59158	DCT vs DAT	15.5949090887641	10
OVER	GO:0019915	lipid storage	BIOLOGICAL_PROCESS	1.24785210038491e-11	4.43024414337836e-15	11	10	939	59151	DCT vs DAT	14.3535723398717	11
OVER	GO:0170062	nutrient storage	BIOLOGICAL_PROCESS	1.24785210038491e-11	4.43024414337836e-15	11	10	939	59151	DCT vs DAT	14.3535723398717	11
OVER	GO:0010344	seed oilbody biogenesis	BIOLOGICAL_PROCESS	2.06128704668429e-06	9.75757181862384e-10	5	0	945	59161	DCT vs DAT	9.0106582434987	5
OVER	GO:0005811	lipid droplet	CELLULAR_COMPONENT	2.83805150190361e-06	1.67932041532758e-09	11	47	939	59114	DCT vs DAT	8.77486643231195	11
OVER	GO:0050826	response to freezing	BIOLOGICAL_PROCESS	2.81069215442221e-05	1.995757742785e-08	5	2	945	59159	DCT vs DAT	7.69989217715536	5
OVER	GO:0048316	seed development	BIOLOGICAL_PROCESS	8.42057793654631e-05	7.97214479199651e-08	13	109	937	59052	DCT vs DAT	7.09842482213988	13
OVER	GO:0009409	response to cold	BIOLOGICAL_PROCESS	8.42057793654631e-05	7.31902120871083e-08	11	71	939	59090	DCT vs DAT	7.13554699436214	11
OVER	GO:0010154	fruit development	BIOLOGICAL_PROCESS	0.000481420044604679	5.12755077093741e-07	13	130	937	59031	DCT vs DAT	6.2900900307297	13
OVER	GO:0045735	nutrient reservoir activity	MOLECULAR_FUNCTION	0.000955025462956972	1.13020764846979e-06	5	8	945	59153	DCT vs DAT	5.94684175802115	5
OVER	GO:0004866	endopeptidase inhibitor activity	MOLECULAR_FUNCTION	0.00183184702889337	2.38465293702096e-06	7	32	943	59129	DCT vs DAT	5.62257481935116	7
OVER	GO:0016688	L-ascorbate peroxidase activity	MOLECULAR_FUNCTION	0.00238797212338156	3.39120301545311e-06	7	34	943	59127	DCT vs DAT	5.4696462102656	7
OVER	GO:0061135	endopeptidase regulator activity	MOLECULAR_FUNCTION	0.00360571942450954	5.5472606530916e-06	7	37	943	59124	DCT vs DAT	5.25592142713724	7
OVER	GO:0009266	response to temperature stimulus	BIOLOGICAL_PROCESS	0.00614253642106421	1.01769834195147e-05	13	174	937	58987	DCT vs DAT	4.99238093304073	13
OVER	GO:0061134	peptidase regulator activity	MOLECULAR_FUNCTION	0.00654103838023234	1.16113107341403e-05	7	42	943	59119	DCT vs DAT	4.93511875248591	7
OVER	GO:0061458	reproductive system development	BIOLOGICAL_PROCESS	0.0131192944602957	2.63938468431984e-05	16	282	934	58879	DCT vs DAT	4.57849730773295	16
OVER	GO:0048608	reproductive structure development	BIOLOGICAL_PROCESS	0.0131192944602957	2.53422821907553e-05	16	281	934	58880	DCT vs DAT	4.59615427744698	16
OVER	GO:0009791	post-embryonic development	BIOLOGICAL_PROCESS	0.0158538443401771	3.3771502736472e-05	18	354	932	58807	DCT vs DAT	4.471449614057	18
OVER	GO:0003006	developmental process involved in reproduction	BIOLOGICAL_PROCESS	0.0274329167304228	6.16834814056843e-05	16	304	934	58857	DCT vs DAT	4.20983112275525	16
OVER	GO:0007275	multicellular organism development	BIOLOGICAL_PROCESS	0.0477252435498435	0.000112959156330991	24	617	926	58544	DCT vs DAT	3.94707855993749	24
NA	GO:0009628	response to abiotic stimulus	BIOLOGICAL_PROCESS	0.0598888982800826	0.000148836315252276	21	512	929	58649	DCT vs DAT	3.82729109036652	21
NA	GO:0004869	cysteine-type endopeptidase inhibitor activity	MOLECULAR_FUNCTION	0.0610597173286083	0.000158972045115903	4	14	946	59147	DCT vs DAT	3.79867923869399	4
NA	GO:0010431	seed maturation	BIOLOGICAL_PROCESS	0.0762964399359928	0.000207670783257732	3	5	947	59156	DCT vs DAT	3.6826245990955	3
NA	GO:0048731	system development	BIOLOGICAL_PROCESS	0.0856408640619945	0.000243240323963061	19	455	931	58706	DCT vs DAT	3.61396442683774	19
NA	GO:0032501	multicellular organismal process	BIOLOGICAL_PROCESS	0.109980890422725	0.000325387249771374	24	665	926	58496	DCT vs DAT	3.48759946880059	24
NA	GO:0004867	serine-type endopeptidase inhibitor activity	MOLECULAR_FUNCTION	0.14124480146992	0.000434599389138216	3	7	947	59154	DCT vs DAT	3.36191088844828	3
NA	GO:0033764	steroid dehydrogenase activity, acting on the CH-OH group of donors, NAD or NADP as acceptor	MOLECULAR_FUNCTION	0.312880605521717	0.000999736846045722	3	10	947	59151	DCT vs DAT	3.00011430135032	3
NA	GO:0048511	rhythmic process	BIOLOGICAL_PROCESS	0.346375636584421	0.0011477535886821	5	45	945	59116	DCT vs DAT	2.9401513406509	5
NA	GO:0072582	17-beta-hydroxysteroid dehydrogenase (NADP+) activity	MOLECULAR_FUNCTION	0.414485642139956	0.00146576910327399	2	2	948	59159	DCT vs DAT	2.83393443697437	2
NA	GO:0048856	anatomical structure development	BIOLOGICAL_PROCESS	0.414485642139956	0.00156964976905072	25	793	925	58368	DCT vs DAT	2.80419723952489	25
NA	GO:0016229	steroid dehydrogenase activity	MOLECULAR_FUNCTION	0.414485642139956	0.00155343505235386	3	12	947	59149	DCT vs DAT	2.80870689946981	3
NA	GO:0009631	cold acclimation	BIOLOGICAL_PROCESS	0.414485642139956	0.00155343505235386	3	12	947	59149	DCT vs DAT	2.80870689946981	3
NA	GO:0022414	reproductive process	BIOLOGICAL_PROCESS	0.430959189057482	0.00168303588625999	17	457	933	58704	DCT vs DAT	2.77390662375173	17
NA	GO:0042752	regulation of circadian rhythm	BIOLOGICAL_PROCESS	0.43782418219858	0.00176165943133156	4	29	946	59132	DCT vs DAT	2.75407804676925	4
NA	GO:0009873	ethylene-activated signaling pathway	BIOLOGICAL_PROCESS	0.449405306011293	0.00191462615578775	5	51	945	59110	DCT vs DAT	2.71791601246729	5
NA	GO:0009853	photorespiration	BIOLOGICAL_PROCESS	0.449405306011293	0.00188954411188549	3	13	947	59148	DCT vs DAT	2.72364296491403	3
NA	GO:0071369	cellular response to ethylene stimulus	BIOLOGICAL_PROCESS	0.473149099323631	0.00207177712129874	5	52	945	59109	DCT vs DAT	2.68365696716833	5
NA	GO:0032502	developmental process	BIOLOGICAL_PROCESS	0.499929638156398	0.00224820428993409	27	906	923	58255	DCT vs DAT	2.6481642278183	27
NA	GO:0048487	beta-tubulin binding	MOLECULAR_FUNCTION	0.510661056971829	0.00241733044720392	2	3	948	59158	DCT vs DAT	2.61666397781418	2
NA	GO:0016984	ribulose-bisphosphate carboxylase activity	MOLECULAR_FUNCTION	0.510661056971829	0.00241733044720392	2	3	948	59158	DCT vs DAT	2.61666397781418	2
NA	GO:0006528	asparagine metabolic process	BIOLOGICAL_PROCESS	0.516476343321677	0.0026893442729176	3	15	947	59146	DCT vs DAT	2.5703535985733	3
NA	GO:1901475	pyruvate transmembrane transport	BIOLOGICAL_PROCESS	0.516476343321677	0.0026893442729176	3	15	947	59146	DCT vs DAT	2.5703535985733	3
NA	GO:0006850	pyruvate import into mitochondria	BIOLOGICAL_PROCESS	0.516476343321677	0.0026893442729176	3	15	947	59146	DCT vs DAT	2.5703535985733	3
NA	GO:0006848	pyruvate transport	BIOLOGICAL_PROCESS	0.516476343321677	0.0026893442729176	3	15	947	59146	DCT vs DAT	2.5703535985733	3
NA	GO:0009725	response to hormone	BIOLOGICAL_PROCESS	0.573043519082303	0.00305171104836729	19	570	931	58591	DCT vs DAT	2.51545658999647	19
NA	GO:0030054	cell junction	CELLULAR_COMPONENT	0.578484182596583	0.00327738509528209	6	85	944	59076	DCT vs DAT	2.48447252568203	6
NA	GO:0009719	response to endogenous stimulus	BIOLOGICAL_PROCESS	0.578484182596583	0.00322312709637063	19	573	931	58588	DCT vs DAT	2.49172256877742	19
NA	GO:0021700	developmental maturation	BIOLOGICAL_PROCESS	0.578484182596583	0.00328606399581491	4	35	946	59126	DCT vs DAT	2.48332398297075	4
NA	GO:0030411	scytalone dehydratase activity	MOLECULAR_FUNCTION	0.583053564136007	0.00358802193314465	2	4	948	59157	DCT vs DAT	2.44514491083013	2
NA	GO:0006582	melanin metabolic process	BIOLOGICAL_PROCESS	0.583053564136007	0.00358802193314465	2	4	948	59157	DCT vs DAT	2.44514491083013	2
NA	GO:0097305	response to alcohol	BIOLOGICAL_PROCESS	0.583053564136007	0.00351676496674795	7	116	943	59045	DCT vs DAT	2.45385665558276	7
NA	GO:0009737	response to abscisic acid	BIOLOGICAL_PROCESS	0.583053564136007	0.00351676496674795	7	116	943	59045	DCT vs DAT	2.45385665558276	7
NA	GO:0170036	import into the mitochondrion	BIOLOGICAL_PROCESS	0.585121528334099	0.00366999301795352	3	17	947	59144	DCT vs DAT	2.43533476197874	3
NA	GO:0018958	phenol-containing compound metabolic process	BIOLOGICAL_PROCESS	0.674156870658427	0.00430822142195917	4	38	946	59123	DCT vs DAT	2.36570198414289	4
NA	GO:0000976	transcription cis-regulatory region binding	MOLECULAR_FUNCTION	0.77271082067044	0.00521236884949291	14	387	936	58774	DCT vs DAT	2.28296485933868	14
NA	GO:0004857	enzyme inhibitor activity	MOLECULAR_FUNCTION	0.77271082067044	0.00512733771910962	8	158	942	59003	DCT vs DAT	2.29010807621762	8
NA	GO:0001067	transcription regulatory region nucleic acid binding	MOLECULAR_FUNCTION	0.77271082067044	0.00521236884949291	14	387	936	58774	DCT vs DAT	2.28296485933868	14
NA	GO:0030286	dynein complex	CELLULAR_COMPONENT	0.801947208267234	0.00550448971355024	3	20	947	59141	DCT vs DAT	2.25928293552261	3
NA	GO:0042221	response to chemical	BIOLOGICAL_PROCESS	0.873734462758124	0.00620403168822336	32	1222	918	57939	DCT vs DAT	2.20732599261449	32
NA	GO:0140678	molecular function inhibitor activity	MOLECULAR_FUNCTION	0.873734462758124	0.00610542168277055	8	163	942	58998	DCT vs DAT	2.21428433529388	8
NA	GO:0042753	positive regulation of circadian rhythm	BIOLOGICAL_PROCESS	0.879654207478698	0.00655836864747431	2	6	948	59155	DCT vs DAT	2.18320417518356	2
NA	GO:0007023	post-chaperonin tubulin folding pathway	BIOLOGICAL_PROCESS	0.879654207478698	0.00655836864747431	2	6	948	59155	DCT vs DAT	2.18320417518356	2
NA	GO:0007623	circadian rhythm	BIOLOGICAL_PROCESS	0.879654207478698	0.00645286557794126	4	43	946	59118	DCT vs DAT	2.19024738174959	4
NA	GO:0050896	response to stimulus	BIOLOGICAL_PROCESS	0.945620445021265	0.00716209567826756	79	3696	871	55465	DCT vs DAT	2.1449598815556	79
NA	GO:0043565	sequence-specific DNA binding	MOLECULAR_FUNCTION	0.998990343712081	0.00779225143280929	20	671	930	58490	DCT vs DAT	2.10833704251036	20
NA	GO:0009611	response to wounding	BIOLOGICAL_PROCESS	0.998990343712081	0.00780276481479258	3	23	947	59138	DCT vs DAT	2.10775148307256	3
NA	GO:0036498	IRE1-mediated unfolded protein response	BIOLOGICAL_PROCESS	1	0.999999999940925	0	4	950	59157	DCT vs DAT	2.56560286811547e-11	0
NA	GO:0019914	cyclin-dependent protein kinase regulator activity	MOLECULAR_FUNCTION	1	1.00000000022853	0	65	950	59096	DCT vs DAT	-9.92481971153372e-11	0
NA	GO:0019919	peptidyl-arginine methylation, to asymmetrical-dimethyl arginine	BIOLOGICAL_PROCESS	1	1.00000000022657	0	15	950	59146	DCT vs DAT	-9.83977567227774e-11	0
NA	GO:1902554	serine/threonine protein kinase complex	CELLULAR_COMPONENT	1	1.0000000001723	0	148	950	59013	DCT vs DAT	-7.48291112811822e-11	0
NA	GO:1902555	endoribonuclease complex	CELLULAR_COMPONENT	1	0.2493280177323	1	17	949	59144	DCT vs DAT	0.603228915788911	1
NA	GO:1902559	3'-phospho-5'-adenylyl sulfate transmembrane transport	BIOLOGICAL_PROCESS	1	0.0911596926383371	1	5	949	59156	DCT vs DAT	1.04019714779288	1
NA	GO:0061459	L-arginine transmembrane transporter activity	MOLECULAR_FUNCTION	1	1.00000000001335	0	2	950	59159	DCT vs DAT	-5.79994754754602e-12	0
NA	GO:0050793	regulation of developmental process	BIOLOGICAL_PROCESS	1	0.627534742387853	3	201	947	58960	DCT vs DAT	0.202362225210028	3
NA	GO:0050794	regulation of cellular process	BIOLOGICAL_PROCESS	1	0.975809721717133	54	4294	896	54867	DCT vs DAT	0.010634859448723	54
NA	GO:0098734	macromolecule depalmitoylation	BIOLOGICAL_PROCESS	1	0.999999999853188	0	6	950	59155	DCT vs DAT	6.37594516546239e-11	0
NA	GO:0098732	macromolecule deacylation	BIOLOGICAL_PROCESS	1	0.999999999853188	0	6	950	59155	DCT vs DAT	6.37594516546239e-11	0
NA	GO:0050790	regulation of catalytic activity	BIOLOGICAL_PROCESS	1	0.84765739248563	1	117	949	59044	DCT vs DAT	0.0717796461141644	1
NA	GO:0048481	plant ovule development	BIOLOGICAL_PROCESS	1	0.999999999940925	0	4	950	59157	DCT vs DAT	2.56560286811547e-11	0
NA	GO:0098739	import across plasma membrane	BIOLOGICAL_PROCESS	1	1.00000000016777	0	22	950	59139	DCT vs DAT	-7.28601474603085e-11	0
NA	GO:0050797	thymidylate synthase (FAD) activity	MOLECULAR_FUNCTION	1	1.00000000001335	0	2	950	59159	DCT vs DAT	-5.79994754754602e-12	0
NA	GO:0019902	phosphatase binding	MOLECULAR_FUNCTION	1	1.00000000023065	0	13	950	59148	DCT vs DAT	-1.0017067276963e-10	0
NA	GO:0019901	protein kinase binding	MOLECULAR_FUNCTION	1	1.0000000003186	0	59	950	59102	DCT vs DAT	-1.38364115697691e-10	0
NA	GO:0019904	protein domain specific binding	MOLECULAR_FUNCTION	1	0.999999999944734	0	16	950	59145	DCT vs DAT	2.40018695613079e-11	0
NA	GO:0019903	protein phosphatase binding	MOLECULAR_FUNCTION	1	1.00000000012253	0	12	950	59149	DCT vs DAT	-5.32161219402428e-11	0
NA	GO:0019905	syntaxin binding	MOLECULAR_FUNCTION	1	1.00000000007345	0	23	950	59138	DCT vs DAT	-3.19005311888911e-11	0
NA	GO:0019908	nuclear cyclin-dependent protein kinase holoenzyme complex	CELLULAR_COMPONENT	1	1.0000000001307	0	28	950	59133	DCT vs DAT	-5.6760411110364e-11	0
NA	GO:1902562	H4 histone acetyltransferase complex	CELLULAR_COMPONENT	1	1.00000000005368	0	32	950	59129	DCT vs DAT	-2.33144487254864e-11	0
NA	GO:0006611	protein export from nucleus	BIOLOGICAL_PROCESS	1	1.00000000023065	0	13	950	59148	DCT vs DAT	-1.0017067276963e-10	0
NA	GO:0006612	protein targeting to membrane	BIOLOGICAL_PROCESS	1	1.00000000056757	0	88	950	59073	DCT vs DAT	-2.46493768743414e-10	0
NA	GO:0006605	protein targeting	BIOLOGICAL_PROCESS	1	0.944298430425919	1	180	949	58981	DCT vs DAT	0.0248907321796958	1
NA	GO:0006606	protein import into nucleus	BIOLOGICAL_PROCESS	1	1.00000000039576	0	105	950	59056	DCT vs DAT	-1.71877677429087e-10	0
NA	GO:0006607	NLS-bearing protein import into nucleus	BIOLOGICAL_PROCESS	1	1.00000000012253	0	12	950	59149	DCT vs DAT	-5.32161219402428e-11	0
NA	GO:2000123	positive regulation of stomatal complex development	BIOLOGICAL_PROCESS	1	1.00000000001335	0	2	950	59159	DCT vs DAT	-5.79994754754602e-12	0
NA	GO:0035145	exon-exon junction complex	CELLULAR_COMPONENT	1	0.999999999950198	0	20	950	59141	DCT vs DAT	2.1628563233249e-11	0
NA	GO:2000142	regulation of DNA-templated transcription initiation	BIOLOGICAL_PROCESS	1	1.00000000022657	0	15	950	59146	DCT vs DAT	-9.83977567227774e-11	0
NA	GO:0060147	regulation of post-transcriptional gene silencing	BIOLOGICAL_PROCESS	1	1.00000000023801	0	8	950	59153	DCT vs DAT	-1.03366357560292e-10	0
NA	GO:0060148	positive regulation of post-transcriptional gene silencing	BIOLOGICAL_PROCESS	1	1.00000000007844	0	1	950	59160	DCT vs DAT	-3.40647713219122e-11	0
NA	GO:0060149	negative regulation of post-transcriptional gene silencing	BIOLOGICAL_PROCESS	1	1.00000000007844	0	1	950	59160	DCT vs DAT	-3.40647713219122e-11	0
NA	GO:0098710	guanine import across plasma membrane	BIOLOGICAL_PROCESS	1	1.00000000003115	0	3	950	59158	DCT vs DAT	-1.3526717805879e-11	0
NA	GO:2000134	negative regulation of G1/S transition of mitotic cell cycle	BIOLOGICAL_PROCESS	1	1.00000000007844	0	1	950	59160	DCT vs DAT	-3.40647713219122e-11	0
NA	GO:0098719	sodium ion import across plasma membrane	BIOLOGICAL_PROCESS	1	1.0000000000896	0	10	950	59151	DCT vs DAT	-3.89134098233348e-11	0
NA	GO:0047172	shikimate O-hydroxycinnamoyltransferase activity	MOLECULAR_FUNCTION	1	1.00000000007844	0	1	950	59160	DCT vs DAT	-3.40647713219122e-11	0
NA	GO:0019900	kinase binding	MOLECULAR_FUNCTION	1	1.00000000049438	0	75	950	59086	DCT vs DAT	-2.14707221076776e-10	0
NA	GO:0098717	pantothenate import across plasma membrane	BIOLOGICAL_PROCESS	1	1.00000000001335	0	2	950	59159	DCT vs DAT	-5.79994754754602e-12	0
NA	GO:0036469	L-tryptophan decarboxylase activity	MOLECULAR_FUNCTION	1	1.00000000007844	0	1	950	59160	DCT vs DAT	-3.40647713219122e-11	0
NA	GO:0036464	cytoplasmic ribonucleoprotein granule	CELLULAR_COMPONENT	1	1.00000000026866	0	84	950	59077	DCT vs DAT	-1.16678030337968e-10	0
NA	GO:1901255	nucleotide-excision repair involved in interstrand cross-link repair	BIOLOGICAL_PROCESS	1	1.00000000001335	0	2	950	59159	DCT vs DAT	-5.79994754754602e-12	0
NA	GO:1902584	positive regulation of response to water deprivation	BIOLOGICAL_PROCESS	1	1.00000000001335	0	2	950	59159	DCT vs DAT	-5.79994754754602e-12	0
NA	GO:1901259	chloroplast rRNA processing	BIOLOGICAL_PROCESS	1	1.0000000001307	0	28	950	59133	DCT vs DAT	-5.6760411110364e-11	0
NA	GO:0047186	N-acetylneuraminate 9-O-acetyltransferase activity	MOLECULAR_FUNCTION	1	1.00000000001335	0	2	950	59159	DCT vs DAT	-5.79994754754602e-12	0
NA	GO:0047184	1-acylglycerophosphocholine O-acyltransferase activity	MOLECULAR_FUNCTION	1	1.00000000003115	0	3	950	59158	DCT vs DAT	-1.3526717805879e-11	0
NA	GO:0098721	uracil import across plasma membrane	BIOLOGICAL_PROCESS	1	1.00000000003115	0	3	950	59158	DCT vs DAT	-1.3526717805879e-11	0
NA	GO:0098727	maintenance of cell number	BIOLOGICAL_PROCESS	1	1.00000000022657	0	15	950	59146	DCT vs DAT	-9.83977567227774e-11	0
NA	GO:2000145	regulation of cell motility	BIOLOGICAL_PROCESS	1	1.00000000007844	0	1	950	59160	DCT vs DAT	-3.40647713219122e-11	0
NA	GO:2000144	positive regulation of DNA-templated transcription initiation	BIOLOGICAL_PROCESS	1	1.00000000010126	0	9	950	59152	DCT vs DAT	-4.39757432912698e-11	0
NA	GO:0106005	RNA 5'-cap (guanine-N7)-methylation	BIOLOGICAL_PROCESS	1	0.999999999940925	0	4	950	59157	DCT vs DAT	2.56560286811547e-11	0
NA	GO:0036456	L-methionine-(S)-S-oxide reductase activity	MOLECULAR_FUNCTION	1	1.00000000015742	0	5	950	59156	DCT vs DAT	-6.83679243908471e-11	0
NA	GO:0106004	tRNA (guanine-N7)-methylation	BIOLOGICAL_PROCESS	1	1.00000000015742	0	5	950	59156	DCT vs DAT	-6.83679243908471e-11	0
NA	GO:2000147	positive regulation of cell motility	BIOLOGICAL_PROCESS	1	1.00000000007844	0	1	950	59160	DCT vs DAT	-3.40647713219122e-11	0
NA	GO:0048438	floral whorl development	BIOLOGICAL_PROCESS	1	1.00000000006489	0	17	950	59144	DCT vs DAT	-2.81794807939593e-11	0
NA	GO:0047107	gamma-guanidinobutyraldehyde dehydrogenase (NAD+) activity	MOLECULAR_FUNCTION	1	1.00000000001335	0	2	950	59159	DCT vs DAT	-5.79994754754602e-12	0
NA	GO:0048437	floral organ development	BIOLOGICAL_PROCESS	1	1.0000000001307	0	28	950	59133	DCT vs DAT	-5.6760411110364e-11	0
NA	GO:0006641	triglyceride metabolic process	BIOLOGICAL_PROCESS	1	1.00000000032111	0	54	950	59107	DCT vs DAT	-1.3945544509124e-10	0
NA	GO:0005310	dicarboxylic acid transmembrane transporter activity	MOLECULAR_FUNCTION	1	1.00000000006489	0	17	950	59144	DCT vs DAT	-2.81794807939593e-11	0
NA	GO:0047105	4-trimethylammoniobutyraldehyde dehydrogenase activity	MOLECULAR_FUNCTION	1	1.00000000001335	0	2	950	59159	DCT vs DAT	-5.79994754754602e-12	0
NA	GO:0006644	phospholipid metabolic process	BIOLOGICAL_PROCESS	1	0.986801932014347	2	394	948	58767	DCT vs DAT	0.00577000889617616	2
NA	GO:0006642	triglyceride mobilization	BIOLOGICAL_PROCESS	1	1.00000000007844	0	1	950	59160	DCT vs DAT	-3.40647713219122e-11	0
NA	GO:0006643	membrane lipid metabolic process	BIOLOGICAL_PROCESS	1	1.00000000032309	0	187	950	58974	DCT vs DAT	-1.40314853729156e-10	0
NA	GO:0005313	L-glutamate transmembrane transporter activity	MOLECULAR_FUNCTION	1	0.999999999969638	0	14	950	59147	DCT vs DAT	1.31858762632365e-11	0
NA	GO:0006637	acyl-CoA metabolic process	BIOLOGICAL_PROCESS	1	1.00000000041511	0	109	950	59052	DCT vs DAT	-1.80279766209013e-10	0
NA	GO:0048441	petal development	BIOLOGICAL_PROCESS	1	1.00000000001335	0	2	950	59159	DCT vs DAT	-5.79994754754602e-12	0
NA	GO:0006638	neutral lipid metabolic process	BIOLOGICAL_PROCESS	1	1.00000000015545	0	66	950	59095	DCT vs DAT	-6.75099622439888e-11	0
NA	GO:0048440	carpel development	BIOLOGICAL_PROCESS	1	0.999999999853188	0	6	950	59155	DCT vs DAT	6.37594516546239e-11	0
NA	GO:0006635	fatty acid beta-oxidation	BIOLOGICAL_PROCESS	1	1.00000000050213	0	99	950	59062	DCT vs DAT	-2.18073591828089e-10	0
NA	GO:0032922	circadian regulation of gene expression	BIOLOGICAL_PROCESS	1	0.999999999940925	0	4	950	59157	DCT vs DAT	2.56560286811547e-11	0
NA	GO:0006636	unsaturated fatty acid biosynthetic process	BIOLOGICAL_PROCESS	1	1.00000000010126	0	9	950	59152	DCT vs DAT	-4.39757432912698e-11	0
NA	GO:0048444	floral organ morphogenesis	BIOLOGICAL_PROCESS	1	1.00000000023801	0	8	950	59153	DCT vs DAT	-1.03366357560292e-10	0
NA	GO:0006639	acylglycerol metabolic process	BIOLOGICAL_PROCESS	1	1.00000000012219	0	63	950	59098	DCT vs DAT	-5.30645296625191e-11	0
NA	GO:0048443	stamen development	BIOLOGICAL_PROCESS	1	0.999999999851557	0	7	950	59154	DCT vs DAT	6.44678948280318e-11	0
NA	GO:0048442	sepal development	BIOLOGICAL_PROCESS	1	1.00000000007844	0	1	950	59160	DCT vs DAT	-3.40647713219122e-11	0
NA	GO:0106019	phosphatidylinositol-4,5-bisphosphate phosphatase activity	MOLECULAR_FUNCTION	1	1.00000000006489	0	17	950	59144	DCT vs DAT	-2.81794807939593e-11	0
NA	GO:0106018	phosphatidylinositol-3,5-bisphosphate phosphatase activity	MOLECULAR_FUNCTION	1	1.0000000000896	0	10	950	59151	DCT vs DAT	-3.89134098233348e-11	0
NA	GO:0019948	SUMO activating enzyme activity	MOLECULAR_FUNCTION	1	1.00000000023801	0	8	950	59153	DCT vs DAT	-1.03366357560292e-10	0
NA	GO:0035194	regulatory ncRNA-mediated post-transcriptional gene silencing	BIOLOGICAL_PROCESS	1	1.00000000015742	0	5	950	59156	DCT vs DAT	-6.83679243908471e-11	0
NA	GO:0035195	miRNA-mediated post-transcriptional gene silencing	BIOLOGICAL_PROCESS	1	1.00000000007844	0	1	950	59160	DCT vs DAT	-3.40647713219122e-11	0
NA	GO:0035196	miRNA processing	BIOLOGICAL_PROCESS	1	0.212571522810742	1	14	949	59147	DCT vs DAT	0.672494916268622	1
NA	GO:0048449	floral organ formation	BIOLOGICAL_PROCESS	1	1.00000000001335	0	2	950	59159	DCT vs DAT	-5.79994754754602e-12	0
NA	GO:0006651	diacylglycerol biosynthetic process	BIOLOGICAL_PROCESS	1	1.00000000003115	0	3	950	59158	DCT vs DAT	-1.3526717805879e-11	0
NA	GO:0006650	glycerophospholipid metabolic process	BIOLOGICAL_PROCESS	1	1.00000000020932	0	261	950	58900	DCT vs DAT	-9.09064752332375e-11	0
NA	GO:0048446	petal morphogenesis	BIOLOGICAL_PROCESS	1	1.00000000007844	0	1	950	59160	DCT vs DAT	-3.40647713219122e-11	0
NA	GO:0006655	phosphatidylglycerol biosynthetic process	BIOLOGICAL_PROCESS	1	0.999999999851557	0	7	950	59154	DCT vs DAT	6.44678948280318e-11	0
NA	GO:0006656	phosphatidylcholine biosynthetic process	BIOLOGICAL_PROCESS	1	0.999999999979954	0	21	950	59140	DCT vs DAT	8.70604480087699e-12	0
NA	GO:0006654	phosphatidic acid biosynthetic process	BIOLOGICAL_PROCESS	1	1.00000000022657	0	15	950	59146	DCT vs DAT	-9.83977567227774e-11	0
NA	GO:0005324	long-chain fatty acid transmembrane transporter activity	MOLECULAR_FUNCTION	1	1.00000000015742	0	5	950	59156	DCT vs DAT	-6.83679243908471e-11	0
NA	GO:0005315	phosphate transmembrane transporter activity	MOLECULAR_FUNCTION	1	1.00000000021031	0	47	950	59114	DCT vs DAT	-9.13352152247772e-11	0
NA	GO:0006646	phosphatidylethanolamine biosynthetic process	BIOLOGICAL_PROCESS	1	0.999999999950198	0	20	950	59141	DCT vs DAT	2.1628563233249e-11	0
NA	GO:0005319	lipid transporter activity	MOLECULAR_FUNCTION	1	1.00000000062082	0	73	950	59088	DCT vs DAT	-2.69617666348395e-10	0
NA	GO:0098704	carbohydrate import across plasma membrane	BIOLOGICAL_PROCESS	1	1.00000000007844	0	1	950	59160	DCT vs DAT	-3.40647713219122e-11	0
NA	GO:0106029	tRNA pseudouridine synthase activity	MOLECULAR_FUNCTION	1	0.999999999851557	0	7	950	59154	DCT vs DAT	6.44678948280318e-11	0
NA	GO:0098702	adenine import across plasma membrane	BIOLOGICAL_PROCESS	1	1.00000000003115	0	3	950	59158	DCT vs DAT	-1.3526717805879e-11	0
NA	GO:0019953	sexual reproduction	BIOLOGICAL_PROCESS	1	0.230622160468895	4	151	946	59010	DCT vs DAT	0.637098963706759	4
NA	GO:1902531	regulation of intracellular signal transduction	BIOLOGICAL_PROCESS	1	1.00000000043428	0	93	950	59068	DCT vs DAT	-1.88606926744657e-10	0
NA	GO:1902532	negative regulation of intracellular signal transduction	BIOLOGICAL_PROCESS	1	1.00000000006489	0	17	950	59144	DCT vs DAT	-2.81794807939593e-11	0
NA	GO:1902533	positive regulation of intracellular signal transduction	BIOLOGICAL_PROCESS	1	0.999999999944734	0	16	950	59145	DCT vs DAT	2.40018695613079e-11	0
NA	GO:0006623	protein targeting to vacuole	BIOLOGICAL_PROCESS	1	1.0000000001664	0	38	950	59123	DCT vs DAT	-7.22683396941836e-11	0
NA	GO:0006620	post-translational protein targeting to endoplasmic reticulum membrane	BIOLOGICAL_PROCESS	1	1.00000000035217	0	25	950	59136	DCT vs DAT	-1.5294378265962e-10	0
NA	GO:0006621	protein retention in ER lumen	BIOLOGICAL_PROCESS	1	1.00000000010404	0	26	950	59135	DCT vs DAT	-4.51860706944166e-11	0
NA	GO:0006616	SRP-dependent cotranslational protein targeting to membrane, translocation	BIOLOGICAL_PROCESS	1	1.00000000023801	0	8	950	59153	DCT vs DAT	-1.03366357560292e-10	0
NA	GO:0047131	saccharopine dehydrogenase (NAD+, L-glutamate-forming) activity	MOLECULAR_FUNCTION	1	1.00000000007844	0	1	950	59160	DCT vs DAT	-3.40647713219122e-11	0
NA	GO:0006613	cotranslational protein targeting to membrane	BIOLOGICAL_PROCESS	1	1.00000000015437	0	36	950	59125	DCT vs DAT	-6.70404312005967e-11	0
NA	GO:0047130	saccharopine dehydrogenase (NADP+, L-lysine-forming) activity	MOLECULAR_FUNCTION	1	1.00000000007844	0	1	950	59160	DCT vs DAT	-3.40647713219122e-11	0
NA	GO:0006614	SRP-dependent cotranslational protein targeting to membrane	BIOLOGICAL_PROCESS	1	1.00000000015437	0	36	950	59125	DCT vs DAT	-6.70404312005967e-11	0
NA	GO:0048467	gynoecium development	BIOLOGICAL_PROCESS	1	1.00000000023801	0	8	950	59153	DCT vs DAT	-1.03366357560292e-10	0
NA	GO:0048466	androecium development	BIOLOGICAL_PROCESS	1	0.999999999851557	0	7	950	59154	DCT vs DAT	6.44678948280318e-11	0
NA	GO:0047134	protein-disulfide reductase [NAD(P)H] activity	MOLECULAR_FUNCTION	1	0.0392784439535916	2	18	948	59143	DCT vs DAT	1.40584572546132	2
NA	GO:0048465	corolla development	BIOLOGICAL_PROCESS	1	1.00000000001335	0	2	950	59159	DCT vs DAT	-5.79994754754602e-12	0
NA	GO:0006617	SRP-dependent cotranslational protein targeting to membrane, signal sequence recognition	BIOLOGICAL_PROCESS	1	1.00000000001335	0	2	950	59159	DCT vs DAT	-5.79994754754602e-12	0
NA	GO:0048464	flower calyx development	BIOLOGICAL_PROCESS	1	1.00000000007844	0	1	950	59160	DCT vs DAT	-3.40647713219122e-11	0
NA	GO:0050779	RNA destabilization	BIOLOGICAL_PROCESS	1	0.57709992361836	1	53	949	59108	DCT vs DAT	0.238748983172063	1
NA	GO:0050777	negative regulation of immune response	BIOLOGICAL_PROCESS	1	1.00000000007844	0	1	950	59160	DCT vs DAT	-3.40647713219122e-11	0
NA	GO:0019941	modification-dependent protein catabolic process	BIOLOGICAL_PROCESS	1	0.978708627817447	5	653	945	58508	DCT vs DAT	0.00934658313614502	5
NA	GO:0050778	positive regulation of immune response	BIOLOGICAL_PROCESS	1	1.0000000000896	0	10	950	59151	DCT vs DAT	-3.89134098233348e-11	0
NA	GO:0050776	regulation of immune response	BIOLOGICAL_PROCESS	1	1.00000000002615	0	19	950	59142	DCT vs DAT	-1.13555345149964e-11	0
NA	GO:0035173	histone kinase activity	MOLECULAR_FUNCTION	1	1.00000000023693	0	248	950	58913	DCT vs DAT	-1.02896537218699e-10	0
NA	GO:0035175	histone H3S10 kinase activity	MOLECULAR_FUNCTION	1	1.0000000003062	0	156	950	59005	DCT vs DAT	-1.32981529079312e-10	0
NA	GO:0048469	cell maturation	BIOLOGICAL_PROCESS	1	0.187073757803228	1	12	949	59149	DCT vs DAT	0.72798712987344	1
NA	GO:0048468	cell development	BIOLOGICAL_PROCESS	1	0.399445889693126	1	31	949	59130	DCT vs DAT	0.398542043382029	1
NA	GO:0006633	fatty acid biosynthetic process	BIOLOGICAL_PROCESS	1	0.947747304922861	1	184	949	58977	DCT vs DAT	0.023307441888385	1
NA	GO:0006631	fatty acid metabolic process	BIOLOGICAL_PROCESS	1	0.957937060799833	3	407	947	58754	DCT vs DAT	0.0186630243716373	3
NA	GO:0005302	L-tyrosine transmembrane transporter activity	MOLECULAR_FUNCTION	1	1.00000000001335	0	2	950	59159	DCT vs DAT	-5.79994754754602e-12	0
NA	GO:0006626	protein targeting to mitochondrion	BIOLOGICAL_PROCESS	1	1.00000000006489	0	17	950	59144	DCT vs DAT	-2.81794807939593e-11	0
NA	GO:0006627	protein processing involved in protein targeting to mitochondrion	BIOLOGICAL_PROCESS	1	1.00000000012253	0	12	950	59149	DCT vs DAT	-5.32161219402428e-11	0
NA	GO:0006624	vacuolar protein processing	BIOLOGICAL_PROCESS	1	0.187073757803228	1	12	949	59149	DCT vs DAT	0.72798712987344	1
NA	GO:0048471	perinuclear region of cytoplasm	CELLULAR_COMPONENT	1	0.999999999969638	0	14	950	59147	DCT vs DAT	1.31858762632365e-11	0
NA	GO:0006625	protein targeting to peroxisome	BIOLOGICAL_PROCESS	1	1.00000000001335	0	2	950	59159	DCT vs DAT	-5.79994754754602e-12	0
NA	GO:0048476	Holliday junction resolvase complex	CELLULAR_COMPONENT	1	1.00000000003115	0	3	950	59158	DCT vs DAT	-1.3526717805879e-11	0
NA	GO:0006629	lipid metabolic process	BIOLOGICAL_PROCESS	1	0.995295326608773	13	1506	937	57655	DCT vs DAT	0.00204803514770414	13
NA	GO:0048475	coated membrane	CELLULAR_COMPONENT	1	1.00000000037461	0	144	950	59017	DCT vs DAT	-1.62692651179198e-10	0
NA	GO:0050789	regulation of biological process	BIOLOGICAL_PROCESS	1	0.921873934461739	61	4483	889	54678	DCT vs DAT	0.0353284643161476	61
NA	GO:0019933	cAMP-mediated signaling	BIOLOGICAL_PROCESS	1	1.00000000015742	0	5	950	59156	DCT vs DAT	-6.83679243908471e-11	0
NA	GO:0120330	rixosome complex	CELLULAR_COMPONENT	1	1.00000000007844	0	1	950	59160	DCT vs DAT	-3.40647713219122e-11	0
NA	GO:0050787	detoxification of mercury ion	BIOLOGICAL_PROCESS	1	1.00000000007844	0	1	950	59160	DCT vs DAT	-3.40647713219122e-11	0
NA	GO:0043626	PCNA complex	CELLULAR_COMPONENT	1	1.00000000023801	0	8	950	59153	DCT vs DAT	-1.03366357560292e-10	0
NA	GO:0043625	delta DNA polymerase complex	CELLULAR_COMPONENT	1	1.00000000023801	0	8	950	59153	DCT vs DAT	-1.03366357560292e-10	0
NA	GO:0006680	glucosylceramide catabolic process	BIOLOGICAL_PROCESS	1	1.00000000023801	0	8	950	59153	DCT vs DAT	-1.03366357560292e-10	0
NA	GO:0005350	pyrimidine nucleobase transmembrane transporter activity	MOLECULAR_FUNCTION	1	0.999999999940925	0	4	950	59157	DCT vs DAT	2.56560286811547e-11	0
NA	GO:0004021	L-alanine:2-oxoglutarate aminotransferase activity	MOLECULAR_FUNCTION	1	0.999999999853188	0	6	950	59155	DCT vs DAT	6.37594516546239e-11	0
NA	GO:0005351	carbohydrate:proton symporter activity	MOLECULAR_FUNCTION	1	1.00000000043428	0	93	950	59068	DCT vs DAT	-1.88606926744657e-10	0
NA	GO:0004020	adenylylsulfate kinase activity	MOLECULAR_FUNCTION	1	1.00000000025988	0	11	950	59150	DCT vs DAT	-1.12863440179532e-10	0
NA	GO:0004022	alcohol dehydrogenase (NAD+) activity	MOLECULAR_FUNCTION	1	1.00000000033969	0	44	950	59117	DCT vs DAT	-1.47526962416371e-10	0
NA	GO:0006688	glycosphingolipid biosynthetic process	BIOLOGICAL_PROCESS	1	0.999999999853188	0	6	950	59155	DCT vs DAT	6.37594516546239e-11	0
NA	GO:0043622	cortical microtubule organization	BIOLOGICAL_PROCESS	1	1.00000000022657	0	15	950	59146	DCT vs DAT	-9.83977567227774e-11	0
NA	GO:0006687	glycosphingolipid metabolic process	BIOLOGICAL_PROCESS	1	0.999999999969638	0	14	950	59147	DCT vs DAT	1.31858762632365e-11	0
NA	GO:0032968	positive regulation of transcription elongation by RNA polymerase II	BIOLOGICAL_PROCESS	1	1.00000000004396	0	30	950	59131	DCT vs DAT	-1.90901158257093e-11	0
NA	GO:0004018	N6-(1,2-dicarboxyethyl)AMP AMP-lyase (fumarate-forming) activity	MOLECULAR_FUNCTION	1	0.999999999940925	0	4	950	59157	DCT vs DAT	2.56560286811547e-11	0
NA	GO:0004017	AMP kinase activity	MOLECULAR_FUNCTION	1	0.999999999950198	0	20	950	59141	DCT vs DAT	2.1628563233249e-11	0
NA	GO:0030307	positive regulation of cell growth	BIOLOGICAL_PROCESS	1	0.999999999853188	0	6	950	59155	DCT vs DAT	6.37594516546239e-11	0
NA	GO:0006679	glucosylceramide biosynthetic process	BIOLOGICAL_PROCESS	1	1.00000000003115	0	3	950	59158	DCT vs DAT	-1.3526717805879e-11	0
NA	GO:0004019	adenylosuccinate synthase activity	MOLECULAR_FUNCTION	1	1.00000000010126	0	9	950	59152	DCT vs DAT	-4.39757432912698e-11	0
NA	GO:0106050	tRNA 2'-O-methyltransferase activity	MOLECULAR_FUNCTION	1	1.00000000007844	0	1	950	59160	DCT vs DAT	-3.40647713219122e-11	0
NA	GO:0030301	cholesterol transport	BIOLOGICAL_PROCESS	1	1.00000000001335	0	2	950	59159	DCT vs DAT	-5.79994754754602e-12	0
NA	GO:0032963	collagen metabolic process	BIOLOGICAL_PROCESS	1	1.00000000001335	0	2	950	59159	DCT vs DAT	-5.79994754754602e-12	0
NA	GO:0006691	leukotriene metabolic process	BIOLOGICAL_PROCESS	1	1.00000000003115	0	3	950	59158	DCT vs DAT	-1.3526717805879e-11	0
NA	GO:0006692	prostanoid metabolic process	BIOLOGICAL_PROCESS	1	1.00000000001335	0	2	950	59159	DCT vs DAT	-5.79994754754602e-12	0
NA	GO:0004030	aldehyde dehydrogenase [NAD(P)+] activity	MOLECULAR_FUNCTION	1	1.00000000015437	0	36	950	59125	DCT vs DAT	-6.70404312005967e-11	0
NA	GO:0006690	icosanoid metabolic process	BIOLOGICAL_PROCESS	1	1.00000000010296	0	18	950	59143	DCT vs DAT	-4.47148038615608e-11	0
NA	GO:0004032	aldose reductase (NADPH) activity	MOLECULAR_FUNCTION	1	0.999999999944734	0	16	950	59145	DCT vs DAT	2.40018695613079e-11	0
NA	GO:0006695	cholesterol biosynthetic process	BIOLOGICAL_PROCESS	1	1.00000000001335	0	2	950	59159	DCT vs DAT	-5.79994754754602e-12	0
NA	GO:0005363	maltose transmembrane transporter activity	MOLECULAR_FUNCTION	1	1.00000000007844	0	1	950	59160	DCT vs DAT	-3.40647713219122e-11	0
NA	GO:0006696	ergosterol biosynthetic process	BIOLOGICAL_PROCESS	1	1.00000000002615	0	19	950	59142	DCT vs DAT	-1.13555345149964e-11	0
NA	GO:0004031	aldehyde oxidase activity	MOLECULAR_FUNCTION	1	1.00000000001335	0	2	950	59159	DCT vs DAT	-5.79994754754602e-12	0
NA	GO:0005365	myo-inositol transmembrane transporter activity	MOLECULAR_FUNCTION	1	1.00000000015742	0	5	950	59156	DCT vs DAT	-6.83679243908471e-11	0
NA	GO:0004034	aldose 1-epimerase activity	MOLECULAR_FUNCTION	1	1.00000000012253	0	12	950	59149	DCT vs DAT	-5.32161219402428e-11	0
NA	GO:0006693	prostaglandin metabolic process	BIOLOGICAL_PROCESS	1	1.00000000001335	0	2	950	59159	DCT vs DAT	-5.79994754754602e-12	0
NA	GO:0006694	steroid biosynthetic process	BIOLOGICAL_PROCESS	1	1.0000000003067	0	100	950	59061	DCT vs DAT	-1.33199659952179e-10	0
NA	GO:0042300	beta-amyrin synthase activity	MOLECULAR_FUNCTION	1	1.0000000000896	0	10	950	59151	DCT vs DAT	-3.89134098233348e-11	0
NA	GO:0043633	polyadenylation-dependent RNA catabolic process	BIOLOGICAL_PROCESS	1	0.999999999853188	0	6	950	59155	DCT vs DAT	6.37594516546239e-11	0
NA	GO:0042301	phosphate ion binding	MOLECULAR_FUNCTION	1	1.00000000007844	0	1	950	59160	DCT vs DAT	-3.40647713219122e-11	0
NA	GO:0043632	modification-dependent macromolecule catabolic process	BIOLOGICAL_PROCESS	1	0.980025722277427	5	659	945	58502	DCT vs DAT	0.00876252543347792	5
NA	GO:0005366	myo-inositol:proton symporter activity	MOLECULAR_FUNCTION	1	1.00000000015742	0	5	950	59156	DCT vs DAT	-6.83679243908471e-11	0
NA	GO:0004035	alkaline phosphatase activity	MOLECULAR_FUNCTION	1	1.00000000015742	0	5	950	59156	DCT vs DAT	-6.83679243908471e-11	0
NA	GO:0004038	allantoinase activity	MOLECULAR_FUNCTION	1	1.00000000001335	0	2	950	59159	DCT vs DAT	-5.79994754754602e-12	0
NA	GO:0042304	regulation of fatty acid biosynthetic process	BIOLOGICAL_PROCESS	1	1.00000000001335	0	2	950	59159	DCT vs DAT	-5.79994754754602e-12	0
NA	GO:0004037	allantoicase activity	MOLECULAR_FUNCTION	1	0.999999999940925	0	4	950	59157	DCT vs DAT	2.56560286811547e-11	0
NA	GO:0043634	polyadenylation-dependent ncRNA catabolic process	BIOLOGICAL_PROCESS	1	0.999999999853188	0	6	950	59155	DCT vs DAT	6.37594516546239e-11	0
NA	GO:0004029	aldehyde dehydrogenase (NAD+) activity	MOLECULAR_FUNCTION	1	1.00000000015437	0	36	950	59125	DCT vs DAT	-6.70404312005967e-11	0
NA	GO:0032957	inositol trisphosphate metabolic process	BIOLOGICAL_PROCESS	1	1.00000000023801	0	8	950	59153	DCT vs DAT	-1.03366357560292e-10	0
NA	GO:0032958	inositol phosphate biosynthetic process	BIOLOGICAL_PROCESS	1	1.0000000000896	0	10	950	59151	DCT vs DAT	-3.89134098233348e-11	0
NA	GO:0031624	ubiquitin conjugating enzyme binding	MOLECULAR_FUNCTION	1	1.00000000010404	0	26	950	59135	DCT vs DAT	-4.51860706944166e-11	0
NA	GO:0032955	regulation of division septum assembly	BIOLOGICAL_PROCESS	1	1.00000000001335	0	2	950	59159	DCT vs DAT	-5.79994754754602e-12	0
NA	GO:0031625	ubiquitin protein ligase binding	MOLECULAR_FUNCTION	1	0.57709992361836	1	53	949	59108	DCT vs DAT	0.238748983172063	1
NA	GO:0032956	regulation of actin cytoskeleton organization	BIOLOGICAL_PROCESS	1	1.00000000015545	0	66	950	59095	DCT vs DAT	-6.75099622439888e-11	0
NA	GO:0032950	regulation of beta-glucan metabolic process	BIOLOGICAL_PROCESS	1	0.999999999940925	0	4	950	59157	DCT vs DAT	2.56560286811547e-11	0
NA	GO:0016002	sulfite reductase activity	MOLECULAR_FUNCTION	1	0.999999999940925	0	4	950	59157	DCT vs DAT	2.56560286811547e-11	0
NA	GO:0032954	regulation of cytokinetic process	BIOLOGICAL_PROCESS	1	1.00000000001335	0	2	950	59159	DCT vs DAT	-5.79994754754602e-12	0
NA	GO:0106068	SUMO ligase complex	CELLULAR_COMPONENT	1	1.00000000012253	0	12	950	59149	DCT vs DAT	-5.32161219402428e-11	0
NA	GO:0032951	regulation of beta-glucan biosynthetic process	BIOLOGICAL_PROCESS	1	0.999999999940925	0	4	950	59157	DCT vs DAT	2.56560286811547e-11	0
NA	GO:0043648	dicarboxylic acid metabolic process	BIOLOGICAL_PROCESS	1	0.620919642593211	3	199	947	58962	DCT vs DAT	0.206964601170432	3
NA	GO:0043647	inositol phosphate metabolic process	BIOLOGICAL_PROCESS	1	1.00000000010404	0	26	950	59135	DCT vs DAT	-4.51860706944166e-11	0
NA	GO:0043649	dicarboxylic acid catabolic process	BIOLOGICAL_PROCESS	1	1.00000000010404	0	26	950	59135	DCT vs DAT	-4.51860706944166e-11	0
NA	GO:0006660	phosphatidylserine catabolic process	BIOLOGICAL_PROCESS	1	1.00000000003115	0	3	950	59158	DCT vs DAT	-1.3526717805879e-11	0
NA	GO:0004001	adenosine kinase activity	MOLECULAR_FUNCTION	1	0.999999999853188	0	6	950	59155	DCT vs DAT	6.37594516546239e-11	0
NA	GO:0006661	phosphatidylinositol biosynthetic process	BIOLOGICAL_PROCESS	1	1.00000000027916	0	115	950	59046	DCT vs DAT	-1.21236695569357e-10	0
NA	GO:0004000	adenosine deaminase activity	MOLECULAR_FUNCTION	1	1.00000000010296	0	18	950	59143	DCT vs DAT	-4.47148038615608e-11	0
NA	GO:0006666	3-keto-sphinganine metabolic process	BIOLOGICAL_PROCESS	1	1.00000000015742	0	5	950	59156	DCT vs DAT	-6.83679243908471e-11	0
NA	GO:0006664	glycolipid metabolic process	BIOLOGICAL_PROCESS	1	1.00000000011382	0	107	950	59054	DCT vs DAT	-4.94305580379886e-11	0
NA	GO:0097472	cyclin-dependent protein kinase activity	MOLECULAR_FUNCTION	1	1.00000000016777	0	22	950	59139	DCT vs DAT	-7.28601474603085e-11	0
NA	GO:0006665	sphingolipid metabolic process	BIOLOGICAL_PROCESS	1	1.00000000043428	0	93	950	59068	DCT vs DAT	-1.88606926744657e-10	0
NA	GO:0006659	phosphatidylserine biosynthetic process	BIOLOGICAL_PROCESS	1	1.00000000007844	0	1	950	59160	DCT vs DAT	-3.40647713219122e-11	0
NA	GO:0098796	membrane protein complex	CELLULAR_COMPONENT	1	0.997981688121474	6	962	944	58199	DCT vs DAT	0.000877427470904242	6
NA	GO:0006657	CDP-choline pathway	BIOLOGICAL_PROCESS	1	1.00000000023801	0	8	950	59153	DCT vs DAT	-1.03366357560292e-10	0
NA	GO:0098793	presynapse	CELLULAR_COMPONENT	1	1.00000000007844	0	1	950	59160	DCT vs DAT	-3.40647713219122e-11	0
NA	GO:0006658	phosphatidylserine metabolic process	BIOLOGICAL_PROCESS	1	0.999999999940925	0	4	950	59157	DCT vs DAT	2.56560286811547e-11	0
NA	GO:0106074	aminoacyl-tRNA metabolism involved in translational fidelity	BIOLOGICAL_PROCESS	1	1.00000000010404	0	26	950	59135	DCT vs DAT	-4.51860706944166e-11	0
NA	GO:0098799	outer mitochondrial membrane protein complex	CELLULAR_COMPONENT	1	1.00000000002615	0	19	950	59142	DCT vs DAT	-1.13555345149964e-11	0
NA	GO:0106073	dolichyl pyrophosphate Glc2Man9GlcNAc2 alpha-1,2-glucosyltransferase activity	MOLECULAR_FUNCTION	1	1.00000000007844	0	1	950	59160	DCT vs DAT	-3.40647713219122e-11	0
NA	GO:0097466	ubiquitin-dependent glycoprotein ERAD pathway	BIOLOGICAL_PROCESS	1	1.00000000010126	0	9	950	59152	DCT vs DAT	-4.39757432912698e-11	0
NA	GO:0098797	plasma membrane protein complex	CELLULAR_COMPONENT	1	1.00000000045852	0	53	950	59108	DCT vs DAT	-1.99132078873654e-10	0
NA	GO:0032948	regulation of alpha-glucan metabolic process	BIOLOGICAL_PROCESS	1	1.00000000007844	0	1	950	59160	DCT vs DAT	-3.40647713219122e-11	0
NA	GO:0098798	mitochondrial protein-containing complex	CELLULAR_COMPONENT	1	0.98209921916263	1	251	949	58910	DCT vs DAT	0.00784463425164644	1
NA	GO:0097468	programmed cell death in response to reactive oxygen species	BIOLOGICAL_PROCESS	1	1.00000000023801	0	8	950	59153	DCT vs DAT	-1.03366357560292e-10	0
NA	GO:0019985	translesion synthesis	BIOLOGICAL_PROCESS	1	1.00000000006489	0	17	950	59144	DCT vs DAT	-2.81794807939593e-11	0
NA	GO:0032940	secretion by cell	BIOLOGICAL_PROCESS	1	1.00000000049123	0	106	950	59055	DCT vs DAT	-2.1333970829713e-10	0
NA	GO:0019988	charged-tRNA amino acid modification	BIOLOGICAL_PROCESS	1	0.999999999853188	0	6	950	59155	DCT vs DAT	6.37594516546239e-11	0
NA	GO:0042327	positive regulation of phosphorylation	BIOLOGICAL_PROCESS	1	1.00000000012253	0	12	950	59149	DCT vs DAT	-5.32161219402428e-11	0
NA	GO:0006670	sphingosine metabolic process	BIOLOGICAL_PROCESS	1	1.00000000023065	0	13	950	59148	DCT vs DAT	-1.0017067276963e-10	0
NA	GO:0006673	inositol phosphoceramide metabolic process	BIOLOGICAL_PROCESS	1	1.00000000023801	0	8	950	59153	DCT vs DAT	-1.03366357560292e-10	0
NA	GO:0043650	dicarboxylic acid biosynthetic process	BIOLOGICAL_PROCESS	1	0.645138011840315	1	64	949	59097	DCT vs DAT	0.190347368513411	1
NA	GO:0005343	organic acid:sodium symporter activity	MOLECULAR_FUNCTION	1	1.00000000001335	0	2	950	59159	DCT vs DAT	-5.79994754754602e-12	0
NA	GO:0005342	organic acid transmembrane transporter activity	MOLECULAR_FUNCTION	1	1.00000000027916	0	115	950	59046	DCT vs DAT	-1.21236695569357e-10	0
NA	GO:0006672	ceramide metabolic process	BIOLOGICAL_PROCESS	1	1.00000000012124	0	49	950	59112	DCT vs DAT	-5.26559441149902e-11	0
NA	GO:0005345	purine nucleobase transmembrane transporter activity	MOLECULAR_FUNCTION	1	1.00000000010296	0	18	950	59143	DCT vs DAT	-4.47148038615608e-11	0
NA	GO:0006677	glycosylceramide metabolic process	BIOLOGICAL_PROCESS	1	1.00000000025988	0	11	950	59150	DCT vs DAT	-1.12863440179532e-10	0
NA	GO:0004014	adenosylmethionine decarboxylase activity	MOLECULAR_FUNCTION	1	1.00000000023801	0	8	950	59153	DCT vs DAT	-1.03366357560292e-10	0
NA	GO:0006678	glucosylceramide metabolic process	BIOLOGICAL_PROCESS	1	1.00000000025988	0	11	950	59150	DCT vs DAT	-1.12863440179532e-10	0
NA	GO:0004013	adenosylhomocysteinase activity	MOLECULAR_FUNCTION	1	1.00000000022657	0	15	950	59146	DCT vs DAT	-9.83977567227774e-11	0
NA	GO:0005344	oxygen carrier activity	MOLECULAR_FUNCTION	1	1.00000000007844	0	1	950	59160	DCT vs DAT	-3.40647713219122e-11	0
NA	GO:0005347	ATP transmembrane transporter activity	MOLECULAR_FUNCTION	1	0.527167271561809	1	46	949	59115	DCT vs DAT	0.278051560138857	1
NA	GO:0042325	regulation of phosphorylation	BIOLOGICAL_PROCESS	1	1.00000000037054	0	39	950	59122	DCT vs DAT	-1.60924942500918e-10	0
NA	GO:0006675	mannosyl-inositol phosphorylceramide metabolic process	BIOLOGICAL_PROCESS	1	1.00000000003115	0	3	950	59158	DCT vs DAT	-1.3526717805879e-11	0
NA	GO:0005346	purine ribonucleotide transmembrane transporter activity	MOLECULAR_FUNCTION	1	0.227503667492876	2	55	948	59106	DCT vs DAT	0.643011597868055	2
NA	GO:0004015	adenosylmethionine-8-amino-7-oxononanoate transaminase activity	MOLECULAR_FUNCTION	1	1.00000000015742	0	5	950	59156	DCT vs DAT	-6.83679243908471e-11	0
NA	GO:0042326	negative regulation of phosphorylation	BIOLOGICAL_PROCESS	1	0.999999999944734	0	16	950	59145	DCT vs DAT	2.40018695613079e-11	0
NA	GO:0006676	mannosyl diphosphorylinositol ceramide metabolic process	BIOLOGICAL_PROCESS	1	1.00000000001335	0	2	950	59159	DCT vs DAT	-5.79994754754602e-12	0
NA	GO:0005338	nucleotide-sugar transmembrane transporter activity	MOLECULAR_FUNCTION	1	1.00000000034914	0	29	950	59132	DCT vs DAT	-1.51629500755916e-10	0
NA	GO:0005337	nucleoside transmembrane transporter activity	MOLECULAR_FUNCTION	1	0.0392784439535916	2	18	948	59143	DCT vs DAT	1.40584572546132	2
NA	GO:0032933	SREBP signaling pathway	BIOLOGICAL_PROCESS	1	0.999999999950198	0	20	950	59141	DCT vs DAT	2.1628563233249e-11	0
NA	GO:0032934	sterol binding	MOLECULAR_FUNCTION	1	1.00000000004396	0	30	950	59131	DCT vs DAT	-1.90901158257093e-11	0
NA	GO:0032931	histone H3K56 acetyltransferase activity	MOLECULAR_FUNCTION	1	1.00000000023065	0	13	950	59148	DCT vs DAT	-1.0017067276963e-10	0
NA	GO:1901264	carbohydrate derivative transport	BIOLOGICAL_PROCESS	1	0.544492308900385	2	113	948	59048	DCT vs DAT	0.264008250390691	2
NA	GO:0004061	arylformamidase activity	MOLECULAR_FUNCTION	1	1.00000000023801	0	8	950	59153	DCT vs DAT	-1.03366357560292e-10	0
NA	GO:0005391	P-type sodium:potassium-exchanging transporter activity	MOLECULAR_FUNCTION	1	1.00000000007844	0	1	950	59160	DCT vs DAT	-3.40647713219122e-11	0
NA	GO:0031681	G-protein beta-subunit binding	MOLECULAR_FUNCTION	1	1.00000000003115	0	3	950	59158	DCT vs DAT	-1.3526717805879e-11	0
NA	GO:0030350	iron-responsive element binding	MOLECULAR_FUNCTION	1	1.00000000003115	0	3	950	59158	DCT vs DAT	-1.3526717805879e-11	0
NA	GO:1901265	nucleoside phosphate binding	MOLECULAR_FUNCTION	1	0.999999999871569	23	4459	927	54702	DCT vs DAT	5.57770381836372e-11	23
NA	GO:0004065	arylsulfatase activity	MOLECULAR_FUNCTION	1	1.00000000007844	0	1	950	59160	DCT vs DAT	-3.40647713219122e-11	0
NA	GO:0004067	asparaginase activity	MOLECULAR_FUNCTION	1	0.999999999940925	0	4	950	59157	DCT vs DAT	2.56560286811547e-11	0
NA	GO:0004066	asparagine synthase (glutamine-hydrolyzing) activity	MOLECULAR_FUNCTION	1	0.0148252971547503	2	10	948	59151	DCT vs DAT	1.82899659298057	2
NA	GO:1901269	lipooligosaccharide metabolic process	BIOLOGICAL_PROCESS	1	1.00000000025988	0	11	950	59150	DCT vs DAT	-1.12863440179532e-10	0
NA	GO:0004069	L-aspartate:2-oxoglutarate aminotransferase activity	MOLECULAR_FUNCTION	1	1.00000000002615	0	19	950	59142	DCT vs DAT	-1.13555345149964e-11	0
NA	GO:0098771	inorganic ion homeostasis	BIOLOGICAL_PROCESS	1	0.604034402524046	3	194	947	58967	DCT vs DAT	0.218938325615831	3
NA	GO:0098772	molecular function regulator activity	MOLECULAR_FUNCTION	1	0.817834607621527	10	794	940	58367	DCT vs DAT	0.0873345157172997	10
NA	GO:0016050	vesicle organization	BIOLOGICAL_PROCESS	1	0.941563356468179	1	177	949	58984	DCT vs DAT	0.0261504516018919	1
NA	GO:0016051	carbohydrate biosynthetic process	BIOLOGICAL_PROCESS	1	0.888952035188798	3	322	947	58839	DCT vs DAT	0.051121671442386	3
NA	GO:0016052	carbohydrate catabolic process	BIOLOGICAL_PROCESS	1	0.993703009224462	2	447	948	58714	DCT vs DAT	0.00274339500670568	2
NA	GO:0016053	organic acid biosynthetic process	BIOLOGICAL_PROCESS	1	0.949054519691809	7	735	943	58426	DCT vs DAT	0.0227088382353006	7
NA	GO:0016054	organic acid catabolic process	BIOLOGICAL_PROCESS	1	0.892545667538817	3	325	947	58836	DCT vs DAT	0.0493695537561447	3
NA	GO:0016055	Wnt signaling pathway	BIOLOGICAL_PROCESS	1	0.999999999853188	0	6	950	59155	DCT vs DAT	6.37594516546239e-11	0
NA	GO:1901271	lipooligosaccharide biosynthetic process	BIOLOGICAL_PROCESS	1	1.00000000025988	0	11	950	59150	DCT vs DAT	-1.12863440179532e-10	0
NA	GO:0004070	aspartate carbamoyltransferase activity	MOLECULAR_FUNCTION	1	1.00000000001335	0	2	950	59159	DCT vs DAT	-5.79994754754602e-12	0
NA	GO:0004072	aspartate kinase activity	MOLECULAR_FUNCTION	1	0.999999999851557	0	7	950	59154	DCT vs DAT	6.44678948280318e-11	0
NA	GO:0031670	cellular response to nutrient	BIOLOGICAL_PROCESS	1	1.00000000023065	0	13	950	59148	DCT vs DAT	-1.0017067276963e-10	0
NA	GO:0004074	biliverdin reductase [NAD(P)H] activity	MOLECULAR_FUNCTION	1	1.00000000001335	0	2	950	59159	DCT vs DAT	-5.79994754754602e-12	0
NA	GO:0004073	aspartate-semialdehyde dehydrogenase activity	MOLECULAR_FUNCTION	1	1.00000000015742	0	5	950	59156	DCT vs DAT	-6.83679243908471e-11	0
NA	GO:0004076	biotin synthase activity	MOLECULAR_FUNCTION	1	0.999999999940925	0	4	950	59157	DCT vs DAT	2.56560286811547e-11	0
NA	GO:0004075	biotin carboxylase activity	MOLECULAR_FUNCTION	1	1.00000000007844	0	1	950	59160	DCT vs DAT	-3.40647713219122e-11	0
NA	GO:0004077	biotin--[biotin carboxyl-carrier protein] ligase activity	MOLECULAR_FUNCTION	1	1.00000000007844	0	1	950	59160	DCT vs DAT	-3.40647713219122e-11	0
NA	GO:0098791	Golgi apparatus subcompartment	CELLULAR_COMPONENT	1	1.00000000015952	0	184	950	58977	DCT vs DAT	-6.92777673553959e-11	0
NA	GO:0030337	DNA polymerase processivity factor activity	MOLECULAR_FUNCTION	1	1.00000000023801	0	8	950	59153	DCT vs DAT	-1.03366357560292e-10	0
NA	GO:0031669	cellular response to nutrient levels	BIOLOGICAL_PROCESS	1	1.00000000033962	0	78	950	59083	DCT vs DAT	-1.47496875399425e-10	0
NA	GO:0016040	glutamate synthase (NADH) activity	MOLECULAR_FUNCTION	1	0.999999999853188	0	6	950	59155	DCT vs DAT	6.37594516546239e-11	0
NA	GO:0016042	lipid catabolic process	BIOLOGICAL_PROCESS	1	0.926234854434347	2	266	948	58895	DCT vs DAT	0.0332788804316339	2
NA	GO:0016043	cellular component organization	BIOLOGICAL_PROCESS	1	0.99986302495627	32	3498	918	55663	DCT vs DAT	5.94915801744137e-05	32
NA	GO:0032993	protein-DNA complex	CELLULAR_COMPONENT	1	0.546091598154863	4	242	946	58919	DCT vs DAT	0.262734505213313	4
NA	GO:0032991	protein-containing complex	CELLULAR_COMPONENT	1	0.999914592759277	67	6260	883	52901	DCT vs DAT	3.70934774088261e-05	67
NA	GO:0030332	cyclin binding	MOLECULAR_FUNCTION	1	1.00000000016777	0	22	950	59139	DCT vs DAT	-7.28601474603085e-11	0
NA	GO:0031667	response to nutrient levels	BIOLOGICAL_PROCESS	1	1.00000000049123	0	106	950	59055	DCT vs DAT	-2.1333970829713e-10	0
NA	GO:0016049	cell growth	BIOLOGICAL_PROCESS	1	0.697451997904819	1	74	949	59087	DCT vs DAT	0.15648567731951	1
NA	GO:0043604	amide biosynthetic process	BIOLOGICAL_PROCESS	1	0.918270159043086	1	156	949	59005	DCT vs DAT	0.0370295286890974	1
NA	GO:0060187	cell pole	CELLULAR_COMPONENT	1	1.00000000029693	0	24	950	59137	DCT vs DAT	-1.28956811966119e-10	0
NA	GO:0043603	amide metabolic process	BIOLOGICAL_PROCESS	1	0.799555252411739	4	343	946	58818	DCT vs DAT	0.097151519424428	4
NA	GO:0043605	amide catabolic process	BIOLOGICAL_PROCESS	1	0.999999999979954	0	21	950	59140	DCT vs DAT	8.70604480087699e-12	0
NA	GO:0005372	water transmembrane transporter activity	MOLECULAR_FUNCTION	1	0.0429675691641439	2	19	948	59142	DCT vs DAT	1.3668592152819	2
NA	GO:0005371	tricarboxylate secondary active transmembrane transporter activity	MOLECULAR_FUNCTION	1	1.00000000010126	0	9	950	59152	DCT vs DAT	-4.39757432912698e-11	0
NA	GO:0004040	amidase activity	MOLECULAR_FUNCTION	1	1.00000000023801	0	8	950	59153	DCT vs DAT	-1.03366357560292e-10	0
NA	GO:0043609	regulation of carbon utilization	BIOLOGICAL_PROCESS	1	1.00000000015742	0	5	950	59156	DCT vs DAT	-6.83679243908471e-11	0
NA	GO:0004042	L-glutamate N-acetyltransferase activity	MOLECULAR_FUNCTION	1	1.00000000010126	0	9	950	59152	DCT vs DAT	-4.39757432912698e-11	0
NA	GO:0004045	peptidyl-tRNA hydrolase activity	MOLECULAR_FUNCTION	1	1.00000000022657	0	15	950	59146	DCT vs DAT	-9.83977567227774e-11	0
NA	GO:0005375	copper ion transmembrane transporter activity	MOLECULAR_FUNCTION	1	0.999999999979954	0	21	950	59140	DCT vs DAT	8.70604480087699e-12	0
NA	GO:0004044	amidophosphoribosyltransferase activity	MOLECULAR_FUNCTION	1	0.999999999940925	0	4	950	59157	DCT vs DAT	2.56560286811547e-11	0
NA	GO:0004047	aminomethyltransferase activity	MOLECULAR_FUNCTION	1	1.00000000003115	0	3	950	59158	DCT vs DAT	-1.3526717805879e-11	0
NA	GO:0004046	aminoacylase activity	MOLECULAR_FUNCTION	1	1.00000000015742	0	5	950	59156	DCT vs DAT	-6.83679243908471e-11	0
NA	GO:0004049	anthranilate synthase activity	MOLECULAR_FUNCTION	1	0.999999999851557	0	7	950	59154	DCT vs DAT	6.44678948280318e-11	0
NA	GO:0043601	nuclear replisome	CELLULAR_COMPONENT	1	1.00000000027197	0	27	950	59134	DCT vs DAT	-1.18116324753944e-10	0
NA	GO:0004048	anthranilate phosphoribosyltransferase activity	MOLECULAR_FUNCTION	1	1.00000000003115	0	3	950	59158	DCT vs DAT	-1.3526717805879e-11	0
NA	GO:0030327	prenylated protein catabolic process	BIOLOGICAL_PROCESS	1	1.00000000003115	0	3	950	59158	DCT vs DAT	-1.3526717805879e-11	0
NA	GO:0032988	protein-RNA complex disassembly	BIOLOGICAL_PROCESS	1	1.0000000000896	0	10	950	59151	DCT vs DAT	-3.89134098233348e-11	0
NA	GO:0032989	cellular anatomical entity morphogenesis	BIOLOGICAL_PROCESS	1	0.999999999853188	0	6	950	59155	DCT vs DAT	6.37594516546239e-11	0
NA	GO:0030328	prenylcysteine catabolic process	BIOLOGICAL_PROCESS	1	1.00000000003115	0	3	950	59158	DCT vs DAT	-1.3526717805879e-11	0
NA	GO:0098754	detoxification	BIOLOGICAL_PROCESS	1	0.0261393211830174	9	256	941	58905	DCT vs DAT	1.58270569488469	9
NA	GO:0016031	tRNA import into mitochondrion	BIOLOGICAL_PROCESS	1	1.00000000001335	0	2	950	59159	DCT vs DAT	-5.79994754754602e-12	0
NA	GO:0016032	viral process	BIOLOGICAL_PROCESS	1	1.00000000025988	0	11	950	59150	DCT vs DAT	-1.12863440179532e-10	0
NA	GO:0016034	maleylacetoacetate isomerase activity	MOLECULAR_FUNCTION	1	0.999999999851557	0	7	950	59154	DCT vs DAT	6.44678948280318e-11	0
NA	GO:0032981	mitochondrial respiratory chain complex I assembly	BIOLOGICAL_PROCESS	1	1.00000000015437	0	36	950	59125	DCT vs DAT	-6.70404312005967e-11	0
NA	GO:0016035	zeta DNA polymerase complex	CELLULAR_COMPONENT	1	1.00000000003115	0	3	950	59158	DCT vs DAT	-1.3526717805879e-11	0
NA	GO:0032986	protein-DNA complex disassembly	BIOLOGICAL_PROCESS	1	1.00000000015742	0	5	950	59156	DCT vs DAT	-6.83679243908471e-11	0
NA	GO:0016036	cellular response to phosphate starvation	BIOLOGICAL_PROCESS	1	1.00000000006489	0	17	950	59144	DCT vs DAT	-2.81794807939593e-11	0
NA	GO:0030322	stabilization of membrane potential	BIOLOGICAL_PROCESS	1	1.00000000015742	0	5	950	59156	DCT vs DAT	-6.83679243908471e-11	0
NA	GO:0032984	protein-containing complex disassembly	BIOLOGICAL_PROCESS	1	1.00000000017278	0	188	950	58973	DCT vs DAT	-7.50352844934957e-11	0
NA	GO:1901293	nucleoside phosphate biosynthetic process	BIOLOGICAL_PROCESS	1	0.985610415738431	3	495	947	58666	DCT vs DAT	0.00629471561611088	3
NA	GO:0016018	cyclosporin A binding	MOLECULAR_FUNCTION	1	0.215863532706124	2	53	948	59108	DCT vs DAT	0.665820719788033	2
NA	GO:1901292	nucleoside phosphate catabolic process	BIOLOGICAL_PROCESS	1	0.968164247010682	1	215	949	58946	DCT vs DAT	0.0140509593037536	1
NA	GO:0043614	multi-eIF complex	CELLULAR_COMPONENT	1	0.999999999940925	0	4	950	59157	DCT vs DAT	2.56560286811547e-11	0
NA	GO:0005381	iron ion transmembrane transporter activity	MOLECULAR_FUNCTION	1	1.00000000025988	0	11	950	59150	DCT vs DAT	-1.12863440179532e-10	0
NA	GO:0060175	brain-derived neurotrophic factor receptor activity	MOLECULAR_FUNCTION	1	1.00000000007844	0	1	950	59160	DCT vs DAT	-3.40647713219122e-11	0
NA	GO:0005385	zinc ion transmembrane transporter activity	MOLECULAR_FUNCTION	1	1.00000000019678	0	31	950	59130	DCT vs DAT	-8.54609180307168e-11	0
NA	GO:0005384	manganese ion transmembrane transporter activity	MOLECULAR_FUNCTION	1	1.00000000004396	0	30	950	59131	DCT vs DAT	-1.90901158257093e-11	0
NA	GO:0004053	arginase activity	MOLECULAR_FUNCTION	1	1.00000000003115	0	3	950	59158	DCT vs DAT	-1.3526717805879e-11	0
NA	GO:0004056	argininosuccinate lyase activity	MOLECULAR_FUNCTION	1	0.999999999940925	0	4	950	59157	DCT vs DAT	2.56560286811547e-11	0
NA	GO:0004055	argininosuccinate synthase activity	MOLECULAR_FUNCTION	1	1.00000000015742	0	5	950	59156	DCT vs DAT	-6.83679243908471e-11	0
NA	GO:0004058	aromatic-L-amino-acid decarboxylase activity	MOLECULAR_FUNCTION	1	1.00000000007844	0	1	950	59160	DCT vs DAT	-3.40647713219122e-11	0
NA	GO:0005388	P-type calcium transporter activity	MOLECULAR_FUNCTION	1	1.00000000027197	0	27	950	59134	DCT vs DAT	-1.18116324753944e-10	0
NA	GO:0004057	arginyl-tRNA--protein transferase activity	MOLECULAR_FUNCTION	1	0.999999999940925	0	4	950	59157	DCT vs DAT	2.56560286811547e-11	0
NA	GO:0004059	aralkylamine N-acetyltransferase activity	MOLECULAR_FUNCTION	1	1.00000000003115	0	3	950	59158	DCT vs DAT	-1.3526717805879e-11	0
NA	GO:0032979	protein insertion into mitochondrial inner membrane from matrix	BIOLOGICAL_PROCESS	1	0.999999999851557	0	7	950	59154	DCT vs DAT	6.44678948280318e-11	0
NA	GO:0032977	membrane insertase activity	MOLECULAR_FUNCTION	1	1.0000000000896	0	10	950	59151	DCT vs DAT	-3.89134098233348e-11	0
NA	GO:0031647	regulation of protein stability	BIOLOGICAL_PROCESS	1	1.00000000004396	0	30	950	59131	DCT vs DAT	-1.90901158257093e-11	0
NA	GO:0097431	mitotic spindle pole	CELLULAR_COMPONENT	1	1.00000000007844	0	1	950	59160	DCT vs DAT	-3.40647713219122e-11	0
NA	GO:0016020	membrane	CELLULAR_COMPONENT	1	0.998935577119028	110	8874	840	50287	DCT vs DAT	0.000462519185312375	110
NA	GO:0097435	supramolecular fiber organization	BIOLOGICAL_PROCESS	1	1.00000000019942	0	222	950	58939	DCT vs DAT	-8.66076962537148e-11	0
NA	GO:0031640	killing of cells of another organism	BIOLOGICAL_PROCESS	1	0.031358680836314	1	1	949	59160	DCT vs DAT	1.50364221504243	1
NA	GO:0097437	maintenance of dormancy	BIOLOGICAL_PROCESS	1	1.00000000001335	0	2	950	59159	DCT vs DAT	-5.79994754754602e-12	0
NA	GO:0102521	tRNA-4-demethylwyosine synthase activity	MOLECULAR_FUNCTION	1	1.00000000007844	0	1	950	59160	DCT vs DAT	-3.40647713219122e-11	0
NA	GO:0016024	CDP-diacylglycerol biosynthetic process	BIOLOGICAL_PROCESS	1	0.999999999944734	0	16	950	59145	DCT vs DAT	2.40018695613079e-11	0
NA	GO:0032970	regulation of actin filament-based process	BIOLOGICAL_PROCESS	1	1.00000000012688	0	67	950	59094	DCT vs DAT	-5.51036000902921e-11	0
NA	GO:0030312	external encapsulating structure	CELLULAR_COMPONENT	1	0.38116774539142	3	137	947	59024	DCT vs DAT	0.418883856698946	3
NA	GO:0030314	junctional membrane complex	CELLULAR_COMPONENT	1	1.00000000007844	0	1	950	59160	DCT vs DAT	-3.40647713219122e-11	0
NA	GO:0032973	amino acid export across plasma membrane	BIOLOGICAL_PROCESS	1	0.999999999853188	0	6	950	59155	DCT vs DAT	6.37594516546239e-11	0
NA	GO:0032974	amino acid transmembrane export from vacuole	BIOLOGICAL_PROCESS	1	1.00000000015742	0	5	950	59156	DCT vs DAT	-6.83679243908471e-11	0
NA	GO:0102522	tRNA 4-demethylwyosine alpha-amino-alpha-carboxypropyltransferase activity	MOLECULAR_FUNCTION	1	1.00000000007844	0	1	950	59160	DCT vs DAT	-3.40647713219122e-11	0
NA	GO:0030272	5-formyltetrahydrofolate cyclo-ligase activity	MOLECULAR_FUNCTION	1	1.00000000003115	0	3	950	59158	DCT vs DAT	-1.3526717805879e-11	0
NA	GO:0042254	ribosome biogenesis	BIOLOGICAL_PROCESS	1	0.849676723929041	10	824	940	58337	DCT vs DAT	0.0707462786607104	10
NA	GO:0042255	ribosome assembly	BIOLOGICAL_PROCESS	1	0.18626892311998	5	186	945	58975	DCT vs DAT	0.729859596221933	5
NA	GO:0042256	cytosolic ribosome assembly	BIOLOGICAL_PROCESS	1	1.00000000010404	0	26	950	59135	DCT vs DAT	-4.51860706944166e-11	0
NA	GO:0042262	DNA protection	BIOLOGICAL_PROCESS	1	1.00000000001335	0	2	950	59159	DCT vs DAT	-5.79994754754602e-12	0
NA	GO:0001708	cell fate specification	BIOLOGICAL_PROCESS	1	0.237270355282457	1	16	949	59145	DCT vs DAT	0.624756519437485	1
NA	GO:0030267	glyoxylate reductase (NADPH) activity	MOLECULAR_FUNCTION	1	1.00000000022657	0	15	950	59146	DCT vs DAT	-9.83977567227774e-11	0
NA	GO:0001709	cell fate determination	BIOLOGICAL_PROCESS	1	1.00000000001335	0	2	950	59159	DCT vs DAT	-5.79994754754602e-12	0
NA	GO:0031593	polyubiquitin modification-dependent protein binding	MOLECULAR_FUNCTION	1	1.0000000001728	0	57	950	59104	DCT vs DAT	-7.5046952855839e-11	0
NA	GO:0030262	apoptotic nuclear changes	BIOLOGICAL_PROCESS	1	0.999999999940925	0	4	950	59157	DCT vs DAT	2.56560286811547e-11	0
NA	GO:0030261	chromosome condensation	BIOLOGICAL_PROCESS	1	1.00000000034308	0	34	950	59127	DCT vs DAT	-1.48996886773136e-10	0
NA	GO:0031591	wybutosine biosynthetic process	BIOLOGICAL_PROCESS	1	1.00000000001335	0	2	950	59159	DCT vs DAT	-5.79994754754602e-12	0
NA	GO:0043596	nuclear replication fork	CELLULAR_COMPONENT	1	1.00000000015437	0	36	950	59125	DCT vs DAT	-6.70404312005967e-11	0
NA	GO:0042273	ribosomal large subunit biogenesis	BIOLOGICAL_PROCESS	1	0.999999999969478	0	216	950	58945	DCT vs DAT	1.32556935718171e-11	0
NA	GO:0042274	ribosomal small subunit biogenesis	BIOLOGICAL_PROCESS	1	0.395779841259258	5	256	945	58905	DCT vs DAT	0.402546330020534	5
NA	GO:0180008	RNA polymerase II CTD heptapeptide repeat S7 phosphatase activity	MOLECULAR_FUNCTION	1	0.999999999941979	0	126	950	59035	DCT vs DAT	2.5198117783635e-11	0
NA	GO:0180007	RNA polymerase II CTD heptapeptide repeat S5 phosphatase activity	MOLECULAR_FUNCTION	1	1.0000000000698	0	125	950	59036	DCT vs DAT	-3.03155625649776e-11	0
NA	GO:0001716	L-amino-acid oxidase activity	MOLECULAR_FUNCTION	1	1.00000000003115	0	3	950	59158	DCT vs DAT	-1.3526717805879e-11	0
NA	GO:0180004	RNA polymerase II CTD heptapeptide repeat Y1 phosphatase activity	MOLECULAR_FUNCTION	1	1.0000000000698	0	125	950	59036	DCT vs DAT	-3.03155625649776e-11	0
NA	GO:0180006	RNA polymerase II CTD heptapeptide repeat S2 phosphatase activity	MOLECULAR_FUNCTION	1	1.0000000000698	0	125	950	59036	DCT vs DAT	-3.03155625649776e-11	0
NA	GO:0030258	lipid modification	BIOLOGICAL_PROCESS	1	0.916954281575187	1	155	949	59006	DCT vs DAT	0.0376523172793695	1
NA	GO:0180005	RNA polymerase II CTD heptapeptide repeat T4 phosphatase activity	MOLECULAR_FUNCTION	1	1.0000000000698	0	125	950	59036	DCT vs DAT	-3.03155625649776e-11	0
NA	GO:0031588	nucleotide-activated protein kinase complex	CELLULAR_COMPONENT	1	1.00000000003115	0	3	950	59158	DCT vs DAT	-1.3526717805879e-11	0
NA	GO:0005290	L-histidine transmembrane transporter activity	MOLECULAR_FUNCTION	1	1.00000000001335	0	2	950	59159	DCT vs DAT	-5.79994754754602e-12	0
NA	GO:0042276	error-prone translesion synthesis	BIOLOGICAL_PROCESS	1	1.00000000010126	0	9	950	59152	DCT vs DAT	-4.39757432912698e-11	0
NA	GO:0042277	peptide binding	MOLECULAR_FUNCTION	1	1.00000000021735	0	80	950	59081	DCT vs DAT	-9.43933869188037e-11	0
NA	GO:0042278	purine nucleoside metabolic process	BIOLOGICAL_PROCESS	1	1.0000000001307	0	28	950	59133	DCT vs DAT	-5.6760411110364e-11	0
NA	GO:0140818	mRNA 5'-triphosphate monophosphatase activity	MOLECULAR_FUNCTION	1	0.999999999940925	0	4	950	59157	DCT vs DAT	2.56560286811547e-11	0
NA	GO:0042281	dolichyl pyrophosphate Man9GlcNAc2 alpha-1,3-glucosyltransferase activity	MOLECULAR_FUNCTION	1	0.999999999940925	0	4	950	59157	DCT vs DAT	2.56560286811547e-11	0
NA	GO:0042283	dolichyl pyrophosphate Glc1Man9GlcNAc2 alpha-1,3-glucosyltransferase activity	MOLECULAR_FUNCTION	1	1.00000000015742	0	5	950	59156	DCT vs DAT	-6.83679243908471e-11	0
NA	GO:0042284	sphingolipid delta-4 desaturase activity	MOLECULAR_FUNCTION	1	1.00000000003115	0	3	950	59158	DCT vs DAT	-1.3526717805879e-11	0
NA	GO:0042285	xylosyltransferase activity	MOLECULAR_FUNCTION	1	1.00000000023065	0	13	950	59148	DCT vs DAT	-1.0017067276963e-10	0
NA	GO:0030242	autophagy of peroxisome	BIOLOGICAL_PROCESS	1	1.00000000012253	0	12	950	59149	DCT vs DAT	-5.32161219402428e-11	0
NA	GO:0030244	cellulose biosynthetic process	BIOLOGICAL_PROCESS	1	1.00000000022936	0	48	950	59113	DCT vs DAT	-9.96080841257725e-11	0
NA	GO:0031573	mitotic intra-S DNA damage checkpoint signaling	BIOLOGICAL_PROCESS	1	0.999999999853188	0	6	950	59155	DCT vs DAT	6.37594516546239e-11	0
NA	GO:0030243	cellulose metabolic process	BIOLOGICAL_PROCESS	1	1.00000000027141	0	68	950	59093	DCT vs DAT	-1.17871674875746e-10	0
NA	GO:0030246	carbohydrate binding	MOLECULAR_FUNCTION	1	0.978655296423937	1	240	949	58921	DCT vs DAT	0.00937024917967694	1
NA	GO:0030245	cellulose catabolic process	BIOLOGICAL_PROCESS	1	1.00000000002615	0	19	950	59142	DCT vs DAT	-1.13555345149964e-11	0
NA	GO:0030248	cellulose binding	MOLECULAR_FUNCTION	1	1.00000000015742	0	5	950	59156	DCT vs DAT	-6.83679243908471e-11	0
NA	GO:0102550	2-methyl-6-geranylgeranyl-1,4-benzoquinol methyltransferase activity	MOLECULAR_FUNCTION	1	1.00000000007844	0	1	950	59160	DCT vs DAT	-3.40647713219122e-11	0
NA	GO:0030247	polysaccharide binding	MOLECULAR_FUNCTION	1	1.00000000015437	0	36	950	59125	DCT vs DAT	-6.70404312005967e-11	0
NA	GO:0031577	spindle checkpoint signaling	BIOLOGICAL_PROCESS	1	1.00000000006489	0	17	950	59144	DCT vs DAT	-2.81794807939593e-11	0
NA	GO:0031570	DNA integrity checkpoint signaling	BIOLOGICAL_PROCESS	1	1.00000000034308	0	34	950	59127	DCT vs DAT	-1.48996886773136e-10	0
NA	GO:0102557	protopanaxadiol 6-hydroxylase activity	MOLECULAR_FUNCTION	1	1.00000000007844	0	1	950	59160	DCT vs DAT	-3.40647713219122e-11	0
NA	GO:0042286	glutamate-1-semialdehyde 2,1-aminomutase activity	MOLECULAR_FUNCTION	1	1.00000000001335	0	2	950	59159	DCT vs DAT	-5.79994754754602e-12	0
NA	GO:0140807	NAD+-protein-glutamate ADP-ribosyltransferase activity	MOLECULAR_FUNCTION	1	0.999999999940925	0	4	950	59157	DCT vs DAT	2.56560286811547e-11	0
NA	GO:0042292	URM1 activating enzyme activity	MOLECULAR_FUNCTION	1	1.00000000003115	0	3	950	59158	DCT vs DAT	-1.3526717805879e-11	0
NA	GO:0140806	NAD+-protein-aspartate ADP-ribosyltransferase activity	MOLECULAR_FUNCTION	1	0.999999999940925	0	4	950	59157	DCT vs DAT	2.56560286811547e-11	0
NA	GO:0031564	transcription antitermination	BIOLOGICAL_PROCESS	1	1.00000000015742	0	5	950	59156	DCT vs DAT	-6.83679243908471e-11	0
NA	GO:0030234	enzyme regulator activity	MOLECULAR_FUNCTION	1	0.593153391445269	10	648	940	58513	DCT vs DAT	0.226832982109916	10
NA	GO:0043549	regulation of kinase activity	BIOLOGICAL_PROCESS	1	1.00000000036231	0	35	950	59126	DCT vs DAT	-1.57350277016461e-10	0
NA	GO:0042218	1-aminocyclopropane-1-carboxylate biosynthetic process	BIOLOGICAL_PROCESS	1	1.00000000001335	0	2	950	59159	DCT vs DAT	-5.79994754754602e-12	0
NA	GO:0043548	phosphatidylinositol 3-kinase binding	MOLECULAR_FUNCTION	1	1.00000000003115	0	3	950	59158	DCT vs DAT	-1.3526717805879e-11	0
NA	GO:0042219	modified amino acid catabolic process	BIOLOGICAL_PROCESS	1	1.00000000002615	0	19	950	59142	DCT vs DAT	-1.13555345149964e-11	0
NA	GO:0000419	RNA polymerase V complex	CELLULAR_COMPONENT	1	1.00000000007844	0	1	950	59160	DCT vs DAT	-3.40647713219122e-11	0
NA	GO:0000418	RNA polymerase IV complex	CELLULAR_COMPONENT	1	1.00000000007844	0	1	950	59160	DCT vs DAT	-3.40647713219122e-11	0
NA	GO:0000417	HIR complex	CELLULAR_COMPONENT	1	1.00000000003115	0	3	950	59158	DCT vs DAT	-1.3526717805879e-11	0
NA	GO:0043541	UDP-N-acetylglucosamine transferase complex	CELLULAR_COMPONENT	1	0.999999999940925	0	4	950	59157	DCT vs DAT	2.56560286811547e-11	0
NA	GO:0043543	protein acylation	BIOLOGICAL_PROCESS	1	1.00000000033969	0	44	950	59117	DCT vs DAT	-1.47526962416371e-10	0
NA	GO:0180060	siderophore-dependent iron import pathway	BIOLOGICAL_PROCESS	1	1.00000000003115	0	3	950	59158	DCT vs DAT	-1.3526717805879e-11	0
NA	GO:0000413	protein peptidyl-prolyl isomerization	BIOLOGICAL_PROCESS	1	0.361296014014596	2	78	948	59083	DCT vs DAT	0.442136829743949	2
NA	GO:0043545	molybdopterin cofactor metabolic process	BIOLOGICAL_PROCESS	1	0.999999999969638	0	14	950	59147	DCT vs DAT	1.31858762632365e-11	0
NA	GO:0042214	terpene metabolic process	BIOLOGICAL_PROCESS	1	0.349628940844919	1	26	949	59135	DCT vs DAT	0.456392625439703	1
NA	GO:0000411	positive regulation of transcription by galactose	BIOLOGICAL_PROCESS	1	1.00000000007844	0	1	950	59160	DCT vs DAT	-3.40647713219122e-11	0
NA	GO:0043547	positive regulation of GTPase activity	BIOLOGICAL_PROCESS	1	1.00000000016777	0	22	950	59139	DCT vs DAT	-7.28601474603085e-11	0
NA	GO:0044877	protein-containing complex binding	MOLECULAR_FUNCTION	1	1.00000000055534	0	451	950	58710	DCT vs DAT	-2.41182928089847e-10	0
NA	GO:0043546	molybdopterin cofactor binding	MOLECULAR_FUNCTION	1	1.00000000006489	0	17	950	59144	DCT vs DAT	-2.81794807939593e-11	0
NA	GO:0180055	response to metal ion starvation	BIOLOGICAL_PROCESS	1	1.00000000001335	0	2	950	59159	DCT vs DAT	-5.79994754754602e-12	0
NA	GO:0140836	RNA polymerase II CTD heptapeptide repeat S5 kinase activity	MOLECULAR_FUNCTION	1	1.00000000007844	0	1	950	59160	DCT vs DAT	-3.40647713219122e-11	0
NA	GO:0140837	RNA polymerase II CTD heptapeptide repeat S7 kinase activity	MOLECULAR_FUNCTION	1	1.00000000007844	0	1	950	59160	DCT vs DAT	-3.40647713219122e-11	0
NA	GO:0140838	RNA polymerase II CTD heptapeptide repeat peptidyl-prolyl isomerase activity	MOLECULAR_FUNCTION	1	0.544492308900385	2	113	948	59048	DCT vs DAT	0.264008250390691	2
NA	GO:0140839	RNA polymerase II CTD heptapeptide repeat P3 isomerase activity	MOLECULAR_FUNCTION	1	0.438762920519236	2	92	948	59069	DCT vs DAT	0.357770081403414	2
NA	GO:0180051	translation factor activity	MOLECULAR_FUNCTION	1	0.987162319198433	2	396	948	58765	DCT vs DAT	0.00561143037375365	2
NA	GO:0140833	RNA polymerase II CTD heptapeptide repeat Y1 kinase activity	MOLECULAR_FUNCTION	1	1.00000000007844	0	1	950	59160	DCT vs DAT	-3.40647713219122e-11	0
NA	GO:0140834	RNA polymerase II CTD heptapeptide repeat S2 kinase activity	MOLECULAR_FUNCTION	1	1.00000000007844	0	1	950	59160	DCT vs DAT	-3.40647713219122e-11	0
NA	GO:0140835	RNA polymerase II CTD heptapeptide repeat T4 kinase activity	MOLECULAR_FUNCTION	1	1.00000000007844	0	1	950	59160	DCT vs DAT	-3.40647713219122e-11	0
NA	GO:0000429	carbon catabolite regulation of transcription from RNA polymerase II promoter	BIOLOGICAL_PROCESS	1	0.999999999853188	0	6	950	59155	DCT vs DAT	6.37594516546239e-11	0
NA	GO:0000428	DNA-directed RNA polymerase complex	CELLULAR_COMPONENT	1	0.979978189579623	1	244	949	58917	DCT vs DAT	0.00878358986936544	1
NA	GO:0000427	plastid-encoded plastid RNA polymerase complex	CELLULAR_COMPONENT	1	1.00000000023801	0	8	950	59153	DCT vs DAT	-1.03366357560292e-10	0
NA	GO:0000425	pexophagy	BIOLOGICAL_PROCESS	1	1.00000000001335	0	2	950	59159	DCT vs DAT	-5.79994754754602e-12	0
NA	GO:0000423	mitophagy	BIOLOGICAL_PROCESS	1	1.0000000001307	0	28	950	59133	DCT vs DAT	-5.6760411110364e-11	0
NA	GO:0000422	autophagy of mitochondrion	BIOLOGICAL_PROCESS	1	0.297758234884522	2	67	948	59094	DCT vs DAT	0.526136218710165	2
NA	GO:0043555	regulation of translation in response to stress	BIOLOGICAL_PROCESS	1	1.00000000001335	0	2	950	59159	DCT vs DAT	-5.79994754754602e-12	0
NA	GO:0000421	autophagosome membrane	CELLULAR_COMPONENT	1	1.00000000023065	0	13	950	59148	DCT vs DAT	-1.0017067276963e-10	0
NA	GO:0043558	regulation of translational initiation in response to stress	BIOLOGICAL_PROCESS	1	1.00000000007844	0	1	950	59160	DCT vs DAT	-3.40647713219122e-11	0
NA	GO:0140825	lactoperoxidase activity	MOLECULAR_FUNCTION	1	1.00000000035217	0	25	950	59136	DCT vs DAT	-1.5294378265962e-10	0
NA	GO:0000430	regulation of transcription from RNA polymerase II promoter by glucose	BIOLOGICAL_PROCESS	1	1.00000000015742	0	5	950	59156	DCT vs DAT	-6.83679243908471e-11	0
NA	GO:0180046	GPI anchored protein biosynthesis	BIOLOGICAL_PROCESS	1	1.00000000051857	0	72	950	59089	DCT vs DAT	-2.25211254433634e-10	0
NA	GO:0140828	metal cation:monoatomic cation antiporter activity	MOLECULAR_FUNCTION	1	0.596853156859904	1	56	949	59105	DCT vs DAT	0.224132504732988	1
NA	GO:0140823	histone H2BS36 kinase activity	MOLECULAR_FUNCTION	1	1.0000000003062	0	156	950	59005	DCT vs DAT	-1.32981529079312e-10	0
NA	GO:0140824	thioredoxin-dependent peroxiredoxin activity	MOLECULAR_FUNCTION	1	0.120977388199845	2	36	948	59125	DCT vs DAT	0.917295795780389	2
NA	GO:0001758	retinal dehydrogenase (NAD+) activity	MOLECULAR_FUNCTION	1	1.00000000007844	0	1	950	59160	DCT vs DAT	-3.40647713219122e-11	0
NA	GO:0180047	dolichol phosphate mannose biosynthetic process	BIOLOGICAL_PROCESS	1	1.00000000001335	0	2	950	59159	DCT vs DAT	-5.79994754754602e-12	0
NA	GO:0030291	protein serine/threonine kinase inhibitor activity	MOLECULAR_FUNCTION	1	1.00000000025988	0	11	950	59150	DCT vs DAT	-1.12863440179532e-10	0
NA	GO:0030295	protein kinase activator activity	MOLECULAR_FUNCTION	1	1.00000000022402	0	42	950	59119	DCT vs DAT	-9.72914802533967e-11	0
NA	GO:0043562	cellular response to nitrogen levels	BIOLOGICAL_PROCESS	1	1.00000000035217	0	25	950	59136	DCT vs DAT	-1.5294378265962e-10	0
NA	GO:0043564	Ku70:Ku80 complex	CELLULAR_COMPONENT	1	0.999999999940925	0	4	950	59157	DCT vs DAT	2.56560286811547e-11	0
NA	GO:0180033	histone H4K8 deacetylase activity, hydrolytic mechanism	MOLECULAR_FUNCTION	1	1.00000000012253	0	12	950	59149	DCT vs DAT	-5.32161219402428e-11	0
NA	GO:0180032	histone H4K5 deacetylase activity, hydrolytic mechanism	MOLECULAR_FUNCTION	1	1.00000000012253	0	12	950	59149	DCT vs DAT	-5.32161219402428e-11	0
NA	GO:0043570	maintenance of DNA repeat elements	BIOLOGICAL_PROCESS	1	0.999999999940925	0	4	950	59157	DCT vs DAT	2.56560286811547e-11	0
NA	GO:0140855	histone H3S57 kinase activity	MOLECULAR_FUNCTION	1	1.0000000003062	0	156	950	59005	DCT vs DAT	-1.32981529079312e-10	0
NA	GO:0043572	plastid fission	BIOLOGICAL_PROCESS	1	0.999999999950198	0	20	950	59141	DCT vs DAT	2.1628563233249e-11	0
NA	GO:0140857	histone H3T45 kinase activity	MOLECULAR_FUNCTION	1	1.0000000003062	0	156	950	59005	DCT vs DAT	-1.32981529079312e-10	0
NA	GO:0180030	inositol phosphate kinase activity	MOLECULAR_FUNCTION	1	1.00000000010296	0	18	950	59143	DCT vs DAT	-4.47148038615608e-11	0
NA	GO:0001727	lipid kinase activity	MOLECULAR_FUNCTION	1	1.00000000014726	0	61	950	59100	DCT vs DAT	-6.3954486875345e-11	0
NA	GO:0001729	ceramide kinase activity	MOLECULAR_FUNCTION	1	1.00000000015742	0	5	950	59156	DCT vs DAT	-6.83679243908471e-11	0
NA	GO:0030289	protein phosphatase 4 complex	CELLULAR_COMPONENT	1	0.999999999853188	0	6	950	59155	DCT vs DAT	6.37594516546239e-11	0
NA	GO:0000409	regulation of transcription by galactose	BIOLOGICAL_PROCESS	1	1.00000000007844	0	1	950	59160	DCT vs DAT	-3.40647713219122e-11	0
NA	GO:0000408	EKC/KEOPS complex	CELLULAR_COMPONENT	1	0.999999999944734	0	16	950	59145	DCT vs DAT	2.40018695613079e-11	0
NA	GO:0000407	phagophore assembly site	CELLULAR_COMPONENT	1	1.00000000032176	0	50	950	59111	DCT vs DAT	-1.3973770374061e-10	0
NA	GO:0043574	peroxisomal transport	BIOLOGICAL_PROCESS	1	1.00000000029357	0	40	950	59121	DCT vs DAT	-1.27496723749442e-10	0
NA	GO:0042246	tissue regeneration	BIOLOGICAL_PROCESS	1	1.00000000007844	0	1	950	59160	DCT vs DAT	-3.40647713219122e-11	0
NA	GO:0000400	four-way junction DNA binding	MOLECULAR_FUNCTION	1	1.00000000023801	0	8	950	59153	DCT vs DAT	-1.03366357560292e-10	0
NA	GO:0180022	RQC-trigger complex	CELLULAR_COMPONENT	1	1.00000000001335	0	2	950	59159	DCT vs DAT	-5.79994754754602e-12	0
NA	GO:0001731	formation of translation preinitiation complex	BIOLOGICAL_PROCESS	1	1.00000000034308	0	34	950	59127	DCT vs DAT	-1.48996886773136e-10	0
NA	GO:0140849	ATP-dependent H2AZ histone chaperone activity	MOLECULAR_FUNCTION	1	1.00000000007844	0	1	950	59160	DCT vs DAT	-3.40647713219122e-11	0
NA	GO:0001732	formation of cytoplasmic translation initiation complex	BIOLOGICAL_PROCESS	1	0.563396865548153	1	51	949	59110	DCT vs DAT	0.249185573535776	1
NA	GO:0140843	RNA polymerase II C-terminal domain S7 O-GlcNAc transferase activity	MOLECULAR_FUNCTION	1	1.00000000015742	0	5	950	59156	DCT vs DAT	-6.83679243908471e-11	0
NA	GO:0001735	prenylcysteine oxidase activity	MOLECULAR_FUNCTION	1	1.00000000003115	0	3	950	59158	DCT vs DAT	-1.3526717805879e-11	0
NA	GO:0140840	RNA polymerase II CTD heptapeptide repeat P6 isomerase activity	MOLECULAR_FUNCTION	1	0.438762920519236	2	92	948	59069	DCT vs DAT	0.357770081403414	2
NA	GO:0140841	RNA polymerase II C-terminal domain O-GlcNAc transferase activity	MOLECULAR_FUNCTION	1	1.00000000015742	0	5	950	59156	DCT vs DAT	-6.83679243908471e-11	0
NA	GO:0030276	clathrin binding	MOLECULAR_FUNCTION	1	1.00000000033969	0	44	950	59117	DCT vs DAT	-1.47526962416371e-10	0
NA	GO:0140842	RNA polymerase II C-terminal domain S5 O-GlcNAc transferase activity	MOLECULAR_FUNCTION	1	1.00000000015742	0	5	950	59156	DCT vs DAT	-6.83679243908471e-11	0
NA	GO:0180025	cytosolic small ribosomal subunit assembly	BIOLOGICAL_PROCESS	1	1.00000000007844	0	1	950	59160	DCT vs DAT	-3.40647713219122e-11	0
NA	GO:1903800	positive regulation of miRNA processing	BIOLOGICAL_PROCESS	1	1.00000000007844	0	1	950	59160	DCT vs DAT	-3.40647713219122e-11	0
NA	GO:0000455	enzyme-directed rRNA pseudouridine synthesis	BIOLOGICAL_PROCESS	1	1.00000000023065	0	13	950	59148	DCT vs DAT	-1.0017067276963e-10	0
NA	GO:0000454	snoRNA guided rRNA pseudouridine synthesis	BIOLOGICAL_PROCESS	1	0.0617349974413393	1	3	949	59158	DCT vs DAT	1.20946856551872	1
NA	GO:0000463	maturation of LSU-rRNA from tricistronic rRNA transcript (SSU-rRNA, 5.8S rRNA, LSU-rRNA)	BIOLOGICAL_PROCESS	1	1.00000000016352	0	64	950	59097	DCT vs DAT	-7.10173176720304e-11	0
NA	GO:0000462	maturation of SSU-rRNA from tricistronic rRNA transcript (SSU-rRNA, 5.8S rRNA, LSU-rRNA)	BIOLOGICAL_PROCESS	1	1.00000000021735	0	80	950	59081	DCT vs DAT	-9.43933869188037e-11	0
NA	GO:0000461	endonucleolytic cleavage to generate mature 3'-end of SSU-rRNA from (SSU-rRNA, 5.8S rRNA, LSU-rRNA)	BIOLOGICAL_PROCESS	1	1.00000000003115	0	3	950	59158	DCT vs DAT	-1.3526717805879e-11	0
NA	GO:0001786	phosphatidylserine binding	MOLECULAR_FUNCTION	1	0.999999999969638	0	14	950	59147	DCT vs DAT	1.31858762632365e-11	0
NA	GO:0000460	maturation of 5.8S rRNA	BIOLOGICAL_PROCESS	1	1.00000000015545	0	66	950	59095	DCT vs DAT	-6.75099622439888e-11	0
NA	GO:0036408	histone H3K14 acetyltransferase activity	MOLECULAR_FUNCTION	1	1.00000000023065	0	13	950	59148	DCT vs DAT	-1.0017067276963e-10	0
NA	GO:0036402	proteasome-activating activity	MOLECULAR_FUNCTION	1	1.00000000010296	0	18	950	59143	DCT vs DAT	-4.47148038615608e-11	0
NA	GO:0000467	exonucleolytic trimming to generate mature 3'-end of 5.8S rRNA from tricistronic rRNA transcript (SSU-rRNA, 5.8S rRNA, LSU-rRNA)	BIOLOGICAL_PROCESS	1	1.00000000006489	0	17	950	59144	DCT vs DAT	-2.81794807939593e-11	0
NA	GO:0000466	maturation of 5.8S rRNA from tricistronic rRNA transcript (SSU-rRNA, 5.8S rRNA, LSU-rRNA)	BIOLOGICAL_PROCESS	1	1.00000000033969	0	44	950	59117	DCT vs DAT	-1.47526962416371e-10	0
NA	GO:0000472	endonucleolytic cleavage to generate mature 5'-end of SSU-rRNA from (SSU-rRNA, 5.8S rRNA, LSU-rRNA)	BIOLOGICAL_PROCESS	1	1.00000000003115	0	3	950	59158	DCT vs DAT	-1.3526717805879e-11	0
NA	GO:0000470	maturation of LSU-rRNA	BIOLOGICAL_PROCESS	1	1.00000000025803	0	87	950	59074	DCT vs DAT	-1.12061216160314e-10	0
NA	GO:0000439	transcription factor TFIIH core complex	CELLULAR_COMPONENT	1	1.00000000023065	0	13	950	59148	DCT vs DAT	-1.0017067276963e-10	0
NA	GO:0000436	carbon catabolite activation of transcription from RNA polymerase II promoter	BIOLOGICAL_PROCESS	1	0.999999999940925	0	4	950	59157	DCT vs DAT	2.56560286811547e-11	0
NA	GO:0000435	positive regulation of transcription from RNA polymerase II promoter by galactose	BIOLOGICAL_PROCESS	1	1.00000000007844	0	1	950	59160	DCT vs DAT	-3.40647713219122e-11	0
NA	GO:1903825	organic acid transmembrane transport	BIOLOGICAL_PROCESS	1	0.186404895781378	3	91	947	59070	DCT vs DAT	0.729542685421334	3
NA	GO:0000433	carbon catabolite repression of transcription from RNA polymerase II promoter by glucose	BIOLOGICAL_PROCESS	1	1.00000000001335	0	2	950	59159	DCT vs DAT	-5.79994754754602e-12	0
NA	GO:0000432	positive regulation of transcription from RNA polymerase II promoter by glucose	BIOLOGICAL_PROCESS	1	1.00000000003115	0	3	950	59158	DCT vs DAT	-1.3526717805879e-11	0
NA	GO:0000431	regulation of transcription from RNA polymerase II promoter by galactose	BIOLOGICAL_PROCESS	1	1.00000000007844	0	1	950	59160	DCT vs DAT	-3.40647713219122e-11	0
NA	GO:0001763	morphogenesis of a branching structure	BIOLOGICAL_PROCESS	1	0.119662548161239	1	7	949	59154	DCT vs DAT	0.922041753285866	1
NA	GO:0050730	regulation of peptidyl-tyrosine phosphorylation	BIOLOGICAL_PROCESS	1	1.00000000007844	0	1	950	59160	DCT vs DAT	-3.40647713219122e-11	0
NA	GO:0050737	O-hydroxycinnamoyltransferase activity	MOLECULAR_FUNCTION	1	1.00000000007844	0	1	950	59160	DCT vs DAT	-3.40647713219122e-11	0
NA	GO:0050734	hydroxycinnamoyltransferase activity	MOLECULAR_FUNCTION	1	1.00000000007844	0	1	950	59160	DCT vs DAT	-3.40647713219122e-11	0
NA	GO:0050731	positive regulation of peptidyl-tyrosine phosphorylation	BIOLOGICAL_PROCESS	1	1.00000000007844	0	1	950	59160	DCT vs DAT	-3.40647713219122e-11	0
NA	GO:0000448	cleavage in ITS2 between 5.8S rRNA and LSU-rRNA of tricistronic rRNA transcript (SSU-rRNA, 5.8S rRNA, LSU-rRNA)	BIOLOGICAL_PROCESS	1	1.00000000007844	0	1	950	59160	DCT vs DAT	-3.40647713219122e-11	0
NA	GO:0000447	endonucleolytic cleavage in ITS1 to separate SSU-rRNA from 5.8S rRNA and LSU-rRNA from tricistronic rRNA transcript (SSU-rRNA, 5.8S rRNA, LSU-rRNA)	BIOLOGICAL_PROCESS	1	1.00000000025988	0	11	950	59150	DCT vs DAT	-1.12863440179532e-10	0
NA	GO:1903830	magnesium ion transmembrane transport	BIOLOGICAL_PROCESS	1	1.00000000016777	0	22	950	59139	DCT vs DAT	-7.28601474603085e-11	0
NA	GO:0000445	THO complex part of transcription export complex	CELLULAR_COMPONENT	1	1.00000000006489	0	17	950	59144	DCT vs DAT	-2.81794807939593e-11	0
NA	GO:0000444	MIS12/MIND type complex	CELLULAR_COMPONENT	1	1.00000000001335	0	2	950	59159	DCT vs DAT	-5.79994754754602e-12	0
NA	GO:0036452	ESCRT complex	CELLULAR_COMPONENT	1	1.000000000277	0	45	950	59116	DCT vs DAT	-1.203015872253e-10	0
NA	GO:0036444	calcium import into the mitochondrion	BIOLOGICAL_PROCESS	1	1.00000000025988	0	11	950	59150	DCT vs DAT	-1.12863440179532e-10	0
NA	GO:0036440	citrate synthase activity	MOLECULAR_FUNCTION	1	1.00000000001335	0	2	950	59159	DCT vs DAT	-5.79994754754602e-12	0
NA	GO:0036435	K48-linked polyubiquitin modification-dependent protein binding	MOLECULAR_FUNCTION	1	1.00000000001335	0	2	950	59159	DCT vs DAT	-5.79994754754602e-12	0
NA	GO:0036430	CMP kinase activity	MOLECULAR_FUNCTION	1	0.999999999853188	0	6	950	59155	DCT vs DAT	6.37594516546239e-11	0
NA	GO:0036431	dCMP kinase activity	MOLECULAR_FUNCTION	1	0.999999999853188	0	6	950	59155	DCT vs DAT	6.37594516546239e-11	0
NA	GO:0035101	FACT complex	CELLULAR_COMPONENT	1	1.00000000025988	0	11	950	59150	DCT vs DAT	-1.12863440179532e-10	0
NA	GO:0035102	PRC1 complex	CELLULAR_COMPONENT	1	1.00000000001335	0	2	950	59159	DCT vs DAT	-5.79994754754602e-12	0
NA	GO:0000479	endonucleolytic cleavage of tricistronic rRNA transcript (SSU-rRNA, 5.8S rRNA, LSU-rRNA)	BIOLOGICAL_PROCESS	1	1.00000000027197	0	27	950	59134	DCT vs DAT	-1.18116324753944e-10	0
NA	GO:0000481	maturation of 5S rRNA	BIOLOGICAL_PROCESS	1	1.00000000015742	0	5	950	59156	DCT vs DAT	-6.83679243908471e-11	0
NA	GO:0000480	endonucleolytic cleavage in 5'-ETS of tricistronic rRNA transcript (SSU-rRNA, 5.8S rRNA, LSU-rRNA)	BIOLOGICAL_PROCESS	1	1.00000000003115	0	3	950	59158	DCT vs DAT	-1.3526717805879e-11	0
NA	GO:0036424	L-phosphoserine phosphatase activity	MOLECULAR_FUNCTION	1	0.999999999940925	0	4	950	59157	DCT vs DAT	2.56560286811547e-11	0
NA	GO:2000214	regulation of L-proline metabolic process	BIOLOGICAL_PROCESS	1	1.00000000007844	0	1	950	59160	DCT vs DAT	-3.40647713219122e-11	0
NA	GO:0000489	maturation of SSU-rRNA from tetracistronic rRNA transcript (SSU-rRNA, LSU-rRNA, 4.5S-rRNA, 5S-rRNA)	BIOLOGICAL_PROCESS	1	1.00000000007844	0	1	950	59160	DCT vs DAT	-3.40647713219122e-11	0
NA	GO:0000488	maturation of LSU-rRNA from tetracistronic rRNA transcript (SSU-rRNA, LSU-rRNA, 4.5S-rRNA, 5S-rRNA)	BIOLOGICAL_PROCESS	1	1.00000000007844	0	1	950	59160	DCT vs DAT	-3.40647713219122e-11	0
NA	GO:0000495	box H/ACA sno(s)RNA 3'-end processing	BIOLOGICAL_PROCESS	1	1.0000000000896	0	10	950	59151	DCT vs DAT	-3.89134098233348e-11	0
NA	GO:0000494	box C/D sno(s)RNA 3'-end processing	BIOLOGICAL_PROCESS	1	1.00000000023801	0	8	950	59153	DCT vs DAT	-1.03366357560292e-10	0
NA	GO:0000493	box H/ACA snoRNP assembly	BIOLOGICAL_PROCESS	1	1.00000000007844	0	1	950	59160	DCT vs DAT	-3.40647713219122e-11	0
NA	GO:0000492	box C/D snoRNP assembly	BIOLOGICAL_PROCESS	1	1.0000000000896	0	10	950	59151	DCT vs DAT	-3.89134098233348e-11	0
NA	GO:0000491	small nucleolar ribonucleoprotein complex assembly	BIOLOGICAL_PROCESS	1	1.00000000025988	0	11	950	59150	DCT vs DAT	-1.12863440179532e-10	0
NA	GO:0061574	ASAP complex	CELLULAR_COMPONENT	1	1.00000000001335	0	2	950	59159	DCT vs DAT	-5.79994754754602e-12	0
NA	GO:0061575	cyclin-dependent protein serine/threonine kinase activator activity	MOLECULAR_FUNCTION	1	1.00000000003115	0	3	950	59158	DCT vs DAT	-1.3526717805879e-11	0
NA	GO:0061572	actin filament bundle organization	BIOLOGICAL_PROCESS	1	0.999999999944734	0	16	950	59145	DCT vs DAT	2.40018695613079e-11	0
NA	GO:0006721	terpenoid metabolic process	BIOLOGICAL_PROCESS	1	0.687899162531443	2	148	948	59013	DCT vs DAT	0.162475219272879	2
NA	GO:0006722	triterpenoid metabolic process	BIOLOGICAL_PROCESS	1	0.999999999950198	0	20	950	59141	DCT vs DAT	2.1628563233249e-11	0
NA	GO:0061578	K63-linked deubiquitinase activity	MOLECULAR_FUNCTION	1	1.00000000012253	0	12	950	59149	DCT vs DAT	-5.32161219402428e-11	0
NA	GO:0006720	isoprenoid metabolic process	BIOLOGICAL_PROCESS	1	0.469706709737461	4	219	946	58942	DCT vs DAT	0.328173235896928	4
NA	GO:1902438	response to vanadate(3-)	BIOLOGICAL_PROCESS	1	1.00000000003115	0	3	950	59158	DCT vs DAT	-1.3526717805879e-11	0
NA	GO:0060249	anatomical structure homeostasis	BIOLOGICAL_PROCESS	1	1.00000000001335	0	2	950	59159	DCT vs DAT	-5.79994754754602e-12	0
NA	GO:0006714	sesquiterpenoid metabolic process	BIOLOGICAL_PROCESS	1	0.160751245378808	1	10	949	59151	DCT vs DAT	0.793845653806234	1
NA	GO:0047274	galactinol-sucrose galactosyltransferase activity	MOLECULAR_FUNCTION	1	1.00000000003115	0	3	950	59158	DCT vs DAT	-1.3526717805879e-11	0
NA	GO:0098852	lytic vacuole membrane	CELLULAR_COMPONENT	1	1.00000000060673	0	81	950	59080	DCT vs DAT	-2.6349842998039e-10	0
NA	GO:0097526	spliceosomal tri-snRNP complex	CELLULAR_COMPONENT	1	1.00000000053974	0	83	950	59078	DCT vs DAT	-2.3440679185158e-10	0
NA	GO:0097525	spliceosomal snRNP complex	CELLULAR_COMPONENT	1	0.908602492280741	1	149	949	59012	DCT vs DAT	0.0416260762575925	1
NA	GO:0098857	membrane microdomain	CELLULAR_COMPONENT	1	0.999999999851557	0	7	950	59154	DCT vs DAT	6.44678948280318e-11	0
NA	GO:0060236	regulation of mitotic spindle organization	BIOLOGICAL_PROCESS	1	1.0000000000896	0	10	950	59151	DCT vs DAT	-3.89134098233348e-11	0
NA	GO:0006730	one-carbon metabolic process	BIOLOGICAL_PROCESS	1	0.692587635047687	1	73	949	59088	DCT vs DAT	0.159525266292903	1
NA	GO:0005402	carbohydrate:monoatomic cation symporter activity	MOLECULAR_FUNCTION	1	1.00000000043428	0	93	950	59068	DCT vs DAT	-1.88606926744657e-10	0
NA	GO:0006729	tetrahydrobiopterin biosynthetic process	BIOLOGICAL_PROCESS	1	1.0000000000896	0	10	950	59151	DCT vs DAT	-3.89134098233348e-11	0
NA	GO:0098869	cellular oxidant detoxification	BIOLOGICAL_PROCESS	1	0.0307538075386751	6	142	944	59019	DCT vs DAT	1.5121011078343	6
NA	GO:2000001	regulation of DNA damage checkpoint	BIOLOGICAL_PROCESS	1	1.00000000001335	0	2	950	59159	DCT vs DAT	-5.79994754754602e-12	0
NA	GO:0035269	protein O-linked glycosylation via mannose	BIOLOGICAL_PROCESS	1	1.0000000000896	0	10	950	59151	DCT vs DAT	-3.89134098233348e-11	0
NA	GO:0035264	multicellular organism growth	BIOLOGICAL_PROCESS	1	1.00000000001335	0	2	950	59159	DCT vs DAT	-5.79994754754602e-12	0
NA	GO:0035265	organ growth	BIOLOGICAL_PROCESS	1	1.00000000023801	0	8	950	59153	DCT vs DAT	-1.03366357560292e-10	0
NA	GO:0035266	meristem growth	BIOLOGICAL_PROCESS	1	1.00000000006489	0	17	950	59144	DCT vs DAT	-2.81794807939593e-11	0
NA	GO:0035267	NuA4 histone acetyltransferase complex	CELLULAR_COMPONENT	1	1.00000000027197	0	27	950	59134	DCT vs DAT	-1.18116324753944e-10	0
NA	GO:0061598	molybdopterin adenylyltransferase activity	MOLECULAR_FUNCTION	1	1.00000000001335	0	2	950	59159	DCT vs DAT	-5.79994754754602e-12	0
NA	GO:0060260	regulation of transcription initiation by RNA polymerase II	BIOLOGICAL_PROCESS	1	1.00000000010126	0	9	950	59152	DCT vs DAT	-4.39757432912698e-11	0
NA	GO:0060261	positive regulation of transcription initiation by RNA polymerase II	BIOLOGICAL_PROCESS	1	1.00000000010126	0	9	950	59152	DCT vs DAT	-4.39757432912698e-11	0
NA	GO:1903789	regulation of amino acid transmembrane transport	BIOLOGICAL_PROCESS	1	0.999999999853188	0	6	950	59155	DCT vs DAT	6.37594516546239e-11	0
NA	GO:0061599	molybdopterin molybdotransferase activity	MOLECULAR_FUNCTION	1	0.999999999940925	0	4	950	59157	DCT vs DAT	2.56560286811547e-11	0
NA	GO:0097501	stress response to metal ion	BIOLOGICAL_PROCESS	1	0.999999999940925	0	4	950	59157	DCT vs DAT	2.56560286811547e-11	0
NA	GO:2000014	regulation of endosperm development	BIOLOGICAL_PROCESS	1	1.00000000001335	0	2	950	59159	DCT vs DAT	-5.79994754754602e-12	0
NA	GO:0097506	deaminated base DNA N-glycosylase activity	MOLECULAR_FUNCTION	1	1.00000000003115	0	3	950	59158	DCT vs DAT	-1.3526717805879e-11	0
NA	GO:2000012	regulation of auxin polar transport	BIOLOGICAL_PROCESS	1	1.00000000007844	0	1	950	59160	DCT vs DAT	-3.40647713219122e-11	0
NA	GO:2000011	regulation of adaxial/abaxial pattern formation	BIOLOGICAL_PROCESS	1	1.00000000007844	0	1	950	59160	DCT vs DAT	-3.40647713219122e-11	0
NA	GO:1903791	uracil transmembrane transport	BIOLOGICAL_PROCESS	1	0.999999999940925	0	4	950	59157	DCT vs DAT	2.56560286811547e-11	0
NA	GO:0060255	regulation of macromolecule metabolic process	BIOLOGICAL_PROCESS	1	0.518998983683341	46	2862	904	56299	DCT vs DAT	0.284833492596916	46
NA	GO:1903790	guanine nucleotide transmembrane transport	BIOLOGICAL_PROCESS	1	1.00000000001335	0	2	950	59159	DCT vs DAT	-5.79994754754602e-12	0
NA	GO:2000032	regulation of secondary shoot formation	BIOLOGICAL_PROCESS	1	0.999999999940925	0	4	950	59157	DCT vs DAT	2.56560286811547e-11	0
NA	GO:2000031	regulation of salicylic acid mediated signaling pathway	BIOLOGICAL_PROCESS	1	1.00000000016777	0	22	950	59139	DCT vs DAT	-7.28601474603085e-11	0
NA	GO:0035250	UDP-galactosyltransferase activity	MOLECULAR_FUNCTION	1	0.174017240637725	1	11	949	59150	DCT vs DAT	0.759407722160469	1
NA	GO:0060250	germ-line stem-cell niche homeostasis	BIOLOGICAL_PROCESS	1	1.00000000001335	0	2	950	59159	DCT vs DAT	-5.79994754754602e-12	0
NA	GO:0035251	UDP-glucosyltransferase activity	MOLECULAR_FUNCTION	1	0.826396830890683	2	198	948	58963	DCT vs DAT	0.0828113569401878	2
NA	GO:2000030	regulation of response to red or far red light	BIOLOGICAL_PROCESS	1	0.025856004231771	2	14	948	59147	DCT vs DAT	1.58743858982589	2
NA	GO:0035252	UDP-xylosyltransferase activity	MOLECULAR_FUNCTION	1	1.00000000023801	0	8	950	59153	DCT vs DAT	-1.03366357560292e-10	0
NA	GO:1901136	carbohydrate derivative catabolic process	BIOLOGICAL_PROCESS	1	0.989775805987447	1	286	949	58875	DCT vs DAT	0.00446316625992624	1
NA	GO:1901135	carbohydrate derivative metabolic process	BIOLOGICAL_PROCESS	1	0.999920402561282	5	1123	945	58038	DCT vs DAT	3.45701042729879e-05	5
NA	GO:1901137	carbohydrate derivative biosynthetic process	BIOLOGICAL_PROCESS	1	0.999579376480384	2	635	948	58526	DCT vs DAT	0.000182712902894635	2
NA	GO:1903798	regulation of miRNA processing	BIOLOGICAL_PROCESS	1	1.00000000007844	0	1	950	59160	DCT vs DAT	-3.40647713219122e-11	0
NA	GO:0097510	base-excision repair, AP site formation via deaminated base removal	BIOLOGICAL_PROCESS	1	0.999999999940925	0	4	950	59157	DCT vs DAT	2.56560286811547e-11	0
NA	GO:0006706	steroid catabolic process	BIOLOGICAL_PROCESS	1	1.00000000001335	0	2	950	59159	DCT vs DAT	-5.79994754754602e-12	0
NA	GO:0098847	sequence-specific single stranded DNA binding	MOLECULAR_FUNCTION	1	1.00000000022657	0	15	950	59146	DCT vs DAT	-9.83977567227774e-11	0
NA	GO:2000024	regulation of leaf development	BIOLOGICAL_PROCESS	1	1.00000000010126	0	9	950	59152	DCT vs DAT	-4.39757432912698e-11	0
NA	GO:2000023	regulation of lateral root development	BIOLOGICAL_PROCESS	1	1.00000000007844	0	1	950	59160	DCT vs DAT	-3.40647713219122e-11	0
NA	GO:2000022	regulation of jasmonic acid mediated signaling pathway	BIOLOGICAL_PROCESS	1	1.00000000006489	0	17	950	59144	DCT vs DAT	-2.81794807939593e-11	0
NA	GO:0035246	peptidyl-arginine N-methylation	BIOLOGICAL_PROCESS	1	0.999999999944734	0	16	950	59145	DCT vs DAT	2.40018695613079e-11	0
NA	GO:2000028	regulation of photoperiodism, flowering	BIOLOGICAL_PROCESS	1	1.00000000006489	0	17	950	59144	DCT vs DAT	-2.81794807939593e-11	0
NA	GO:0035247	peptidyl-arginine omega-N-methylation	BIOLOGICAL_PROCESS	1	1.00000000022657	0	15	950	59146	DCT vs DAT	-9.83977567227774e-11	0
NA	GO:0098849	cellular detoxification of cadmium ion	BIOLOGICAL_PROCESS	1	1.00000000001335	0	2	950	59159	DCT vs DAT	-5.79994754754602e-12	0
NA	GO:2000026	regulation of multicellular organismal development	BIOLOGICAL_PROCESS	1	0.268482843444635	2	62	948	59099	DCT vs DAT	0.571083461306641	2
NA	GO:2000042	negative regulation of double-strand break repair via homologous recombination	BIOLOGICAL_PROCESS	1	1.00000000007844	0	1	950	59160	DCT vs DAT	-3.40647713219122e-11	0
NA	GO:0006761	dihydrofolate biosynthetic process	BIOLOGICAL_PROCESS	1	1.00000000007844	0	1	950	59160	DCT vs DAT	-3.40647713219122e-11	0
NA	GO:0004100	chitin synthase activity	MOLECULAR_FUNCTION	1	1.00000000015742	0	5	950	59156	DCT vs DAT	-6.83679243908471e-11	0
NA	GO:0006760	folic acid-containing compound metabolic process	BIOLOGICAL_PROCESS	1	0.66706856689977	1	68	949	59093	DCT vs DAT	0.175829523361216	1
NA	GO:0006766	vitamin metabolic process	BIOLOGICAL_PROCESS	1	0.908602492280741	1	149	949	59012	DCT vs DAT	0.0416260762575925	1
NA	GO:0005432	calcium:sodium antiporter activity	MOLECULAR_FUNCTION	1	1.00000000007844	0	1	950	59160	DCT vs DAT	-3.40647713219122e-11	0
NA	GO:0004104	cholinesterase activity	MOLECULAR_FUNCTION	1	1.00000000001335	0	2	950	59159	DCT vs DAT	-5.79994754754602e-12	0
NA	GO:0004103	choline kinase activity	MOLECULAR_FUNCTION	1	1.00000000001335	0	2	950	59159	DCT vs DAT	-5.79994754754602e-12	0
NA	GO:0006756	AMP phosphorylation	BIOLOGICAL_PROCESS	1	1.00000000003115	0	3	950	59158	DCT vs DAT	-1.3526717805879e-11	0
NA	GO:0048564	photosystem I assembly	BIOLOGICAL_PROCESS	1	1.00000000015742	0	5	950	59156	DCT vs DAT	-6.83679243908471e-11	0
NA	GO:2000034	regulation of seed maturation	BIOLOGICAL_PROCESS	1	1.00000000007844	0	1	950	59160	DCT vs DAT	-3.40647713219122e-11	0
NA	GO:0050878	regulation of body fluid levels	BIOLOGICAL_PROCESS	1	1.00000000007844	0	1	950	59160	DCT vs DAT	-3.40647713219122e-11	0
NA	GO:0098813	nuclear chromosome segregation	BIOLOGICAL_PROCESS	1	1.00000000010495	0	128	950	59033	DCT vs DAT	-4.55802877627024e-11	0
NA	GO:2000033	regulation of seed dormancy process	BIOLOGICAL_PROCESS	1	1.00000000007844	0	1	950	59160	DCT vs DAT	-3.40647713219122e-11	0
NA	GO:0050879	multicellular organismal movement	BIOLOGICAL_PROCESS	1	1.00000000001335	0	2	950	59159	DCT vs DAT	-5.79994754754602e-12	0
NA	GO:2000038	regulation of stomatal complex development	BIOLOGICAL_PROCESS	1	1.00000000001335	0	2	950	59159	DCT vs DAT	-5.79994754754602e-12	0
NA	GO:0018738	S-formylglutathione hydrolase activity	MOLECULAR_FUNCTION	1	1.00000000015742	0	5	950	59156	DCT vs DAT	-6.83679243908471e-11	0
NA	GO:0006772	thiamine metabolic process	BIOLOGICAL_PROCESS	1	1.00000000029693	0	24	950	59137	DCT vs DAT	-1.28956811966119e-10	0
NA	GO:0006771	riboflavin metabolic process	BIOLOGICAL_PROCESS	1	1.00000000005368	0	32	950	59129	DCT vs DAT	-2.33144487254864e-11	0
NA	GO:0004113	2',3'-cyclic-nucleotide 3'-phosphodiesterase activity	MOLECULAR_FUNCTION	1	1.00000000001335	0	2	950	59159	DCT vs DAT	-5.79994754754602e-12	0
NA	GO:0061522	1,4-dihydroxy-2-naphthoyl-CoA thioesterase activity	MOLECULAR_FUNCTION	1	1.00000000007844	0	1	950	59160	DCT vs DAT	-3.40647713219122e-11	0
NA	GO:0004112	cyclic-nucleotide phosphodiesterase activity	MOLECULAR_FUNCTION	1	0.999999999851557	0	7	950	59154	DCT vs DAT	6.44678948280318e-11	0
NA	GO:0006777	Mo-molybdopterin cofactor biosynthetic process	BIOLOGICAL_PROCESS	1	1.00000000023065	0	13	950	59148	DCT vs DAT	-1.0017067276963e-10	0
NA	GO:1902407	assembly of actomyosin apparatus involved in mitotic cytokinesis	BIOLOGICAL_PROCESS	1	0.999999999940925	0	4	950	59157	DCT vs DAT	2.56560286811547e-11	0
NA	GO:0004115	3',5'-cyclic-AMP phosphodiesterase activity	MOLECULAR_FUNCTION	1	1.00000000007844	0	1	950	59160	DCT vs DAT	-3.40647713219122e-11	0
NA	GO:0004114	3',5'-cyclic-nucleotide phosphodiesterase activity	MOLECULAR_FUNCTION	1	1.00000000003115	0	3	950	59158	DCT vs DAT	-1.3526717805879e-11	0
NA	GO:0048573	photoperiodism, flowering	BIOLOGICAL_PROCESS	1	1.00000000035217	0	25	950	59136	DCT vs DAT	-1.5294378265962e-10	0
NA	GO:0004106	chorismate mutase activity	MOLECULAR_FUNCTION	1	0.999999999853188	0	6	950	59155	DCT vs DAT	6.37594516546239e-11	0
NA	GO:0004105	choline-phosphate cytidylyltransferase activity	MOLECULAR_FUNCTION	1	0.999999999853188	0	6	950	59155	DCT vs DAT	6.37594516546239e-11	0
NA	GO:0048571	long-day photoperiodism	BIOLOGICAL_PROCESS	1	1.00000000023801	0	8	950	59153	DCT vs DAT	-1.03366357560292e-10	0
NA	GO:0006768	biotin metabolic process	BIOLOGICAL_PROCESS	1	1.00000000012253	0	12	950	59149	DCT vs DAT	-5.32161219402428e-11	0
NA	GO:0004107	chorismate synthase activity	MOLECULAR_FUNCTION	1	1.00000000001335	0	2	950	59159	DCT vs DAT	-5.79994754754602e-12	0
NA	GO:0004109	coproporphyrinogen oxidase activity	MOLECULAR_FUNCTION	1	1.00000000015742	0	5	950	59156	DCT vs DAT	-6.83679243908471e-11	0
NA	GO:0048574	long-day photoperiodism, flowering	BIOLOGICAL_PROCESS	1	1.00000000023801	0	8	950	59153	DCT vs DAT	-1.03366357560292e-10	0
NA	GO:2000045	regulation of G1/S transition of mitotic cell cycle	BIOLOGICAL_PROCESS	1	1.00000000007844	0	1	950	59160	DCT vs DAT	-3.40647713219122e-11	0
NA	GO:0098827	endoplasmic reticulum subcompartment	CELLULAR_COMPONENT	1	0.95126337123712	7	740	943	58421	DCT vs DAT	0.0216992256077735	7
NA	GO:2000060	positive regulation of ubiquitin-dependent protein catabolic process	BIOLOGICAL_PROCESS	1	1.00000000006489	0	17	950	59144	DCT vs DAT	-2.81794807939593e-11	0
NA	GO:1902410	mitotic cytokinetic process	BIOLOGICAL_PROCESS	1	0.999999999940925	0	4	950	59157	DCT vs DAT	2.56560286811547e-11	0
NA	GO:0006740	NADPH regeneration	BIOLOGICAL_PROCESS	1	0.656277965710106	1	66	949	59095	DCT vs DAT	0.182912176774854	1
NA	GO:0048579	negative regulation of long-day photoperiodism, flowering	BIOLOGICAL_PROCESS	1	1.00000000007844	0	1	950	59160	DCT vs DAT	-3.40647713219122e-11	0
NA	GO:0048578	positive regulation of long-day photoperiodism, flowering	BIOLOGICAL_PROCESS	1	1.00000000001335	0	2	950	59159	DCT vs DAT	-5.79994754754602e-12	0
NA	GO:0006743	ubiquinone metabolic process	BIOLOGICAL_PROCESS	1	1.0000000001664	0	38	950	59123	DCT vs DAT	-7.22683396941836e-11	0
NA	GO:0006744	ubiquinone biosynthetic process	BIOLOGICAL_PROCESS	1	1.0000000001664	0	38	950	59123	DCT vs DAT	-7.22683396941836e-11	0
NA	GO:0006741	NADP+ biosynthetic process	BIOLOGICAL_PROCESS	1	1.00000000025988	0	11	950	59150	DCT vs DAT	-1.12863440179532e-10	0
NA	GO:0006742	NADP+ catabolic process	BIOLOGICAL_PROCESS	1	1.00000000015742	0	5	950	59156	DCT vs DAT	-6.83679243908471e-11	0
NA	GO:0090071	negative regulation of ribosome biogenesis	BIOLOGICAL_PROCESS	1	1.00000000001335	0	2	950	59159	DCT vs DAT	-5.79994754754602e-12	0
NA	GO:0048584	positive regulation of response to stimulus	BIOLOGICAL_PROCESS	1	1.00000000060673	0	81	950	59080	DCT vs DAT	-2.6349842998039e-10	0
NA	GO:0048583	regulation of response to stimulus	BIOLOGICAL_PROCESS	1	0.970022162691465	2	334	948	58827	DCT vs DAT	0.0132183430279294	2
NA	GO:0048582	positive regulation of post-embryonic development	BIOLOGICAL_PROCESS	1	1.00000000025988	0	11	950	59150	DCT vs DAT	-1.12863440179532e-10	0
NA	GO:0048581	negative regulation of post-embryonic development	BIOLOGICAL_PROCESS	1	1.00000000006489	0	17	950	59144	DCT vs DAT	-2.81794807939593e-11	0
NA	GO:0048588	developmental cell growth	BIOLOGICAL_PROCESS	1	0.317778735403233	1	23	949	59138	DCT vs DAT	0.497875167562932	1
NA	GO:0050891	multicellular organismal-level water homeostasis	BIOLOGICAL_PROCESS	1	1.00000000007844	0	1	950	59160	DCT vs DAT	-3.40647713219122e-11	0
NA	GO:0048586	regulation of long-day photoperiodism, flowering	BIOLOGICAL_PROCESS	1	1.00000000015742	0	5	950	59156	DCT vs DAT	-6.83679243908471e-11	0
NA	GO:0048585	negative regulation of response to stimulus	BIOLOGICAL_PROCESS	1	1.00000000047349	0	55	950	59106	DCT vs DAT	-2.05633381784634e-10	0
NA	GO:0006739	NADP+ metabolic process	BIOLOGICAL_PROCESS	1	0.780098085874406	1	94	949	59067	DCT vs DAT	0.107850787725098	1
NA	GO:2000058	regulation of ubiquitin-dependent protein catabolic process	BIOLOGICAL_PROCESS	1	1.00000000029693	0	24	950	59137	DCT vs DAT	-1.28956811966119e-10	0
NA	GO:0048580	regulation of post-embryonic development	BIOLOGICAL_PROCESS	1	0.262619263990236	2	61	948	59100	DCT vs DAT	0.580673420143701	2
NA	GO:0050898	nitrile metabolic process	BIOLOGICAL_PROCESS	1	1.00000000003115	0	3	950	59158	DCT vs DAT	-1.3526717805879e-11	0
NA	GO:0050897	cobalt ion binding	MOLECULAR_FUNCTION	1	1.00000000001335	0	2	950	59159	DCT vs DAT	-5.79994754754602e-12	0
NA	GO:2000059	negative regulation of ubiquitin-dependent protein catabolic process	BIOLOGICAL_PROCESS	1	1.00000000003115	0	3	950	59158	DCT vs DAT	-1.3526717805879e-11	0
NA	GO:0061542	3-demethylubiquinol 3-O-methyltransferase activity	MOLECULAR_FUNCTION	1	1.00000000015742	0	5	950	59156	DCT vs DAT	-6.83679243908471e-11	0
NA	GO:0035299	inositol-1,3,4,5,6-pentakisphosphate 2-kinase activity	MOLECULAR_FUNCTION	1	1.00000000003115	0	3	950	59158	DCT vs DAT	-1.3526717805879e-11	0
NA	GO:2000070	regulation of response to water deprivation	BIOLOGICAL_PROCESS	1	1.00000000001335	0	2	950	59159	DCT vs DAT	-5.79994754754602e-12	0
NA	GO:0098809	nitrite reductase activity	MOLECULAR_FUNCTION	1	1.00000000015742	0	5	950	59156	DCT vs DAT	-6.83679243908471e-11	0
NA	GO:0060211	regulation of nuclear-transcribed mRNA poly(A) tail shortening	BIOLOGICAL_PROCESS	1	1.00000000001335	0	2	950	59159	DCT vs DAT	-5.79994754754602e-12	0
NA	GO:0006750	glutathione biosynthetic process	BIOLOGICAL_PROCESS	1	1.00000000012253	0	12	950	59149	DCT vs DAT	-5.32161219402428e-11	0
NA	GO:0006751	glutathione catabolic process	BIOLOGICAL_PROCESS	1	1.00000000023065	0	13	950	59148	DCT vs DAT	-1.0017067276963e-10	0
NA	GO:0090085	regulation of protein deubiquitination	BIOLOGICAL_PROCESS	1	1.00000000001335	0	2	950	59159	DCT vs DAT	-5.79994754754602e-12	0
NA	GO:0047259	glucomannan 4-beta-mannosyltransferase activity	MOLECULAR_FUNCTION	1	1.00000000007844	0	1	950	59160	DCT vs DAT	-3.40647713219122e-11	0
NA	GO:0048589	developmental growth	BIOLOGICAL_PROCESS	1	0.733698408497451	1	82	949	59079	DCT vs DAT	0.134482422974462	1
NA	GO:0090086	negative regulation of protein deubiquitination	BIOLOGICAL_PROCESS	1	1.00000000001335	0	2	950	59159	DCT vs DAT	-5.79994754754602e-12	0
NA	GO:0006754	ATP biosynthetic process	BIOLOGICAL_PROCESS	1	1.0000000005532	0	95	950	59066	DCT vs DAT	-2.4024974840098e-10	0
NA	GO:0060213	positive regulation of nuclear-transcribed mRNA poly(A) tail shortening	BIOLOGICAL_PROCESS	1	1.00000000001335	0	2	950	59159	DCT vs DAT	-5.79994754754602e-12	0
NA	GO:0006753	nucleoside phosphate metabolic process	BIOLOGICAL_PROCESS	1	0.999065306290518	5	926	945	58235	DCT vs DAT	0.000406122149788282	5
NA	GO:0006747	FAD biosynthetic process	BIOLOGICAL_PROCESS	1	0.999999999853188	0	6	950	59155	DCT vs DAT	6.37594516546239e-11	0
NA	GO:0047262	polygalacturonate 4-alpha-galacturonosyltransferase activity	MOLECULAR_FUNCTION	1	1.00000000002615	0	19	950	59142	DCT vs DAT	-1.13555345149964e-11	0
NA	GO:0005416	amino acid:monoatomic cation symporter activity	MOLECULAR_FUNCTION	1	1.00000000001335	0	2	950	59159	DCT vs DAT	-5.79994754754602e-12	0
NA	GO:0098800	inner mitochondrial membrane protein complex	CELLULAR_COMPONENT	1	1.00000000025803	0	87	950	59074	DCT vs DAT	-1.12061216160314e-10	0
NA	GO:0048598	embryonic morphogenesis	BIOLOGICAL_PROCESS	1	1.00000000003115	0	3	950	59158	DCT vs DAT	-1.3526717805879e-11	0
NA	GO:0006749	glutathione metabolic process	BIOLOGICAL_PROCESS	1	0.170691050257191	3	87	947	59074	DCT vs DAT	0.767789249393833	3
NA	GO:0098803	respiratory chain complex	CELLULAR_COMPONENT	1	0.748897198705125	2	167	948	58994	DCT vs DAT	0.125577793915009	2
NA	GO:2000069	regulation of post-embryonic root development	BIOLOGICAL_PROCESS	1	1.00000000007844	0	1	950	59160	DCT vs DAT	-3.40647713219122e-11	0
NA	GO:2000067	regulation of root morphogenesis	BIOLOGICAL_PROCESS	1	1.00000000015742	0	5	950	59156	DCT vs DAT	-6.83679243908471e-11	0
NA	GO:0098807	chloroplast thylakoid membrane protein complex	CELLULAR_COMPONENT	1	1.00000000003115	0	3	950	59158	DCT vs DAT	-1.3526717805879e-11	0
NA	GO:0098808	mRNA cap binding	MOLECULAR_FUNCTION	1	1.00000000015742	0	5	950	59156	DCT vs DAT	-6.83679243908471e-11	0
NA	GO:1901183	positive regulation of camalexin biosynthetic process	BIOLOGICAL_PROCESS	1	1.00000000007844	0	1	950	59160	DCT vs DAT	-3.40647713219122e-11	0
NA	GO:0016129	phytosteroid biosynthetic process	BIOLOGICAL_PROCESS	1	1.0000000001664	0	38	950	59123	DCT vs DAT	-7.22683396941836e-11	0
NA	GO:2000082	regulation of L-ascorbic acid biosynthetic process	BIOLOGICAL_PROCESS	1	1.00000000007844	0	1	950	59160	DCT vs DAT	-3.40647713219122e-11	0
NA	GO:0005471	ATP:ADP antiporter activity	MOLECULAR_FUNCTION	1	0.427487053866116	1	34	949	59127	DCT vs DAT	0.36907703302854	1
NA	GO:0004140	dephospho-CoA kinase activity	MOLECULAR_FUNCTION	1	0.133577337428544	1	8	949	59153	DCT vs DAT	0.874267217493651	1
NA	GO:0004142	diacylglycerol cholinephosphotransferase activity	MOLECULAR_FUNCTION	1	1.00000000007844	0	1	950	59160	DCT vs DAT	-3.40647713219122e-11	0
NA	GO:0004141	dethiobiotin synthase activity	MOLECULAR_FUNCTION	1	1.00000000001335	0	2	950	59159	DCT vs DAT	-5.79994754754602e-12	0
NA	GO:0004144	diacylglycerol O-acyltransferase activity	MOLECULAR_FUNCTION	1	1.0000000001307	0	28	950	59133	DCT vs DAT	-5.6760411110364e-11	0
NA	GO:0004143	ATP-dependent diacylglycerol kinase activity	MOLECULAR_FUNCTION	1	1.00000000012253	0	12	950	59149	DCT vs DAT	-5.32161219402428e-11	0
NA	GO:0004146	dihydrofolate reductase activity	MOLECULAR_FUNCTION	1	0.999999999853188	0	6	950	59155	DCT vs DAT	6.37594516546239e-11	0
NA	GO:0043743	LPPG:FO 2-phospho-L-lactate transferase activity	MOLECULAR_FUNCTION	1	1.00000000001335	0	2	950	59159	DCT vs DAT	-5.79994754754602e-12	0
NA	GO:0004148	dihydrolipoyl dehydrogenase (NADH) activity	MOLECULAR_FUNCTION	1	0.999999999851557	0	7	950	59154	DCT vs DAT	6.44678948280318e-11	0
NA	GO:0004139	deoxyribose-phosphate aldolase activity	MOLECULAR_FUNCTION	1	1.00000000007844	0	1	950	59160	DCT vs DAT	-3.40647713219122e-11	0
NA	GO:0005469	succinate:fumarate antiporter activity	MOLECULAR_FUNCTION	1	1.00000000015742	0	5	950	59156	DCT vs DAT	-6.83679243908471e-11	0
NA	GO:0030428	cell septum	CELLULAR_COMPONENT	1	1.00000000023801	0	8	950	59153	DCT vs DAT	-1.03366357560292e-10	0
NA	GO:0030427	site of polarized growth	CELLULAR_COMPONENT	1	1.0000000001307	0	28	950	59133	DCT vs DAT	-5.6760411110364e-11	0
NA	GO:0030429	kynureninase activity	MOLECULAR_FUNCTION	1	1.00000000001335	0	2	950	59159	DCT vs DAT	-5.79994754754602e-12	0
NA	GO:0016131	brassinosteroid metabolic process	BIOLOGICAL_PROCESS	1	1.00000000029693	0	24	950	59137	DCT vs DAT	-1.28956811966119e-10	0
NA	GO:0016132	brassinosteroid biosynthetic process	BIOLOGICAL_PROCESS	1	1.00000000002615	0	19	950	59142	DCT vs DAT	-1.13555345149964e-11	0
NA	GO:0016134	saponin metabolic process	BIOLOGICAL_PROCESS	1	0.999999999853188	0	6	950	59155	DCT vs DAT	6.37594516546239e-11	0
NA	GO:0030422	siRNA processing	BIOLOGICAL_PROCESS	1	1.00000000035217	0	25	950	59136	DCT vs DAT	-1.5294378265962e-10	0
NA	GO:0016135	saponin biosynthetic process	BIOLOGICAL_PROCESS	1	1.00000000015742	0	5	950	59156	DCT vs DAT	-6.83679243908471e-11	0
NA	GO:0016136	saponin catabolic process	BIOLOGICAL_PROCESS	1	1.00000000007844	0	1	950	59160	DCT vs DAT	-3.40647713219122e-11	0
NA	GO:0016137	glycoside metabolic process	BIOLOGICAL_PROCESS	1	1.00000000010126	0	9	950	59152	DCT vs DAT	-4.39757432912698e-11	0
NA	GO:0016138	glycoside biosynthetic process	BIOLOGICAL_PROCESS	1	1.00000000015742	0	5	950	59156	DCT vs DAT	-6.83679243908471e-11	0
NA	GO:0016117	carotenoid biosynthetic process	BIOLOGICAL_PROCESS	1	1.00000000019678	0	31	950	59130	DCT vs DAT	-8.54609180307168e-11	0
NA	GO:0042427	serotonin biosynthetic process	BIOLOGICAL_PROCESS	1	1.00000000001335	0	2	950	59159	DCT vs DAT	-5.79994754754602e-12	0
NA	GO:0016119	carotene metabolic process	BIOLOGICAL_PROCESS	1	0.272875095722856	1	19	949	59142	DCT vs DAT	0.564036098935022	1
NA	GO:0042428	serotonin metabolic process	BIOLOGICAL_PROCESS	1	1.00000000001335	0	2	950	59159	DCT vs DAT	-5.79994754754602e-12	0
NA	GO:0004151	dihydroorotase activity	MOLECULAR_FUNCTION	1	0.999999999940925	0	4	950	59157	DCT vs DAT	2.56560286811547e-11	0
NA	GO:0120227	acyl-CoA binding	MOLECULAR_FUNCTION	1	1.00000000022657	0	15	950	59146	DCT vs DAT	-9.83977567227774e-11	0
NA	GO:0004150	dihydroneopterin aldolase activity	MOLECULAR_FUNCTION	1	1.00000000003115	0	3	950	59158	DCT vs DAT	-1.3526717805879e-11	0
NA	GO:0005484	SNAP receptor activity	MOLECULAR_FUNCTION	1	0.711588572428974	1	77	949	59084	DCT vs DAT	0.147771034971036	1
NA	GO:0005483	soluble NSF attachment protein activity	MOLECULAR_FUNCTION	1	1.0000000000896	0	10	950	59151	DCT vs DAT	-3.89134098233348e-11	0
NA	GO:0004152	dihydroorotate dehydrogenase activity	MOLECULAR_FUNCTION	1	0.999999999940925	0	4	950	59157	DCT vs DAT	2.56560286811547e-11	0
NA	GO:0005488	binding	MOLECULAR_FUNCTION	1	1.00000000001167	168	16683	782	42478	DCT vs DAT	-5.06696224022803e-12	168
NA	GO:0004157	dihydropyrimidinase activity	MOLECULAR_FUNCTION	1	1.00000000001335	0	2	950	59159	DCT vs DAT	-5.79994754754602e-12	0
NA	GO:0004156	dihydropteroate synthase activity	MOLECULAR_FUNCTION	1	1.00000000003115	0	3	950	59158	DCT vs DAT	-1.3526717805879e-11	0
NA	GO:0004149	dihydrolipoyllysine-residue succinyltransferase activity	MOLECULAR_FUNCTION	1	1.00000000015742	0	5	950	59156	DCT vs DAT	-6.83679243908471e-11	0
NA	GO:0030418	nicotianamine biosynthetic process	BIOLOGICAL_PROCESS	1	1.00000000003115	0	3	950	59158	DCT vs DAT	-1.3526717805879e-11	0
NA	GO:0016120	carotene biosynthetic process	BIOLOGICAL_PROCESS	1	1.00000000025988	0	11	950	59150	DCT vs DAT	-1.12863440179532e-10	0
NA	GO:0016121	carotene catabolic process	BIOLOGICAL_PROCESS	1	0.0911596926383371	1	5	949	59156	DCT vs DAT	1.04019714779288	1
NA	GO:0016122	xanthophyll metabolic process	BIOLOGICAL_PROCESS	1	1.00000000006489	0	17	950	59144	DCT vs DAT	-2.81794807939593e-11	0
NA	GO:0016123	xanthophyll biosynthetic process	BIOLOGICAL_PROCESS	1	1.0000000000896	0	10	950	59151	DCT vs DAT	-3.89134098233348e-11	0
NA	GO:0016125	sterol metabolic process	BIOLOGICAL_PROCESS	1	0.999999999937582	0	131	950	59030	DCT vs DAT	2.71079683312588e-11	0
NA	GO:0030410	nicotianamine synthase activity	MOLECULAR_FUNCTION	1	1.00000000003115	0	3	950	59158	DCT vs DAT	-1.3526717805879e-11	0
NA	GO:0016126	sterol biosynthetic process	BIOLOGICAL_PROCESS	1	1.00000000016352	0	64	950	59097	DCT vs DAT	-7.10173176720304e-11	0
NA	GO:0120230	recombinase activator activity	MOLECULAR_FUNCTION	1	1.00000000007844	0	1	950	59160	DCT vs DAT	-3.40647713219122e-11	0
NA	GO:0120231	DNA recombinase auxiliary factor complex	CELLULAR_COMPONENT	1	1.00000000007844	0	1	950	59160	DCT vs DAT	-3.40647713219122e-11	0
NA	GO:0016127	sterol catabolic process	BIOLOGICAL_PROCESS	1	1.00000000007844	0	1	950	59160	DCT vs DAT	-3.40647713219122e-11	0
NA	GO:0120254	olefinic compound metabolic process	BIOLOGICAL_PROCESS	1	1.00000000007345	0	23	950	59138	DCT vs DAT	-3.19005311888911e-11	0
NA	GO:0016106	sesquiterpenoid biosynthetic process	BIOLOGICAL_PROCESS	1	0.133577337428544	1	8	949	59153	DCT vs DAT	0.874267217493651	1
NA	GO:0120255	olefinic compound biosynthetic process	BIOLOGICAL_PROCESS	1	0.999999999944734	0	16	950	59145	DCT vs DAT	2.40018695613079e-11	0
NA	GO:0016109	tetraterpenoid biosynthetic process	BIOLOGICAL_PROCESS	1	1.00000000019678	0	31	950	59130	DCT vs DAT	-8.54609180307168e-11	0
NA	GO:0006780	uroporphyrinogen III biosynthetic process	BIOLOGICAL_PROCESS	1	1.00000000003115	0	3	950	59158	DCT vs DAT	-1.3526717805879e-11	0
NA	GO:0006783	heme biosynthetic process	BIOLOGICAL_PROCESS	1	0.527167271561809	1	46	949	59115	DCT vs DAT	0.278051560138857	1
NA	GO:0042430	indole-containing compound metabolic process	BIOLOGICAL_PROCESS	1	1.00000000011154	0	51	950	59110	DCT vs DAT	-4.84427009813627e-11	0
NA	GO:0006784	heme A biosynthetic process	BIOLOGICAL_PROCESS	1	0.999999999851557	0	7	950	59154	DCT vs DAT	6.44678948280318e-11	0
NA	GO:0004122	cystathionine beta-synthase activity	MOLECULAR_FUNCTION	1	1.00000000007844	0	1	950	59160	DCT vs DAT	-3.40647713219122e-11	0
NA	GO:0006782	protoporphyrinogen IX biosynthetic process	BIOLOGICAL_PROCESS	1	0.999999999979954	0	21	950	59140	DCT vs DAT	8.70604480087699e-12	0
NA	GO:0005452	solute:inorganic anion antiporter activity	MOLECULAR_FUNCTION	1	1.00000000023065	0	13	950	59148	DCT vs DAT	-1.0017067276963e-10	0
NA	GO:0004124	cysteine synthase activity	MOLECULAR_FUNCTION	1	0.999999999944734	0	16	950	59145	DCT vs DAT	2.40018695613079e-11	0
NA	GO:0006787	porphyrin-containing compound catabolic process	BIOLOGICAL_PROCESS	1	0.212571522810742	1	14	949	59147	DCT vs DAT	0.672494916268622	1
NA	GO:0043765	T/G mismatch-specific endonuclease activity	MOLECULAR_FUNCTION	1	1.00000000007844	0	1	950	59160	DCT vs DAT	-3.40647713219122e-11	0
NA	GO:0004123	cystathionine gamma-lyase activity	MOLECULAR_FUNCTION	1	0.999999999851557	0	7	950	59154	DCT vs DAT	6.44678948280318e-11	0
NA	GO:0006788	heme oxidation	BIOLOGICAL_PROCESS	1	0.999999999940925	0	4	950	59157	DCT vs DAT	2.56560286811547e-11	0
NA	GO:0042435	indole-containing compound biosynthetic process	BIOLOGICAL_PROCESS	1	1.00000000015437	0	36	950	59125	DCT vs DAT	-6.70404312005967e-11	0
NA	GO:0004126	cytidine deaminase activity	MOLECULAR_FUNCTION	1	1.00000000015742	0	5	950	59156	DCT vs DAT	-6.83679243908471e-11	0
NA	GO:0042436	indole-containing compound catabolic process	BIOLOGICAL_PROCESS	1	1.00000000023065	0	13	950	59148	DCT vs DAT	-1.0017067276963e-10	0
NA	GO:0006778	porphyrin-containing compound metabolic process	BIOLOGICAL_PROCESS	1	0.480674139078221	2	100	948	59061	DCT vs DAT	0.31814924287603	2
NA	GO:0006779	porphyrin-containing compound biosynthetic process	BIOLOGICAL_PROCESS	1	0.711588572428974	1	77	949	59084	DCT vs DAT	0.147771034971036	1
NA	GO:0043770	demethylmenaquinone methyltransferase activity	MOLECULAR_FUNCTION	1	1.00000000001335	0	2	950	59159	DCT vs DAT	-5.79994754754602e-12	0
NA	GO:0018773	acetylpyruvate hydrolase activity	MOLECULAR_FUNCTION	1	1.00000000015742	0	5	950	59156	DCT vs DAT	-6.83679243908471e-11	0
NA	GO:0016114	terpenoid biosynthetic process	BIOLOGICAL_PROCESS	1	0.870134286461674	1	127	949	59034	DCT vs DAT	0.0604137182217712	1
NA	GO:0016115	terpenoid catabolic process	BIOLOGICAL_PROCESS	1	0.0911596926383371	1	5	949	59156	DCT vs DAT	1.04019714779288	1
NA	GO:0016116	carotenoid metabolic process	BIOLOGICAL_PROCESS	1	1.00000000037054	0	39	950	59122	DCT vs DAT	-1.60924942500918e-10	0
NA	GO:0006790	sulfur compound metabolic process	BIOLOGICAL_PROCESS	1	0.948912346478864	4	481	946	58680	DCT vs DAT	0.0227739026398193	4
NA	GO:0005460	UDP-glucose transmembrane transporter activity	MOLECULAR_FUNCTION	1	1.00000000023801	0	8	950	59153	DCT vs DAT	-1.03366357560292e-10	0
NA	GO:0042440	pigment metabolic process	BIOLOGICAL_PROCESS	1	0.166220726696998	4	131	946	59030	DCT vs DAT	0.779314823338335	4
NA	GO:0005462	UDP-N-acetylglucosamine transmembrane transporter activity	MOLECULAR_FUNCTION	1	1.00000000007844	0	1	950	59160	DCT vs DAT	-3.40647713219122e-11	0
NA	GO:0004131	cytosine deaminase activity	MOLECULAR_FUNCTION	1	1.00000000001335	0	2	950	59159	DCT vs DAT	-5.79994754754602e-12	0
NA	GO:0043771	cytidine kinase activity	MOLECULAR_FUNCTION	1	1.00000000007844	0	1	950	59160	DCT vs DAT	-3.40647713219122e-11	0
NA	GO:0005464	UDP-xylose transmembrane transporter activity	MOLECULAR_FUNCTION	1	0.999999999940925	0	4	950	59157	DCT vs DAT	2.56560286811547e-11	0
NA	GO:0006793	phosphorus metabolic process	BIOLOGICAL_PROCESS	1	0.999999192849516	15	2550	935	56611	DCT vs DAT	3.50541142738961e-07	15
NA	GO:0005463	UDP-N-acetylgalactosamine transmembrane transporter activity	MOLECULAR_FUNCTION	1	1.00000000001335	0	2	950	59159	DCT vs DAT	-5.79994754754602e-12	0
NA	GO:0004132	dCMP deaminase activity	MOLECULAR_FUNCTION	1	1.00000000007844	0	1	950	59160	DCT vs DAT	-3.40647713219122e-11	0
NA	GO:0004135	amylo-alpha-1,6-glucosidase activity	MOLECULAR_FUNCTION	1	1.00000000007844	0	1	950	59160	DCT vs DAT	-3.40647713219122e-11	0
NA	GO:0006798	polyphosphate catabolic process	BIOLOGICAL_PROCESS	1	1.00000000001335	0	2	950	59159	DCT vs DAT	-5.79994754754602e-12	0
NA	GO:0042445	hormone metabolic process	BIOLOGICAL_PROCESS	1	1.00000000028262	0	56	950	59105	DCT vs DAT	-1.22739407060065e-10	0
NA	GO:0004134	4-alpha-glucanotransferase activity	MOLECULAR_FUNCTION	1	0.999999999940925	0	4	950	59157	DCT vs DAT	2.56560286811547e-11	0
NA	GO:0006796	phosphate-containing compound metabolic process	BIOLOGICAL_PROCESS	1	0.999999137136388	15	2544	935	56617	DCT vs DAT	3.74737067002655e-07	15
NA	GO:0042446	hormone biosynthetic process	BIOLOGICAL_PROCESS	1	1.00000000016777	0	22	950	59139	DCT vs DAT	-7.28601474603085e-11	0
NA	GO:0006797	polyphosphate metabolic process	BIOLOGICAL_PROCESS	1	1.00000000015742	0	5	950	59156	DCT vs DAT	-6.83679243908471e-11	0
NA	GO:0005459	UDP-galactose transmembrane transporter activity	MOLECULAR_FUNCTION	1	1.0000000000896	0	10	950	59151	DCT vs DAT	-3.89134098233348e-11	0
NA	GO:0004128	cytochrome-b5 reductase activity, acting on NAD(P)H	MOLECULAR_FUNCTION	1	1.00000000012253	0	12	950	59149	DCT vs DAT	-5.32161219402428e-11	0
NA	GO:0004129	cytochrome-c oxidase activity	MOLECULAR_FUNCTION	1	1.00000000025988	0	11	950	59150	DCT vs DAT	-1.12863440179532e-10	0
NA	GO:0097599	xylanase activity	MOLECULAR_FUNCTION	1	0.999999999944734	0	16	950	59145	DCT vs DAT	2.40018695613079e-11	0
NA	GO:0042450	L-arginine biosynthetic process via ornithine	BIOLOGICAL_PROCESS	1	1.00000000023801	0	8	950	59153	DCT vs DAT	-1.03366357560292e-10	0
NA	GO:0016101	diterpenoid metabolic process	BIOLOGICAL_PROCESS	1	0.339180771328625	1	25	949	59136	DCT vs DAT	0.469568776529064	1
NA	GO:0016102	diterpenoid biosynthetic process	BIOLOGICAL_PROCESS	1	1.00000000010296	0	18	950	59143	DCT vs DAT	-4.47148038615608e-11	0
NA	GO:0120251	hydrocarbon biosynthetic process	BIOLOGICAL_PROCESS	1	0.999999999950198	0	20	950	59141	DCT vs DAT	2.1628563233249e-11	0
NA	GO:0016103	diterpenoid catabolic process	BIOLOGICAL_PROCESS	1	0.0911596926383371	1	5	949	59156	DCT vs DAT	1.04019714779288	1
NA	GO:0016104	triterpenoid biosynthetic process	BIOLOGICAL_PROCESS	1	0.999999999950198	0	20	950	59141	DCT vs DAT	2.1628563233249e-11	0
NA	GO:0120252	hydrocarbon metabolic process	BIOLOGICAL_PROCESS	1	0.427487053866116	1	34	949	59127	DCT vs DAT	0.36907703302854	1
NA	GO:0120253	hydrocarbon catabolic process	BIOLOGICAL_PROCESS	1	0.119662548161239	1	7	949	59154	DCT vs DAT	0.922041753285866	1
NA	GO:0004180	carboxypeptidase activity	MOLECULAR_FUNCTION	1	0.742060729439341	1	84	949	59077	DCT vs DAT	0.129560551080627	1
NA	GO:1901141	regulation of lignin biosynthetic process	BIOLOGICAL_PROCESS	1	1.00000000007844	0	1	950	59160	DCT vs DAT	-3.40647713219122e-11	0
NA	GO:1902475	L-alpha-amino acid transmembrane transport	BIOLOGICAL_PROCESS	1	1.00000000028473	0	37	950	59124	DCT vs DAT	-1.23657061076977e-10	0
NA	GO:0004181	metallocarboxypeptidase activity	MOLECULAR_FUNCTION	1	1.00000000023801	0	8	950	59153	DCT vs DAT	-1.03366357560292e-10	0
NA	GO:1902476	chloride transmembrane transport	BIOLOGICAL_PROCESS	1	0.999999999979954	0	21	950	59140	DCT vs DAT	8.70604480087699e-12	0
NA	GO:0060284	regulation of cell development	BIOLOGICAL_PROCESS	1	1.00000000007844	0	1	950	59160	DCT vs DAT	-3.40647713219122e-11	0
NA	GO:0060285	cilium-dependent cell motility	BIOLOGICAL_PROCESS	1	1.00000000001335	0	2	950	59159	DCT vs DAT	-5.79994754754602e-12	0
NA	GO:0004185	serine-type carboxypeptidase activity	MOLECULAR_FUNCTION	1	0.583789486555058	1	54	949	59107	DCT vs DAT	0.233743730472084	1
NA	GO:1901149	salicylic acid binding	MOLECULAR_FUNCTION	1	1.00000000007844	0	1	950	59160	DCT vs DAT	-3.40647713219122e-11	0
NA	GO:0016174	NAD(P)H oxidase H2O2-forming activity	MOLECULAR_FUNCTION	1	1.00000000015742	0	5	950	59156	DCT vs DAT	-6.83679243908471e-11	0
NA	GO:0016175	superoxide-generating NAD(P)H oxidase activity	MOLECULAR_FUNCTION	1	1.00000000015742	0	5	950	59156	DCT vs DAT	-6.83679243908471e-11	0
NA	GO:0030466	silent mating-type cassette heterochromatin formation	BIOLOGICAL_PROCESS	1	1.00000000007844	0	1	950	59160	DCT vs DAT	-3.40647713219122e-11	0
NA	GO:0001906	cell killing	BIOLOGICAL_PROCESS	1	0.031358680836314	1	1	949	59160	DCT vs DAT	1.50364221504243	1
NA	GO:0043716	2-hydroxy-3-keto-5-methylthiopentenyl-1-phosphate phosphatase activity	MOLECULAR_FUNCTION	1	1.00000000007844	0	1	950	59160	DCT vs DAT	-3.40647713219122e-11	0
NA	GO:0004190	aspartic-type endopeptidase activity	MOLECULAR_FUNCTION	1	0.56299741016894	2	117	948	59044	DCT vs DAT	0.249493602931825	2
NA	GO:0043715	2,3-diketo-5-methylthiopentyl-1-phosphate enolase activity	MOLECULAR_FUNCTION	1	1.00000000007844	0	1	950	59160	DCT vs DAT	-3.40647713219122e-11	0
NA	GO:0060271	cilium assembly	BIOLOGICAL_PROCESS	1	0.133577337428544	1	8	949	59153	DCT vs DAT	0.874267217493651	1
NA	GO:0004197	cysteine-type endopeptidase activity	MOLECULAR_FUNCTION	1	0.563396865548153	1	51	949	59110	DCT vs DAT	0.249185573535776	1
NA	GO:0004198	calcium-dependent cysteine-type endopeptidase activity	MOLECULAR_FUNCTION	1	1.00000000001335	0	2	950	59159	DCT vs DAT	-5.79994754754602e-12	0
NA	GO:0097581	lamellipodium organization	BIOLOGICAL_PROCESS	1	1.00000000007844	0	1	950	59160	DCT vs DAT	-3.40647713219122e-11	0
NA	GO:0016160	amylase activity	MOLECULAR_FUNCTION	1	0.999999999979954	0	21	950	59140	DCT vs DAT	8.70604480087699e-12	0
NA	GO:0016161	beta-amylase activity	MOLECULAR_FUNCTION	1	1.00000000023065	0	13	950	59148	DCT vs DAT	-1.0017067276963e-10	0
NA	GO:0097576	vacuole fusion	BIOLOGICAL_PROCESS	1	1.00000000012253	0	12	950	59149	DCT vs DAT	-5.32161219402428e-11	0
NA	GO:0016166	phytoene dehydrogenase activity	MOLECULAR_FUNCTION	1	1.00000000001335	0	2	950	59159	DCT vs DAT	-5.79994754754602e-12	0
NA	GO:0016168	chlorophyll binding	MOLECULAR_FUNCTION	1	1.00000000016777	0	22	950	59139	DCT vs DAT	-7.28601474603085e-11	0
NA	GO:0001919	regulation of receptor recycling	BIOLOGICAL_PROCESS	1	1.00000000003115	0	3	950	59158	DCT vs DAT	-1.3526717805879e-11	0
NA	GO:1902493	acetyltransferase complex	CELLULAR_COMPONENT	1	0.84765739248563	1	117	949	59044	DCT vs DAT	0.0717796461141644	1
NA	GO:1902494	catalytic complex	CELLULAR_COMPONENT	1	0.999170671695071	19	2211	931	56950	DCT vs DAT	0.000360322139852072	19
NA	GO:1901162	primary amino compound biosynthetic process	BIOLOGICAL_PROCESS	1	1.00000000001335	0	2	950	59159	DCT vs DAT	-5.79994754754602e-12	0
NA	GO:0004160	dihydroxy-acid dehydratase activity	MOLECULAR_FUNCTION	1	0.999999999940925	0	4	950	59157	DCT vs DAT	2.56560286811547e-11	0
NA	GO:1902495	transmembrane transporter complex	CELLULAR_COMPONENT	1	0.927184875551476	2	267	948	58894	DCT vs DAT	0.0328336612960877	2
NA	GO:0004161	dimethylallyltranstransferase activity	MOLECULAR_FUNCTION	1	0.999999999851557	0	7	950	59154	DCT vs DAT	6.44678948280318e-11	0
NA	GO:0004164	diphthine synthase activity	MOLECULAR_FUNCTION	1	0.999999999851557	0	7	950	59154	DCT vs DAT	6.44678948280318e-11	0
NA	GO:0004163	diphosphomevalonate decarboxylase activity	MOLECULAR_FUNCTION	1	1.00000000001335	0	2	950	59159	DCT vs DAT	-5.79994754754602e-12	0
NA	GO:0004165	delta(3)-delta(2)-enoyl-CoA isomerase activity	MOLECULAR_FUNCTION	1	1.00000000023065	0	13	950	59148	DCT vs DAT	-1.0017067276963e-10	0
NA	GO:0005496	steroid binding	MOLECULAR_FUNCTION	1	1.00000000029357	0	40	950	59121	DCT vs DAT	-1.27496723749442e-10	0
NA	GO:0004168	dolichol kinase activity	MOLECULAR_FUNCTION	1	1.00000000003115	0	3	950	59158	DCT vs DAT	-1.3526717805879e-11	0
NA	GO:0004169	dolichyl-phosphate-mannose-protein mannosyltransferase activity	MOLECULAR_FUNCTION	1	0.999999999853188	0	6	950	59155	DCT vs DAT	6.37594516546239e-11	0
NA	GO:0030447	filamentous growth	BIOLOGICAL_PROCESS	1	1.00000000007844	0	1	950	59160	DCT vs DAT	-3.40647713219122e-11	0
NA	GO:0098876	vesicle-mediated transport to the plasma membrane	BIOLOGICAL_PROCESS	1	1.00000000020261	0	62	950	59099	DCT vs DAT	-8.79929526591402e-11	0
NA	GO:0016150	translation release factor activity, codon nonspecific	MOLECULAR_FUNCTION	1	1.00000000007844	0	1	950	59160	DCT vs DAT	-3.40647713219122e-11	0
NA	GO:0016151	nickel cation binding	MOLECULAR_FUNCTION	1	0.999999999979954	0	21	950	59140	DCT vs DAT	8.70604480087699e-12	0
NA	GO:0016154	pyrimidine-nucleoside phosphorylase activity	MOLECULAR_FUNCTION	1	1.00000000007844	0	1	950	59160	DCT vs DAT	-3.40647713219122e-11	0
NA	GO:0016157	sucrose synthase activity	MOLECULAR_FUNCTION	1	1.00000000010296	0	18	950	59143	DCT vs DAT	-4.47148038615608e-11	0
NA	GO:0016139	glycoside catabolic process	BIOLOGICAL_PROCESS	1	0.999999999940925	0	4	950	59157	DCT vs DAT	2.56560286811547e-11	0
NA	GO:0042406	extrinsic component of endoplasmic reticulum membrane	CELLULAR_COMPONENT	1	1.00000000007844	0	1	950	59160	DCT vs DAT	-3.40647713219122e-11	0
NA	GO:0042407	cristae formation	BIOLOGICAL_PROCESS	1	1.00000000010126	0	9	950	59152	DCT vs DAT	-4.39757432912698e-11	0
NA	GO:0060293	germ plasm	CELLULAR_COMPONENT	1	1.00000000015742	0	5	950	59156	DCT vs DAT	-6.83679243908471e-11	0
NA	GO:0042409	caffeoyl-CoA O-methyltransferase activity	MOLECULAR_FUNCTION	1	1.00000000001335	0	2	950	59159	DCT vs DAT	-5.79994754754602e-12	0
NA	GO:0004170	dUTP diphosphatase activity	MOLECULAR_FUNCTION	1	0.999999999940925	0	4	950	59157	DCT vs DAT	2.56560286811547e-11	0
NA	GO:1901175	lycopene metabolic process	BIOLOGICAL_PROCESS	1	1.00000000007844	0	1	950	59160	DCT vs DAT	-3.40647713219122e-11	0
NA	GO:0060294	cilium movement involved in cell motility	BIOLOGICAL_PROCESS	1	1.00000000001335	0	2	950	59159	DCT vs DAT	-5.79994754754602e-12	0
NA	GO:0060295	regulation of cilium movement involved in cell motility	BIOLOGICAL_PROCESS	1	1.00000000007844	0	1	950	59160	DCT vs DAT	-3.40647713219122e-11	0
NA	GO:1901177	lycopene biosynthetic process	BIOLOGICAL_PROCESS	1	1.00000000007844	0	1	950	59160	DCT vs DAT	-3.40647713219122e-11	0
NA	GO:0060296	regulation of cilium beat frequency involved in ciliary motility	BIOLOGICAL_PROCESS	1	1.00000000007844	0	1	950	59160	DCT vs DAT	-3.40647713219122e-11	0
NA	GO:0004175	endopeptidase activity	MOLECULAR_FUNCTION	1	0.932792460522933	4	455	946	58706	DCT vs DAT	0.0302149728407636	4
NA	GO:0004174	electron-transferring-flavoprotein dehydrogenase activity	MOLECULAR_FUNCTION	1	1.00000000010126	0	9	950	59152	DCT vs DAT	-4.39757432912698e-11	0
NA	GO:0004177	aminopeptidase activity	MOLECULAR_FUNCTION	1	0.338391681019174	2	74	948	59087	DCT vs DAT	0.470580322145653	2
NA	GO:0004176	ATP-dependent peptidase activity	MOLECULAR_FUNCTION	1	0.627748229843011	1	61	949	59100	DCT vs DAT	0.202214503259399	1
NA	GO:0042401	biogenic amine biosynthetic process	BIOLOGICAL_PROCESS	1	1.00000000062082	0	73	950	59088	DCT vs DAT	-2.69617666348395e-10	0
NA	GO:0043731	6-hydroxynicotinate 3-monooxygenase activity	MOLECULAR_FUNCTION	1	1.00000000007844	0	1	950	59160	DCT vs DAT	-3.40647713219122e-11	0
NA	GO:0042402	biogenic amine catabolic process	BIOLOGICAL_PROCESS	1	1.00000000010126	0	9	950	59152	DCT vs DAT	-4.39757432912698e-11	0
NA	GO:0043733	DNA-3-methylbase glycosylase activity	MOLECULAR_FUNCTION	1	1.00000000010126	0	9	950	59152	DCT vs DAT	-4.39757432912698e-11	0
NA	GO:0097551	mitochondrial double-strand break repair	BIOLOGICAL_PROCESS	1	1.00000000007844	0	1	950	59160	DCT vs DAT	-3.40647713219122e-11	0
NA	GO:0097550	transcription preinitiation complex	CELLULAR_COMPONENT	1	0.999999999969638	0	14	950	59147	DCT vs DAT	1.31858762632365e-11	0
NA	GO:0097553	calcium ion transmembrane import into cytosol	BIOLOGICAL_PROCESS	1	1.00000000012253	0	12	950	59149	DCT vs DAT	-5.32161219402428e-11	0
NA	GO:0097552	mitochondrial double-strand break repair via homologous recombination	BIOLOGICAL_PROCESS	1	1.00000000007844	0	1	950	59160	DCT vs DAT	-3.40647713219122e-11	0
NA	GO:0016144	S-glycoside biosynthetic process	BIOLOGICAL_PROCESS	1	1.00000000001335	0	2	950	59159	DCT vs DAT	-5.79994754754602e-12	0
NA	GO:0016149	translation release factor activity, codon specific	MOLECULAR_FUNCTION	1	1.0000000000896	0	10	950	59151	DCT vs DAT	-3.89134098233348e-11	0
NA	GO:0016093	polyprenol metabolic process	BIOLOGICAL_PROCESS	1	0.105524525687875	1	6	949	59155	DCT vs DAT	0.976646591238008	1
NA	GO:0016094	polyprenol biosynthetic process	BIOLOGICAL_PROCESS	1	0.0911596926383371	1	5	949	59156	DCT vs DAT	1.04019714779288	1
NA	GO:0016095	polyprenol catabolic process	BIOLOGICAL_PROCESS	1	1.00000000007844	0	1	950	59160	DCT vs DAT	-3.40647713219122e-11	0
NA	GO:0016098	monoterpenoid metabolic process	BIOLOGICAL_PROCESS	1	1.00000000007844	0	1	950	59160	DCT vs DAT	-3.40647713219122e-11	0
NA	GO:0016099	monoterpenoid biosynthetic process	BIOLOGICAL_PROCESS	1	1.00000000007844	0	1	950	59160	DCT vs DAT	-3.40647713219122e-11	0
NA	GO:0030388	fructose 1,6-bisphosphate metabolic process	BIOLOGICAL_PROCESS	1	0.272875095722856	1	19	949	59142	DCT vs DAT	0.564036098935022	1
NA	GO:0065007	biological regulation	BIOLOGICAL_PROCESS	1	0.967717064582567	62	4781	888	54380	DCT vs DAT	0.0142516005964049	62
NA	GO:0065008	regulation of biological quality	BIOLOGICAL_PROCESS	1	0.998431587984604	1	403	949	58758	DCT vs DAT	0.000681687406847935	1
NA	GO:0065003	protein-containing complex assembly	BIOLOGICAL_PROCESS	1	0.297740486256419	17	908	933	58253	DCT vs DAT	0.526162106696067	17
NA	GO:0065004	protein-DNA complex assembly	BIOLOGICAL_PROCESS	1	0.711677398677263	2	155	948	59006	DCT vs DAT	0.147716826200064	2
NA	GO:0065001	specification of axis polarity	BIOLOGICAL_PROCESS	1	1.0000000000896	0	10	950	59151	DCT vs DAT	-3.89134098233348e-11	0
NA	GO:0000506	glycosylphosphatidylinositol-N-acetylglucosaminyltransferase (GPI-GnT) complex	CELLULAR_COMPONENT	1	1.00000000015742	0	5	950	59156	DCT vs DAT	-6.83679243908471e-11	0
NA	GO:0065002	intracellular protein transmembrane transport	BIOLOGICAL_PROCESS	1	1.00000000028262	0	56	950	59105	DCT vs DAT	-1.22739407060065e-10	0
NA	GO:0000502	proteasome complex	CELLULAR_COMPONENT	1	0.99999999998753	0	241	950	58920	DCT vs DAT	5.41580770131701e-12	0
NA	GO:0042389	omega-3 fatty acid desaturase activity	MOLECULAR_FUNCTION	1	1.00000000007844	0	1	950	59160	DCT vs DAT	-3.40647713219122e-11	0
NA	GO:0065009	regulation of molecular function	BIOLOGICAL_PROCESS	1	0.619355748311072	2	130	948	59031	DCT vs DAT	0.20805982731448	2
NA	GO:0042391	regulation of membrane potential	BIOLOGICAL_PROCESS	1	1.00000000010126	0	9	950	59152	DCT vs DAT	-4.39757432912698e-11	0
NA	GO:0042392	sphingosine-1-phosphate phosphatase activity	MOLECULAR_FUNCTION	1	0.999999999940925	0	4	950	59157	DCT vs DAT	2.56560286811547e-11	0
NA	GO:0042393	histone binding	MOLECULAR_FUNCTION	1	0.999999999937582	0	131	950	59030	DCT vs DAT	2.71079683312588e-11	0
NA	GO:0065010	extracellular membrane-bounded organelle	CELLULAR_COMPONENT	1	0.999999999853188	0	6	950	59155	DCT vs DAT	6.37594516546239e-11	0
NA	GO:0030378	serine racemase activity	MOLECULAR_FUNCTION	1	0.999999999940925	0	4	950	59157	DCT vs DAT	2.56560286811547e-11	0
NA	GO:0004081	bis(5'-nucleosyl)-tetraphosphatase (asymmetrical) activity	MOLECULAR_FUNCTION	1	1.00000000001335	0	2	950	59159	DCT vs DAT	-5.79994754754602e-12	0
NA	GO:0004084	branched-chain-amino-acid transaminase activity	MOLECULAR_FUNCTION	1	0.147272414610163	1	9	949	59152	DCT vs DAT	0.831878592631318	1
NA	GO:0042398	modified amino acid biosynthetic process	BIOLOGICAL_PROCESS	1	1.0000000001728	0	57	950	59104	DCT vs DAT	-7.5046952855839e-11	0
NA	GO:0004089	carbonate dehydratase activity	MOLECULAR_FUNCTION	1	1.00000000012253	0	12	950	59149	DCT vs DAT	-5.32161219402428e-11	0
NA	GO:0004088	carbamoyl-phosphate synthase (glutamine-hydrolyzing) activity	MOLECULAR_FUNCTION	1	1.00000000012253	0	12	950	59149	DCT vs DAT	-5.32161219402428e-11	0
NA	GO:0016070	RNA metabolic process	BIOLOGICAL_PROCESS	1	0.857324081432645	64	4500	886	54661	DCT vs DAT	0.0668549771755999	64
NA	GO:0016071	mRNA metabolic process	BIOLOGICAL_PROCESS	1	0.990822852545665	6	824	944	58337	DCT vs DAT	0.00400398531185099	6
NA	GO:0016072	rRNA metabolic process	BIOLOGICAL_PROCESS	1	0.856215797017243	6	534	944	58627	DCT vs DAT	0.0674167637778938	6
NA	GO:0016073	snRNA metabolic process	BIOLOGICAL_PROCESS	1	0.609507213809513	1	58	949	59103	DCT vs DAT	0.215021149932187	1
NA	GO:0016074	sno(s)RNA metabolic process	BIOLOGICAL_PROCESS	1	1.00000000028473	0	37	950	59124	DCT vs DAT	-1.23657061076977e-10	0
NA	GO:0016075	rRNA catabolic process	BIOLOGICAL_PROCESS	1	1.00000000002615	0	19	950	59142	DCT vs DAT	-1.13555345149964e-11	0
NA	GO:0016076	snRNA catabolic process	BIOLOGICAL_PROCESS	1	0.999999999940925	0	4	950	59157	DCT vs DAT	2.56560286811547e-11	0
NA	GO:0016077	sno(s)RNA catabolic process	BIOLOGICAL_PROCESS	1	0.999999999940925	0	4	950	59157	DCT vs DAT	2.56560286811547e-11	0
NA	GO:0016078	tRNA decay	BIOLOGICAL_PROCESS	1	1.00000000006489	0	17	950	59144	DCT vs DAT	-2.81794807939593e-11	0
NA	GO:0016079	synaptic vesicle exocytosis	BIOLOGICAL_PROCESS	1	1.00000000007844	0	1	950	59160	DCT vs DAT	-3.40647713219122e-11	0
NA	GO:0030366	molybdopterin synthase activity	MOLECULAR_FUNCTION	1	1.00000000003115	0	3	950	59158	DCT vs DAT	-1.3526717805879e-11	0
NA	GO:0004090	carbonyl reductase (NADPH) activity	MOLECULAR_FUNCTION	1	1.00000000007844	0	1	950	59160	DCT vs DAT	-3.40647713219122e-11	0
NA	GO:0004092	carnitine O-acetyltransferase activity	MOLECULAR_FUNCTION	1	1.00000000001335	0	2	950	59159	DCT vs DAT	-5.79994754754602e-12	0
NA	GO:0004096	catalase activity	MOLECULAR_FUNCTION	1	1.00000000002615	0	19	950	59142	DCT vs DAT	-1.13555345149964e-11	0
NA	GO:0004097	catechol oxidase activity	MOLECULAR_FUNCTION	1	1.00000000003115	0	3	950	59158	DCT vs DAT	-1.3526717805879e-11	0
NA	GO:0031683	G-protein beta/gamma-subunit complex binding	MOLECULAR_FUNCTION	1	0.999999999969638	0	14	950	59147	DCT vs DAT	1.31858762632365e-11	0
NA	GO:0102443	L-2-hydroxycarboxylate dehydrogenase (NAD+) activity	MOLECULAR_FUNCTION	1	0.999999999940925	0	4	950	59157	DCT vs DAT	2.56560286811547e-11	0
NA	GO:0042330	taxis	BIOLOGICAL_PROCESS	1	1.00000000015742	0	5	950	59156	DCT vs DAT	-6.83679243908471e-11	0
NA	GO:0140719	constitutive heterochromatin formation	BIOLOGICAL_PROCESS	1	1.00000000010404	0	26	950	59135	DCT vs DAT	-4.51860706944166e-11	0
NA	GO:0140718	facultative heterochromatin formation	BIOLOGICAL_PROCESS	1	1.00000000007844	0	1	950	59160	DCT vs DAT	-3.40647713219122e-11	0
NA	GO:0140713	histone chaperone activity	MOLECULAR_FUNCTION	1	1.00000000007844	0	1	950	59160	DCT vs DAT	-3.40647713219122e-11	0
NA	GO:0012510	trans-Golgi network transport vesicle membrane	CELLULAR_COMPONENT	1	1.00000000010296	0	18	950	59143	DCT vs DAT	-4.47148038615608e-11	0
NA	GO:0001881	receptor recycling	BIOLOGICAL_PROCESS	1	1.00000000023801	0	8	950	59153	DCT vs DAT	-1.03366357560292e-10	0
NA	GO:0001882	nucleoside binding	MOLECULAR_FUNCTION	1	1.00000000022657	0	15	950	59146	DCT vs DAT	-9.83977567227774e-11	0
NA	GO:0043682	P-type divalent copper transporter activity	MOLECULAR_FUNCTION	1	1.00000000015742	0	5	950	59156	DCT vs DAT	-6.83679243908471e-11	0
NA	GO:0042350	GDP-L-fucose biosynthetic process	BIOLOGICAL_PROCESS	1	0.999999999853188	0	6	950	59155	DCT vs DAT	6.37594516546239e-11	0
NA	GO:0001878	response to yeast	BIOLOGICAL_PROCESS	1	1.00000000007844	0	1	950	59160	DCT vs DAT	-3.40647713219122e-11	0
NA	GO:0042351	'de novo' GDP-L-fucose biosynthetic process	BIOLOGICAL_PROCESS	1	1.00000000003115	0	3	950	59158	DCT vs DAT	-1.3526717805879e-11	0
NA	GO:0042352	GDP-L-fucose salvage	BIOLOGICAL_PROCESS	1	1.00000000001335	0	2	950	59159	DCT vs DAT	-5.79994754754602e-12	0
NA	GO:0043687	post-translational protein modification	BIOLOGICAL_PROCESS	1	0.869838439920631	9	772	941	58389	DCT vs DAT	0.0605614038947192	9
NA	GO:0042357	thiamine diphosphate metabolic process	BIOLOGICAL_PROCESS	1	1.00000000023801	0	8	950	59153	DCT vs DAT	-1.03366357560292e-10	0
NA	GO:0042360	vitamin E metabolic process	BIOLOGICAL_PROCESS	1	1.00000000010126	0	9	950	59152	DCT vs DAT	-4.39757432912698e-11	0
NA	GO:0043693	monoterpene biosynthetic process	BIOLOGICAL_PROCESS	1	1.00000000007844	0	1	950	59160	DCT vs DAT	-3.40647713219122e-11	0
NA	GO:0042362	fat-soluble vitamin biosynthetic process	BIOLOGICAL_PROCESS	1	0.999999999969638	0	14	950	59147	DCT vs DAT	1.31858762632365e-11	0
NA	GO:0043692	monoterpene metabolic process	BIOLOGICAL_PROCESS	1	1.00000000007844	0	1	950	59160	DCT vs DAT	-3.40647713219122e-11	0
NA	GO:0042364	water-soluble vitamin biosynthetic process	BIOLOGICAL_PROCESS	1	0.885705689088351	1	135	949	59026	DCT vs DAT	0.0527105657413697	1
NA	GO:0042371	vitamin K biosynthetic process	BIOLOGICAL_PROCESS	1	1.00000000015742	0	5	950	59156	DCT vs DAT	-6.83679243908471e-11	0
NA	GO:0012506	vesicle membrane	CELLULAR_COMPONENT	1	0.989099773417196	1	282	949	58879	DCT vs DAT	0.00475989762527741	1
NA	GO:0042372	phylloquinone biosynthetic process	BIOLOGICAL_PROCESS	1	1.00000000015742	0	5	950	59156	DCT vs DAT	-6.83679243908471e-11	0
NA	GO:0012507	ER to Golgi transport vesicle membrane	CELLULAR_COMPONENT	1	0.596853156859904	1	56	949	59105	DCT vs DAT	0.224132504732988	1
NA	GO:0042373	vitamin K metabolic process	BIOLOGICAL_PROCESS	1	1.00000000015742	0	5	950	59156	DCT vs DAT	-6.83679243908471e-11	0
NA	GO:0012505	endomembrane system	CELLULAR_COMPONENT	1	0.99999975754167	18	2951	932	56210	DCT vs DAT	1.05298327417473e-07	18
NA	GO:0140721	nuclease inhibitor activity	MOLECULAR_FUNCTION	1	0.999999999940925	0	4	950	59157	DCT vs DAT	2.56560286811547e-11	0
NA	GO:0030397	membrane disassembly	BIOLOGICAL_PROCESS	1	1.00000000003115	0	3	950	59158	DCT vs DAT	-1.3526717805879e-11	0
NA	GO:0012501	programmed cell death	BIOLOGICAL_PROCESS	1	0.395067824621088	2	84	948	59077	DCT vs DAT	0.403328338980975	2
NA	GO:0090058	metaxylem development	BIOLOGICAL_PROCESS	1	1.00000000001335	0	2	950	59159	DCT vs DAT	-5.79994754754602e-12	0
NA	GO:0090056	regulation of chlorophyll metabolic process	BIOLOGICAL_PROCESS	1	1.00000000007844	0	1	950	59160	DCT vs DAT	-3.40647713219122e-11	0
NA	GO:0050839	cell adhesion molecule binding	MOLECULAR_FUNCTION	1	1.00000000001335	0	2	950	59159	DCT vs DAT	-5.79994754754602e-12	0
NA	GO:0090054	regulation of silent mating-type cassette heterochromatin formation	BIOLOGICAL_PROCESS	1	1.00000000007844	0	1	950	59160	DCT vs DAT	-3.40647713219122e-11	0
NA	GO:0048513	animal organ development	BIOLOGICAL_PROCESS	1	0.999999999940925	0	4	950	59157	DCT vs DAT	2.56560286811547e-11	0
NA	GO:0048519	negative regulation of biological process	BIOLOGICAL_PROCESS	1	0.993276772809678	5	758	945	58403	DCT vs DAT	0.00292972012932653	5
NA	GO:0048518	positive regulation of biological process	BIOLOGICAL_PROCESS	1	0.409201178135262	12	678	938	58483	DCT vs DAT	0.388063124576431	12
NA	GO:0140759	histone H3K56 methyltransferase activity	MOLECULAR_FUNCTION	1	1.00000000003115	0	3	950	59158	DCT vs DAT	-1.3526717805879e-11	0
NA	GO:0048522	positive regulation of cellular process	BIOLOGICAL_PROCESS	1	0.659751659951977	9	618	941	58543	DCT vs DAT	0.180619508410562	9
NA	GO:0140751	histone octamer slider activity	MOLECULAR_FUNCTION	1	0.999999999851557	0	7	950	59154	DCT vs DAT	6.44678948280318e-11	0
NA	GO:0050832	defense response to fungus	BIOLOGICAL_PROCESS	1	0.67233629401394	1	69	949	59092	DCT vs DAT	0.1724134440561	1
NA	GO:0050833	pyruvate transmembrane transporter activity	MOLECULAR_FUNCTION	1	1.00000000003115	0	3	950	59158	DCT vs DAT	-1.3526717805879e-11	0
NA	GO:1990928	response to amino acid starvation	BIOLOGICAL_PROCESS	1	1.00000000023801	0	8	950	59153	DCT vs DAT	-1.03366357560292e-10	0
NA	GO:0036524	protein deglycase activity	MOLECULAR_FUNCTION	1	1.00000000007844	0	1	950	59160	DCT vs DAT	-3.40647713219122e-11	0
NA	GO:0140750	nucleosome array spacer activity	MOLECULAR_FUNCTION	1	0.999999999851557	0	7	950	59154	DCT vs DAT	6.44678948280318e-11	0
NA	GO:0090069	regulation of ribosome biogenesis	BIOLOGICAL_PROCESS	1	1.00000000001335	0	2	950	59159	DCT vs DAT	-5.79994754754602e-12	0
NA	GO:0090068	positive regulation of cell cycle process	BIOLOGICAL_PROCESS	1	1.00000000027632	0	33	950	59128	DCT vs DAT	-1.20002645710751e-10	0
NA	GO:0090066	regulation of anatomical structure size	BIOLOGICAL_PROCESS	1	1.00000000011154	0	51	950	59110	DCT vs DAT	-4.84427009813627e-11	0
NA	GO:0090063	positive regulation of microtubule nucleation	BIOLOGICAL_PROCESS	1	1.00000000007844	0	1	950	59160	DCT vs DAT	-3.40647713219122e-11	0
NA	GO:0048523	negative regulation of cellular process	BIOLOGICAL_PROCESS	1	0.990793739172107	5	730	945	58431	DCT vs DAT	0.00401674638534977	5
NA	GO:0048529	magnesium-protoporphyrin IX monomethyl ester (oxidative) cyclase activity	MOLECULAR_FUNCTION	1	1.00000000001335	0	2	950	59159	DCT vs DAT	-5.79994754754602e-12	0
NA	GO:0048528	post-embryonic root development	BIOLOGICAL_PROCESS	1	1.00000000016777	0	22	950	59139	DCT vs DAT	-7.28601474603085e-11	0
NA	GO:0048527	lateral root development	BIOLOGICAL_PROCESS	1	0.999999999979954	0	21	950	59140	DCT vs DAT	8.70604480087699e-12	0
NA	GO:0048532	anatomical structure arrangement	BIOLOGICAL_PROCESS	1	0.999999999950198	0	20	950	59141	DCT vs DAT	2.1628563233249e-11	0
NA	GO:0048531	beta-1,3-galactosyltransferase activity	MOLECULAR_FUNCTION	1	0.999999999940925	0	4	950	59157	DCT vs DAT	2.56560286811547e-11	0
NA	GO:0048530	fruit morphogenesis	BIOLOGICAL_PROCESS	1	1.00000000001335	0	2	950	59159	DCT vs DAT	-5.79994754754602e-12	0
NA	GO:1990935	splicing factor binding	MOLECULAR_FUNCTION	1	1.00000000003115	0	3	950	59158	DCT vs DAT	-1.3526717805879e-11	0
NA	GO:1990937	xylan acetylation	BIOLOGICAL_PROCESS	1	0.999999999853188	0	6	950	59155	DCT vs DAT	6.37594516546239e-11	0
NA	GO:0061513	glucose 6-phosphate:phosphate antiporter activity	MOLECULAR_FUNCTION	1	0.999999999940925	0	4	950	59157	DCT vs DAT	2.56560286811547e-11	0
NA	GO:0036508	protein alpha-1,2-demannosylation	BIOLOGICAL_PROCESS	1	1.0000000000896	0	10	950	59151	DCT vs DAT	-3.89134098233348e-11	0
NA	GO:0048544	recognition of pollen	BIOLOGICAL_PROCESS	1	1.00000000027632	0	33	950	59128	DCT vs DAT	-1.20002645710751e-10	0
NA	GO:0047213	anthocyanidin 3-O-glucosyltransferase activity	MOLECULAR_FUNCTION	1	1.00000000003115	0	3	950	59158	DCT vs DAT	-1.3526717805879e-11	0
NA	GO:0001889	liver development	BIOLOGICAL_PROCESS	1	1.00000000003115	0	3	950	59158	DCT vs DAT	-1.3526717805879e-11	0
NA	GO:0036507	protein demannosylation	BIOLOGICAL_PROCESS	1	1.0000000000896	0	10	950	59151	DCT vs DAT	-3.89134098233348e-11	0
NA	GO:0140776	protein-containing complex destabilizing activity	MOLECULAR_FUNCTION	1	1.00000000001335	0	2	950	59159	DCT vs DAT	-5.79994754754602e-12	0
NA	GO:0036503	ERAD pathway	BIOLOGICAL_PROCESS	1	1.00000000029441	0	103	950	59058	DCT vs DAT	-1.27859793040492e-10	0
NA	GO:0061504	cyclic threonylcarbamoyladenosine biosynthetic process	BIOLOGICAL_PROCESS	1	1.00000000003115	0	3	950	59158	DCT vs DAT	-1.3526717805879e-11	0
NA	GO:0047216	inositol 3-alpha-galactosyltransferase activity	MOLECULAR_FUNCTION	1	0.015804095756129	1	0	949	59161	DCT vs DAT	1.80123034761673	1
NA	GO:0048545	response to steroid hormone	BIOLOGICAL_PROCESS	1	0.596853156859904	1	56	949	59105	DCT vs DAT	0.224132504732988	1
NA	GO:1903716	guanine transmembrane transport	BIOLOGICAL_PROCESS	1	1.00000000003115	0	3	950	59158	DCT vs DAT	-1.3526717805879e-11	0
NA	GO:0061503	tRNA threonylcarbamoyladenosine dehydratase	MOLECULAR_FUNCTION	1	1.00000000003115	0	3	950	59158	DCT vs DAT	-1.3526717805879e-11	0
NA	GO:0047220	galactosylxylosylprotein 3-beta-galactosyltransferase activity	MOLECULAR_FUNCTION	1	1.00000000007844	0	1	950	59160	DCT vs DAT	-3.40647713219122e-11	0
NA	GO:0140766	siRNA-mediated post-transcriptional gene silencing	BIOLOGICAL_PROCESS	1	1.00000000007844	0	1	950	59160	DCT vs DAT	-3.40647713219122e-11	0
NA	GO:0140767	enzyme-substrate adaptor activity	MOLECULAR_FUNCTION	1	0.999999999940925	0	4	950	59157	DCT vs DAT	2.56560286811547e-11	0
NA	GO:0140765	histone H3K56 deacetylase activity, NAD-dependent	MOLECULAR_FUNCTION	1	1.00000000007844	0	1	950	59160	DCT vs DAT	-3.40647713219122e-11	0
NA	GO:0035243	protein-arginine omega-N symmetric methyltransferase activity	MOLECULAR_FUNCTION	1	0.999999999940925	0	4	950	59157	DCT vs DAT	2.56560286811547e-11	0
NA	GO:0035241	protein-arginine omega-N monomethyltransferase activity	MOLECULAR_FUNCTION	1	1.00000000007844	0	1	950	59160	DCT vs DAT	-3.40647713219122e-11	0
NA	GO:1990961	xenobiotic detoxification by transmembrane export across the plasma membrane	BIOLOGICAL_PROCESS	1	0.542006192205599	1	48	949	59113	DCT vs DAT	0.265995751791206	1
NA	GO:1990966	ATP generation from poly-ADP-D-ribose	BIOLOGICAL_PROCESS	1	1.00000000007844	0	1	950	59160	DCT vs DAT	-3.40647713219122e-11	0
NA	GO:0140791	histone H2AXS139 phosphatase activity	MOLECULAR_FUNCTION	1	0.999999999941979	0	126	950	59035	DCT vs DAT	2.5198117783635e-11	0
NA	GO:0140793	histone H2AXY142 phosphatase activity	MOLECULAR_FUNCTION	1	1.00000000015742	0	5	950	59156	DCT vs DAT	-6.83679243908471e-11	0
NA	GO:0140789	histone phosphatase activity	MOLECULAR_FUNCTION	1	0.999999999937582	0	131	950	59030	DCT vs DAT	2.71079683312588e-11	0
NA	GO:0050804	modulation of chemical synaptic transmission	BIOLOGICAL_PROCESS	1	1.00000000007844	0	1	950	59160	DCT vs DAT	-3.40647713219122e-11	0
NA	GO:0035229	positive regulation of glutamate-cysteine ligase activity	BIOLOGICAL_PROCESS	1	1.00000000007844	0	1	950	59160	DCT vs DAT	-3.40647713219122e-11	0
NA	GO:0050801	monoatomic ion homeostasis	BIOLOGICAL_PROCESS	1	0.730282324262881	3	236	947	58925	DCT vs DAT	0.136509210885312	3
NA	GO:0035226	glutamate-cysteine ligase catalytic subunit binding	MOLECULAR_FUNCTION	1	1.00000000007844	0	1	950	59160	DCT vs DAT	-3.40647713219122e-11	0
NA	GO:0048500	signal recognition particle	CELLULAR_COMPONENT	1	1.00000000007345	0	23	950	59138	DCT vs DAT	-3.19005311888911e-11	0
NA	GO:0050815	phosphoserine residue binding	MOLECULAR_FUNCTION	1	1.00000000015742	0	5	950	59156	DCT vs DAT	-6.83679243908471e-11	0
NA	GO:0050812	regulation of acyl-CoA biosynthetic process	BIOLOGICAL_PROCESS	1	1.00000000003115	0	3	950	59158	DCT vs DAT	-1.3526717805879e-11	0
NA	GO:0048509	regulation of meristem development	BIOLOGICAL_PROCESS	1	1.00000000023065	0	13	950	59148	DCT vs DAT	-1.0017067276963e-10	0
NA	GO:0050829	defense response to Gram-negative bacterium	BIOLOGICAL_PROCESS	1	1.00000000003115	0	3	950	59158	DCT vs DAT	-1.3526717805879e-11	0
NA	GO:0048508	embryonic meristem development	BIOLOGICAL_PROCESS	1	1.00000000023801	0	8	950	59153	DCT vs DAT	-1.03366357560292e-10	0
NA	GO:0048507	meristem development	BIOLOGICAL_PROCESS	1	1.00000000015545	0	66	950	59095	DCT vs DAT	-6.75099622439888e-11	0
NA	GO:0048506	regulation of timing of meristematic phase transition	BIOLOGICAL_PROCESS	1	0.999999999940925	0	4	950	59157	DCT vs DAT	2.56560286811547e-11	0
NA	GO:0048510	regulation of timing of transition from vegetative to reproductive phase	BIOLOGICAL_PROCESS	1	0.999999999940925	0	4	950	59157	DCT vs DAT	2.56560286811547e-11	0
NA	GO:0050821	protein stabilization	BIOLOGICAL_PROCESS	1	1.00000000016777	0	22	950	59139	DCT vs DAT	-7.28601474603085e-11	0
NA	GO:2000105	positive regulation of DNA-templated DNA replication	BIOLOGICAL_PROCESS	1	0.999999999940925	0	4	950	59157	DCT vs DAT	2.56560286811547e-11	0
NA	GO:2000104	negative regulation of DNA-templated DNA replication	BIOLOGICAL_PROCESS	1	1.00000000023801	0	8	950	59153	DCT vs DAT	-1.03366357560292e-10	0
NA	GO:0036257	multivesicular body organization	BIOLOGICAL_PROCESS	1	1.00000000015742	0	5	950	59156	DCT vs DAT	-6.83679243908471e-11	0
NA	GO:1902315	nuclear cell cycle DNA replication initiation	BIOLOGICAL_PROCESS	1	1.00000000012253	0	12	950	59149	DCT vs DAT	-5.32161219402428e-11	0
NA	GO:1902319	DNA strand elongation involved in nuclear cell cycle DNA replication	BIOLOGICAL_PROCESS	1	1.00000000007844	0	1	950	59160	DCT vs DAT	-3.40647713219122e-11	0
NA	GO:1902317	nuclear DNA replication termination	BIOLOGICAL_PROCESS	1	1.00000000003115	0	3	950	59158	DCT vs DAT	-1.3526717805879e-11	0
NA	GO:0051880	G-quadruplex DNA binding	MOLECULAR_FUNCTION	1	0.999999999940925	0	4	950	59157	DCT vs DAT	2.56560286811547e-11	0
NA	GO:0048244	phytanoyl-CoA dioxygenase activity	MOLECULAR_FUNCTION	1	0.999999999940925	0	4	950	59157	DCT vs DAT	2.56560286811547e-11	0
NA	GO:0140597	protein carrier chaperone	MOLECULAR_FUNCTION	1	1.00000000025988	0	11	950	59150	DCT vs DAT	-1.12863440179532e-10	0
NA	GO:0140592	histone H3R8 methyltransferase activity	MOLECULAR_FUNCTION	1	1.00000000003115	0	3	950	59158	DCT vs DAT	-1.3526717805879e-11	0
NA	GO:1904983	glycine import into mitochondrion	BIOLOGICAL_PROCESS	1	1.00000000007844	0	1	950	59160	DCT vs DAT	-3.40647713219122e-11	0
NA	GO:1902326	positive regulation of chlorophyll biosynthetic process	BIOLOGICAL_PROCESS	1	1.00000000007844	0	1	950	59160	DCT vs DAT	-3.40647713219122e-11	0
NA	GO:0048254	snoRNA localization	BIOLOGICAL_PROCESS	1	1.00000000003115	0	3	950	59158	DCT vs DAT	-1.3526717805879e-11	0
NA	GO:0050563	trans-feruloyl-CoA synthase activity	MOLECULAR_FUNCTION	1	1.00000000007844	0	1	950	59160	DCT vs DAT	-3.40647713219122e-11	0
NA	GO:0048257	3'-flap endonuclease activity	MOLECULAR_FUNCTION	1	1.00000000001335	0	2	950	59159	DCT vs DAT	-5.79994754754602e-12	0
NA	GO:0048256	flap endonuclease activity	MOLECULAR_FUNCTION	1	0.237270355282457	1	16	949	59145	DCT vs DAT	0.624756519437485	1
NA	GO:0048255	mRNA stabilization	BIOLOGICAL_PROCESS	1	1.00000000003115	0	3	950	59158	DCT vs DAT	-1.3526717805879e-11	0
NA	GO:0140588	chromatin looping	BIOLOGICAL_PROCESS	1	1.00000000003115	0	3	950	59158	DCT vs DAT	-1.3526717805879e-11	0
NA	GO:0098505	G-rich strand telomeric DNA binding	MOLECULAR_FUNCTION	1	1.00000000003115	0	3	950	59158	DCT vs DAT	-1.3526717805879e-11	0
NA	GO:0048250	iron import into the mitochondrion	BIOLOGICAL_PROCESS	1	0.999999999940925	0	4	950	59157	DCT vs DAT	2.56560286811547e-11	0
NA	GO:0050566	asparaginyl-tRNA synthase (glutamine-hydrolyzing) activity	MOLECULAR_FUNCTION	1	1.00000000007844	0	1	950	59160	DCT vs DAT	-3.40647713219122e-11	0
NA	GO:0050567	glutaminyl-tRNA synthase (glutamine-hydrolyzing) activity	MOLECULAR_FUNCTION	1	0.999999999853188	0	6	950	59155	DCT vs DAT	6.37594516546239e-11	0
NA	GO:1901000	regulation of response to salt stress	BIOLOGICAL_PROCESS	1	0.999999999853188	0	6	950	59155	DCT vs DAT	6.37594516546239e-11	0
NA	GO:1901002	positive regulation of response to salt stress	BIOLOGICAL_PROCESS	1	1.00000000003115	0	3	950	59158	DCT vs DAT	-1.3526717805879e-11	0
NA	GO:1901001	negative regulation of response to salt stress	BIOLOGICAL_PROCESS	1	1.00000000001335	0	2	950	59159	DCT vs DAT	-5.79994754754602e-12	0
NA	GO:0000278	mitotic cell cycle	BIOLOGICAL_PROCESS	1	1.00000000026122	0	303	950	58858	DCT vs DAT	-1.13447822624111e-10	0
NA	GO:0000287	magnesium ion binding	MOLECULAR_FUNCTION	1	0.975350759394461	1	231	949	58930	DCT vs DAT	0.0108391735579354	1
NA	GO:0000285	1-phosphatidylinositol-3-phosphate 5-kinase activity	MOLECULAR_FUNCTION	1	1.00000000023801	0	8	950	59153	DCT vs DAT	-1.03366357560292e-10	0
NA	GO:0048269	methionine adenosyltransferase complex	CELLULAR_COMPONENT	1	0.999999999940925	0	4	950	59157	DCT vs DAT	2.56560286811547e-11	0
NA	GO:0048268	clathrin coat assembly	BIOLOGICAL_PROCESS	1	1.0000000000896	0	10	950	59151	DCT vs DAT	-3.89134098233348e-11	0
NA	GO:0000281	mitotic cytokinesis	BIOLOGICAL_PROCESS	1	1.00000000023065	0	13	950	59148	DCT vs DAT	-1.0017067276963e-10	0
NA	GO:0000280	nuclear division	BIOLOGICAL_PROCESS	1	1.00000000031212	0	157	950	59004	DCT vs DAT	-1.35552908268081e-10	0
NA	GO:2000377	regulation of reactive oxygen species metabolic process	BIOLOGICAL_PROCESS	1	1.00000000010126	0	9	950	59152	DCT vs DAT	-4.39757432912698e-11	0
NA	GO:2000379	positive regulation of reactive oxygen species metabolic process	BIOLOGICAL_PROCESS	1	0.999999999940925	0	4	950	59157	DCT vs DAT	2.56560286811547e-11	0
NA	GO:0050577	GDP-L-fucose synthase activity	MOLECULAR_FUNCTION	1	1.00000000001335	0	2	950	59159	DCT vs DAT	-5.79994754754602e-12	0
NA	GO:0036228	protein localization to nuclear inner membrane	BIOLOGICAL_PROCESS	1	0.999999999940925	0	4	950	59157	DCT vs DAT	2.56560286811547e-11	0
NA	GO:0036222	XTP diphosphatase activity	MOLECULAR_FUNCTION	1	1.00000000007844	0	1	950	59160	DCT vs DAT	-3.40647713219122e-11	0
NA	GO:0036220	ITP diphosphatase activity	MOLECULAR_FUNCTION	1	1.00000000007844	0	1	950	59160	DCT vs DAT	-3.40647713219122e-11	0
NA	GO:1902347	response to strigolactone	BIOLOGICAL_PROCESS	1	0.015804095756129	1	0	949	59161	DCT vs DAT	1.80123034761673	1
NA	GO:0050590	desacetoxyvindoline 4-hydroxylase activity	MOLECULAR_FUNCTION	1	1.00000000007844	0	1	950	59160	DCT vs DAT	-3.40647713219122e-11	0
NA	GO:1902348	cellular response to strigolactone	BIOLOGICAL_PROCESS	1	0.015804095756129	1	0	949	59161	DCT vs DAT	1.80123034761673	1
NA	GO:0000289	nuclear-transcribed mRNA poly(A) tail shortening	BIOLOGICAL_PROCESS	1	1.0000000000896	0	10	950	59151	DCT vs DAT	-3.89134098233348e-11	0
NA	GO:0000288	nuclear-transcribed mRNA catabolic process, deadenylation-dependent decay	BIOLOGICAL_PROCESS	1	0.496033135735952	1	42	949	59119	DCT vs DAT	0.304489311036802	1
NA	GO:0000298	endopolyphosphatase activity	MOLECULAR_FUNCTION	1	0.999999999940925	0	4	950	59157	DCT vs DAT	2.56560286811547e-11	0
NA	GO:0000295	adenine nucleotide transmembrane transporter activity	MOLECULAR_FUNCTION	1	0.233340292285414	2	56	948	59105	DCT vs DAT	0.632010262465027	2
NA	GO:0000293	ferric-chelate reductase activity	MOLECULAR_FUNCTION	1	1.00000000023801	0	8	950	59153	DCT vs DAT	-1.03366357560292e-10	0
NA	GO:0048278	vesicle docking	BIOLOGICAL_PROCESS	1	1.00000000033515	0	43	950	59118	DCT vs DAT	-1.45554141285962e-10	0
NA	GO:0000292	RNA fragment catabolic process	BIOLOGICAL_PROCESS	1	1.00000000001335	0	2	950	59159	DCT vs DAT	-5.79994754754602e-12	0
NA	GO:0000290	deadenylation-dependent decapping of nuclear-transcribed mRNA	BIOLOGICAL_PROCESS	1	0.272875095722856	1	19	949	59142	DCT vs DAT	0.564036098935022	1
NA	GO:0036215	response to stem cell factor	BIOLOGICAL_PROCESS	1	1.00000000007844	0	1	950	59160	DCT vs DAT	-3.40647713219122e-11	0
NA	GO:0048270	methionine adenosyltransferase regulator activity	MOLECULAR_FUNCTION	1	0.999999999940925	0	4	950	59157	DCT vs DAT	2.56560286811547e-11	0
NA	GO:0036216	cellular response to stem cell factor stimulus	BIOLOGICAL_PROCESS	1	1.00000000007844	0	1	950	59160	DCT vs DAT	-3.40647713219122e-11	0
NA	GO:0036294	cellular response to decreased oxygen levels	BIOLOGICAL_PROCESS	1	1.00000000007844	0	1	950	59160	DCT vs DAT	-3.40647713219122e-11	0
NA	GO:0036297	interstrand cross-link repair	BIOLOGICAL_PROCESS	1	1.00000000027197	0	27	950	59134	DCT vs DAT	-1.18116324753944e-10	0
NA	GO:1903601	thermospermine metabolic process	BIOLOGICAL_PROCESS	1	1.00000000007844	0	1	950	59160	DCT vs DAT	-3.40647713219122e-11	0
NA	GO:1903602	thermospermine catabolic process	BIOLOGICAL_PROCESS	1	1.00000000007844	0	1	950	59160	DCT vs DAT	-3.40647713219122e-11	0
NA	GO:0036293	response to decreased oxygen levels	BIOLOGICAL_PROCESS	1	1.00000000010126	0	9	950	59152	DCT vs DAT	-4.39757432912698e-11	0
NA	GO:1903600	glutaminase complex	CELLULAR_COMPONENT	1	0.0911596926383371	1	5	949	59156	DCT vs DAT	1.04019714779288	1
NA	GO:0006402	mRNA catabolic process	BIOLOGICAL_PROCESS	1	0.748897198705125	2	167	948	58994	DCT vs DAT	0.125577793915009	2
NA	GO:1903605	cytochrome biosynthetic process	BIOLOGICAL_PROCESS	1	1.00000000007844	0	1	950	59160	DCT vs DAT	-3.40647713219122e-11	0
NA	GO:0006403	RNA localization	BIOLOGICAL_PROCESS	1	0.883866167346984	1	134	949	59027	DCT vs DAT	0.0536134897186909	1
NA	GO:1903606	cytochrome c metabolic process	BIOLOGICAL_PROCESS	1	1.00000000007844	0	1	950	59160	DCT vs DAT	-3.40647713219122e-11	0
NA	GO:0006400	tRNA modification	BIOLOGICAL_PROCESS	1	1.00000000037522	0	162	950	58999	DCT vs DAT	-1.62955237548242e-10	0
NA	GO:0006401	RNA catabolic process	BIOLOGICAL_PROCESS	1	0.836663194776265	2	203	948	58958	DCT vs DAT	0.0774493354210603	2
NA	GO:1903604	cytochrome metabolic process	BIOLOGICAL_PROCESS	1	1.00000000007844	0	1	950	59160	DCT vs DAT	-3.40647713219122e-11	0
NA	GO:0048200	Golgi transport vesicle coating	BIOLOGICAL_PROCESS	1	1.00000000015742	0	5	950	59156	DCT vs DAT	-6.83679243908471e-11	0
NA	GO:0050518	2-C-methyl-D-erythritol 4-phosphate cytidylyltransferase activity	MOLECULAR_FUNCTION	1	1.00000000001335	0	2	950	59159	DCT vs DAT	-5.79994754754602e-12	0
NA	GO:0019720	Mo-molybdopterin cofactor metabolic process	BIOLOGICAL_PROCESS	1	1.00000000023065	0	13	950	59148	DCT vs DAT	-1.0017067276963e-10	0
NA	GO:0050515	4-(cytidine 5'-diphospho)-2-C-methyl-D-erythritol kinase activity	MOLECULAR_FUNCTION	1	1.00000000001335	0	2	950	59159	DCT vs DAT	-5.79994754754602e-12	0
NA	GO:0019722	calcium-mediated signaling	BIOLOGICAL_PROCESS	1	1.00000000004396	0	30	950	59131	DCT vs DAT	-1.90901158257093e-11	0
NA	GO:0050513	glycoprotein 2-beta-D-xylosyltransferase activity	MOLECULAR_FUNCTION	1	1.00000000007844	0	1	950	59160	DCT vs DAT	-3.40647713219122e-11	0
NA	GO:0050511	undecaprenyldiphospho-muramoylpentapeptide beta-N-acetylglucosaminyltransferase activity	MOLECULAR_FUNCTION	1	1.00000000001335	0	2	950	59159	DCT vs DAT	-5.79994754754602e-12	0
NA	GO:0019706	protein-cysteine S-palmitoyltransferase activity	MOLECULAR_FUNCTION	1	1.00000000034308	0	34	950	59127	DCT vs DAT	-1.48996886773136e-10	0
NA	GO:0019707	protein-cysteine S-acyltransferase activity	MOLECULAR_FUNCTION	1	1.00000000034308	0	34	950	59127	DCT vs DAT	-1.48996886773136e-10	0
NA	GO:0036286	eisosome filament	CELLULAR_COMPONENT	1	1.00000000015742	0	5	950	59156	DCT vs DAT	-6.83679243908471e-11	0
NA	GO:0048207	vesicle targeting, rough ER to cis-Golgi	BIOLOGICAL_PROCESS	1	1.00000000023801	0	8	950	59153	DCT vs DAT	-1.03366357560292e-10	0
NA	GO:0048205	COPI coating of Golgi vesicle	BIOLOGICAL_PROCESS	1	1.00000000015742	0	5	950	59156	DCT vs DAT	-6.83679243908471e-11	0
NA	GO:0006413	translational initiation	BIOLOGICAL_PROCESS	1	0.988745193068459	1	280	949	58881	DCT vs DAT	0.00491561487623183	1
NA	GO:0006414	translational elongation	BIOLOGICAL_PROCESS	1	0.92807436339403	1	164	949	58997	DCT vs DAT	0.0324172238697365	1
NA	GO:0006412	translation	BIOLOGICAL_PROCESS	1	0.698096250853	31	2091	919	57070	DCT vs DAT	0.156084694378977	31
NA	GO:0048208	COPII vesicle coating	BIOLOGICAL_PROCESS	1	1.00000000023801	0	8	950	59153	DCT vs DAT	-1.03366357560292e-10	0
NA	GO:0006406	mRNA export from nucleus	BIOLOGICAL_PROCESS	1	1.00000000027141	0	68	950	59093	DCT vs DAT	-1.17871674875746e-10	0
NA	GO:0006404	RNA import into nucleus	BIOLOGICAL_PROCESS	1	1.00000000001335	0	2	950	59159	DCT vs DAT	-5.79994754754602e-12	0
NA	GO:1903607	cytochrome c biosynthetic process	BIOLOGICAL_PROCESS	1	1.00000000007844	0	1	950	59160	DCT vs DAT	-3.40647713219122e-11	0
NA	GO:0006405	RNA export from nucleus	BIOLOGICAL_PROCESS	1	1.00000000056757	0	88	950	59073	DCT vs DAT	-2.46493768743414e-10	0
NA	GO:0006408	snRNA export from nucleus	BIOLOGICAL_PROCESS	1	1.00000000007844	0	1	950	59160	DCT vs DAT	-3.40647713219122e-11	0
NA	GO:0006409	tRNA export from nucleus	BIOLOGICAL_PROCESS	1	0.999999999853188	0	6	950	59155	DCT vs DAT	6.37594516546239e-11	0
NA	GO:0048211	Golgi vesicle docking	BIOLOGICAL_PROCESS	1	1.00000000001335	0	2	950	59159	DCT vs DAT	-5.79994754754602e-12	0
NA	GO:0050529	polyneuridine-aldehyde esterase activity	MOLECULAR_FUNCTION	1	1.00000000007844	0	1	950	59160	DCT vs DAT	-3.40647713219122e-11	0
NA	GO:0050525	cutinase activity	MOLECULAR_FUNCTION	1	1.00000000003115	0	3	950	59158	DCT vs DAT	-1.3526717805879e-11	0
NA	GO:0048219	inter-Golgi cisterna vesicle-mediated transport	BIOLOGICAL_PROCESS	1	1.00000000023801	0	8	950	59153	DCT vs DAT	-1.03366357560292e-10	0
NA	GO:1904949	ATPase complex	CELLULAR_COMPONENT	1	0.889297870441233	1	137	949	59024	DCT vs DAT	0.0509527476671639	1
NA	GO:1990904	ribonucleoprotein complex	CELLULAR_COMPONENT	1	0.627100364056299	35	2277	915	56884	DCT vs DAT	0.202662947099637	35
NA	GO:0019702	protein arginine N5-methyltransferase activity	MOLECULAR_FUNCTION	1	1.00000000007844	0	1	950	59160	DCT vs DAT	-3.40647713219122e-11	0
NA	GO:0051864	histone H3K36 demethylase activity	MOLECULAR_FUNCTION	1	1.00000000007844	0	1	950	59160	DCT vs DAT	-3.40647713219122e-11	0
NA	GO:0051865	protein autoubiquitination	BIOLOGICAL_PROCESS	1	1.00000000007844	0	1	950	59160	DCT vs DAT	-3.40647713219122e-11	0
NA	GO:0036265	RNA (guanine-N7)-methylation	BIOLOGICAL_PROCESS	1	0.999999999969638	0	14	950	59147	DCT vs DAT	1.31858762632365e-11	0
NA	GO:0036261	7-methylguanosine cap hypermethylation	BIOLOGICAL_PROCESS	1	1.00000000015742	0	5	950	59156	DCT vs DAT	-6.83679243908471e-11	0
NA	GO:0048229	gametophyte development	BIOLOGICAL_PROCESS	1	1.00000000058161	0	71	950	59090	DCT vs DAT	-2.52591597041913e-10	0
NA	GO:0036260	RNA capping	BIOLOGICAL_PROCESS	1	0.999999999944734	0	16	950	59145	DCT vs DAT	2.40018695613079e-11	0
NA	GO:1904963	regulation of phytol biosynthetic process	BIOLOGICAL_PROCESS	1	0.999999999940925	0	4	950	59157	DCT vs DAT	2.56560286811547e-11	0
NA	GO:0048226	Casparian strip	CELLULAR_COMPONENT	1	1.00000000001335	0	2	950	59159	DCT vs DAT	-5.79994754754602e-12	0
NA	GO:0048232	male gamete generation	BIOLOGICAL_PROCESS	1	1.00000000002615	0	19	950	59142	DCT vs DAT	-1.13555345149964e-11	0
NA	GO:0048236	plant-type sporogenesis	BIOLOGICAL_PROCESS	1	1.00000000001335	0	2	950	59159	DCT vs DAT	-5.79994754754602e-12	0
NA	GO:0048235	pollen sperm cell differentiation	BIOLOGICAL_PROCESS	1	1.00000000007844	0	1	950	59160	DCT vs DAT	-3.40647713219122e-11	0
NA	GO:0051879	Hsp90 protein binding	MOLECULAR_FUNCTION	1	0.359912086269814	1	27	949	59134	DCT vs DAT	0.443803568984343	1
NA	GO:0036258	multivesicular body assembly	BIOLOGICAL_PROCESS	1	1.00000000001335	0	2	950	59159	DCT vs DAT	-5.79994754754602e-12	0
NA	GO:1990918	double-strand break repair involved in meiotic recombination	BIOLOGICAL_PROCESS	1	1.00000000003115	0	3	950	59158	DCT vs DAT	-1.3526717805879e-11	0
NA	GO:0044715	8-oxo-dGDP phosphatase activity	MOLECULAR_FUNCTION	1	1.00000000003115	0	3	950	59158	DCT vs DAT	-1.3526717805879e-11	0
NA	GO:0120114	Sm-like protein family complex	CELLULAR_COMPONENT	1	0.757531890038736	2	170	948	58991	DCT vs DAT	0.120599079820601	2
NA	GO:0120115	Lsm2-8 complex	CELLULAR_COMPONENT	1	0.999999999853188	0	6	950	59155	DCT vs DAT	6.37594516546239e-11	0
NA	GO:0006446	regulation of translational initiation	BIOLOGICAL_PROCESS	1	1.00000000025988	0	11	950	59150	DCT vs DAT	-1.12863440179532e-10	0
NA	GO:0097250	mitochondrial respirasome assembly	BIOLOGICAL_PROCESS	1	1.00000000015742	0	5	950	59156	DCT vs DAT	-6.83679243908471e-11	0
NA	GO:0098576	lumenal side of membrane	CELLULAR_COMPONENT	1	0.999999999969638	0	14	950	59147	DCT vs DAT	1.31858762632365e-11	0
NA	GO:0006437	tyrosyl-tRNA aminoacylation	BIOLOGICAL_PROCESS	1	1.00000000023801	0	8	950	59153	DCT vs DAT	-1.03366357560292e-10	0
NA	GO:0006438	valyl-tRNA aminoacylation	BIOLOGICAL_PROCESS	1	1.00000000023801	0	8	950	59153	DCT vs DAT	-1.03366357560292e-10	0
NA	GO:0019760	glucosinolate metabolic process	BIOLOGICAL_PROCESS	1	1.00000000015742	0	5	950	59156	DCT vs DAT	-6.83679243908471e-11	0
NA	GO:0019761	glucosinolate biosynthetic process	BIOLOGICAL_PROCESS	1	1.00000000001335	0	2	950	59159	DCT vs DAT	-5.79994754754602e-12	0
NA	GO:0017101	aminoacyl-tRNA synthetase multienzyme complex	CELLULAR_COMPONENT	1	1.00000000016777	0	22	950	59139	DCT vs DAT	-7.28601474603085e-11	0
NA	GO:0017102	methionyl glutamyl tRNA synthetase complex	CELLULAR_COMPONENT	1	1.00000000025988	0	11	950	59150	DCT vs DAT	-1.12863440179532e-10	0
NA	GO:0017103	UTP:galactose-1-phosphate uridylyltransferase activity	MOLECULAR_FUNCTION	1	1.00000000007844	0	1	950	59160	DCT vs DAT	-3.40647713219122e-11	0
NA	GO:0019748	secondary metabolic process	BIOLOGICAL_PROCESS	1	0.251362404794175	5	209	945	58952	DCT vs DAT	0.599699677371557	5
NA	GO:1901073	glucosamine-containing compound biosynthetic process	BIOLOGICAL_PROCESS	1	1.00000000015742	0	5	950	59156	DCT vs DAT	-6.83679243908471e-11	0
NA	GO:1901072	glucosamine-containing compound catabolic process	BIOLOGICAL_PROCESS	1	1.00000000027197	0	27	950	59134	DCT vs DAT	-1.18116324753944e-10	0
NA	GO:0019747	regulation of isoprenoid metabolic process	BIOLOGICAL_PROCESS	1	0.999999999853188	0	6	950	59155	DCT vs DAT	6.37594516546239e-11	0
NA	GO:0006450	regulation of translational fidelity	BIOLOGICAL_PROCESS	1	1.00000000028473	0	37	950	59124	DCT vs DAT	-1.23657061076977e-10	0
NA	GO:0120109	mitotic telomere clustering and tethering at nuclear periphery	BIOLOGICAL_PROCESS	1	1.00000000001335	0	2	950	59159	DCT vs DAT	-5.79994754754602e-12	0
NA	GO:0098590	plasma membrane region	CELLULAR_COMPONENT	1	1.00000000003115	0	3	950	59158	DCT vs DAT	-1.3526717805879e-11	0
NA	GO:0006452	translational frameshifting	BIOLOGICAL_PROCESS	1	1.00000000003115	0	3	950	59158	DCT vs DAT	-1.3526717805879e-11	0
NA	GO:0006457	protein folding	BIOLOGICAL_PROCESS	1	0.631749091275401	7	471	943	58690	DCT vs DAT	0.199455374108265	7
NA	GO:0005125	cytokine activity	MOLECULAR_FUNCTION	1	1.00000000007844	0	1	950	59160	DCT vs DAT	-3.40647713219122e-11	0
NA	GO:0006458	'de novo' protein folding	BIOLOGICAL_PROCESS	1	1.00000000012253	0	12	950	59149	DCT vs DAT	-5.32161219402428e-11	0
NA	GO:0098586	cellular response to virus	BIOLOGICAL_PROCESS	1	1.00000000007844	0	1	950	59160	DCT vs DAT	-3.40647713219122e-11	0
NA	GO:0006448	regulation of translational elongation	BIOLOGICAL_PROCESS	1	1.0000000001307	0	28	950	59133	DCT vs DAT	-5.6760411110364e-11	0
NA	GO:0006449	regulation of translational termination	BIOLOGICAL_PROCESS	1	1.00000000007345	0	23	950	59138	DCT vs DAT	-3.19005311888911e-11	0
NA	GO:0097255	R2TP complex	CELLULAR_COMPONENT	1	0.999999999940925	0	4	950	59157	DCT vs DAT	2.56560286811547e-11	0
NA	GO:0098588	bounding membrane of organelle	CELLULAR_COMPONENT	1	0.907010168150363	16	1336	934	57825	DCT vs DAT	0.0423878442002788	16
NA	GO:0019751	polyol metabolic process	BIOLOGICAL_PROCESS	1	0.876207546335714	1	130	949	59031	DCT vs DAT	0.0573930107813925	1
NA	GO:0019750	chloroplast localization	BIOLOGICAL_PROCESS	1	1.00000000010296	0	18	950	59143	DCT vs DAT	-4.47148038615608e-11	0
NA	GO:0019752	carboxylic acid metabolic process	BIOLOGICAL_PROCESS	1	0.986333980937898	16	1619	934	57542	DCT vs DAT	0.00597600441100991	16
NA	GO:0019755	one-carbon compound transport	BIOLOGICAL_PROCESS	1	1.0000000000896	0	10	950	59151	DCT vs DAT	-3.89134098233348e-11	0
NA	GO:0018423	protein C-terminal leucine carboxyl O-methyltransferase activity	MOLECULAR_FUNCTION	1	0.999999999853188	0	6	950	59155	DCT vs DAT	6.37594516546239e-11	0
NA	GO:1901071	glucosamine-containing compound metabolic process	BIOLOGICAL_PROCESS	1	1.000000000277	0	45	950	59116	DCT vs DAT	-1.203015872253e-10	0
NA	GO:0043405	regulation of MAP kinase activity	BIOLOGICAL_PROCESS	1	1.00000000001335	0	2	950	59159	DCT vs DAT	-5.79994754754602e-12	0
NA	GO:0043408	regulation of MAPK cascade	BIOLOGICAL_PROCESS	1	0.999999999851557	0	7	950	59154	DCT vs DAT	6.44678948280318e-11	0
NA	GO:0043407	negative regulation of MAP kinase activity	BIOLOGICAL_PROCESS	1	1.00000000001335	0	2	950	59159	DCT vs DAT	-5.79994754754602e-12	0
NA	GO:0043409	negative regulation of MAPK cascade	BIOLOGICAL_PROCESS	1	1.00000000003115	0	3	950	59158	DCT vs DAT	-1.3526717805879e-11	0
NA	GO:0006420	arginyl-tRNA aminoacylation	BIOLOGICAL_PROCESS	1	1.00000000023801	0	8	950	59153	DCT vs DAT	-1.03366357560292e-10	0
NA	GO:0006421	asparaginyl-tRNA aminoacylation	BIOLOGICAL_PROCESS	1	1.00000000025988	0	11	950	59150	DCT vs DAT	-1.12863440179532e-10	0
NA	GO:0006424	glutamyl-tRNA aminoacylation	BIOLOGICAL_PROCESS	1	1.00000000022657	0	15	950	59146	DCT vs DAT	-9.83977567227774e-11	0
NA	GO:0043401	steroid hormone receptor signaling pathway	BIOLOGICAL_PROCESS	1	0.596853156859904	1	56	949	59105	DCT vs DAT	0.224132504732988	1
NA	GO:0006425	glutaminyl-tRNA aminoacylation	BIOLOGICAL_PROCESS	1	0.999999999940925	0	4	950	59157	DCT vs DAT	2.56560286811547e-11	0
NA	GO:0044732	mitotic spindle pole body	CELLULAR_COMPONENT	1	0.999999999853188	0	6	950	59155	DCT vs DAT	6.37594516546239e-11	0
NA	GO:0006422	aspartyl-tRNA aminoacylation	BIOLOGICAL_PROCESS	1	1.00000000010126	0	9	950	59152	DCT vs DAT	-4.39757432912698e-11	0
NA	GO:0006423	cysteinyl-tRNA aminoacylation	BIOLOGICAL_PROCESS	1	1.00000000015742	0	5	950	59156	DCT vs DAT	-6.83679243908471e-11	0
NA	GO:0098553	lumenal side of endoplasmic reticulum membrane	CELLULAR_COMPONENT	1	0.999999999969638	0	14	950	59147	DCT vs DAT	1.31858762632365e-11	0
NA	GO:0006417	regulation of translation	BIOLOGICAL_PROCESS	1	1.00000000020983	0	170	950	58991	DCT vs DAT	-9.11290420124714e-11	0
NA	GO:0006418	tRNA aminoacylation for protein translation	BIOLOGICAL_PROCESS	1	1.00000000013596	0	172	950	58989	DCT vs DAT	-5.90479887262167e-11	0
NA	GO:0098554	cytoplasmic side of endoplasmic reticulum membrane	CELLULAR_COMPONENT	1	0.999999999969638	0	14	950	59147	DCT vs DAT	1.31858762632365e-11	0
NA	GO:0006415	translational termination	BIOLOGICAL_PROCESS	1	1.00000000011154	0	51	950	59110	DCT vs DAT	-4.84427009813627e-11	0
NA	GO:0098552	side of membrane	CELLULAR_COMPONENT	1	1.00000000026866	0	84	950	59077	DCT vs DAT	-1.16678030337968e-10	0
NA	GO:0006419	alanyl-tRNA aminoacylation	BIOLOGICAL_PROCESS	1	1.00000000023801	0	8	950	59153	DCT vs DAT	-1.03366357560292e-10	0
NA	GO:0019740	nitrogen utilization	BIOLOGICAL_PROCESS	1	1.00000000023065	0	13	950	59148	DCT vs DAT	-1.0017067276963e-10	0
NA	GO:0019742	pentacyclic triterpenoid metabolic process	BIOLOGICAL_PROCESS	1	1.00000000007844	0	1	950	59160	DCT vs DAT	-3.40647713219122e-11	0
NA	GO:0018410	C-terminal protein amino acid modification	BIOLOGICAL_PROCESS	1	1.00000000010296	0	18	950	59143	DCT vs DAT	-4.47148038615608e-11	0
NA	GO:0019745	pentacyclic triterpenoid biosynthetic process	BIOLOGICAL_PROCESS	1	1.00000000007844	0	1	950	59160	DCT vs DAT	-3.40647713219122e-11	0
NA	GO:0019725	cellular homeostasis	BIOLOGICAL_PROCESS	1	0.571452314291772	5	315	945	58846	DCT vs DAT	0.243020004120841	5
NA	GO:0043419	urea catabolic process	BIOLOGICAL_PROCESS	1	1.00000000010126	0	9	950	59152	DCT vs DAT	-4.39757432912698e-11	0
NA	GO:0043418	homocysteine catabolic process	BIOLOGICAL_PROCESS	1	1.00000000003115	0	3	950	59158	DCT vs DAT	-1.3526717805879e-11	0
NA	GO:1901096	regulation of autophagosome maturation	BIOLOGICAL_PROCESS	1	1.00000000001335	0	2	950	59159	DCT vs DAT	-5.79994754754602e-12	0
NA	GO:0006431	methionyl-tRNA aminoacylation	BIOLOGICAL_PROCESS	1	1.00000000010126	0	9	950	59152	DCT vs DAT	-4.39757432912698e-11	0
NA	GO:0006432	phenylalanyl-tRNA aminoacylation	BIOLOGICAL_PROCESS	1	1.00000000023065	0	13	950	59148	DCT vs DAT	-1.0017067276963e-10	0
NA	GO:0006430	lysyl-tRNA aminoacylation	BIOLOGICAL_PROCESS	1	1.00000000010126	0	9	950	59152	DCT vs DAT	-4.39757432912698e-11	0
NA	GO:0043410	positive regulation of MAPK cascade	BIOLOGICAL_PROCESS	1	1.00000000003115	0	3	950	59158	DCT vs DAT	-1.3526717805879e-11	0
NA	GO:0043413	macromolecule glycosylation	BIOLOGICAL_PROCESS	1	1.00000000037522	0	162	950	58999	DCT vs DAT	-1.62955237548242e-10	0
NA	GO:0006435	threonyl-tRNA aminoacylation	BIOLOGICAL_PROCESS	1	1.00000000023801	0	8	950	59153	DCT vs DAT	-1.03366357560292e-10	0
NA	GO:0043412	macromolecule modification	BIOLOGICAL_PROCESS	1	0.999995083112801	20	2850	930	56311	DCT vs DAT	2.13538222831623e-06	20
NA	GO:0005102	signaling receptor binding	MOLECULAR_FUNCTION	1	1.00000000037145	0	110	950	59051	DCT vs DAT	-1.61318002376139e-10	0
NA	GO:0044743	protein transmembrane import into intracellular organelle	BIOLOGICAL_PROCESS	1	1.00000000005368	0	32	950	59129	DCT vs DAT	-2.33144487254864e-11	0
NA	GO:0006436	tryptophanyl-tRNA aminoacylation	BIOLOGICAL_PROCESS	1	0.999999999851557	0	7	950	59154	DCT vs DAT	6.44678948280318e-11	0
NA	GO:0006433	prolyl-tRNA aminoacylation	BIOLOGICAL_PROCESS	1	1.00000000023801	0	8	950	59153	DCT vs DAT	-1.03366357560292e-10	0
NA	GO:0043414	macromolecule methylation	BIOLOGICAL_PROCESS	1	1.00000000028141	0	168	950	58993	DCT vs DAT	-1.22214137889181e-10	0
NA	GO:0097240	chromosome attachment to the nuclear envelope	BIOLOGICAL_PROCESS	1	1.00000000001335	0	2	950	59159	DCT vs DAT	-5.79994754754602e-12	0
NA	GO:0006434	seryl-tRNA aminoacylation	BIOLOGICAL_PROCESS	1	0.999999999851557	0	7	950	59154	DCT vs DAT	6.44678948280318e-11	0
NA	GO:0006428	isoleucyl-tRNA aminoacylation	BIOLOGICAL_PROCESS	1	0.999999999853188	0	6	950	59155	DCT vs DAT	6.37594516546239e-11	0
NA	GO:0006429	leucyl-tRNA aminoacylation	BIOLOGICAL_PROCESS	1	1.00000000023801	0	8	950	59153	DCT vs DAT	-1.03366357560292e-10	0
NA	GO:0098562	cytoplasmic side of membrane	CELLULAR_COMPONENT	1	1.00000000021031	0	47	950	59114	DCT vs DAT	-9.13352152247772e-11	0
NA	GO:0006426	glycyl-tRNA aminoacylation	BIOLOGICAL_PROCESS	1	1.00000000023801	0	8	950	59153	DCT vs DAT	-1.03366357560292e-10	0
NA	GO:0006427	histidyl-tRNA aminoacylation	BIOLOGICAL_PROCESS	1	1.00000000025988	0	11	950	59150	DCT vs DAT	-1.12863440179532e-10	0
NA	GO:0097238	cellular response to methylglyoxal	BIOLOGICAL_PROCESS	1	1.00000000010296	0	18	950	59143	DCT vs DAT	-4.47148038615608e-11	0
NA	GO:0097237	cellular response to toxic substance	BIOLOGICAL_PROCESS	1	0.0434784556179883	7	196	943	58965	DCT vs DAT	1.36172589072414	7
NA	GO:0018401	peptidyl-proline hydroxylation to 4-hydroxy-L-proline	BIOLOGICAL_PROCESS	1	0.174017240637725	1	11	949	59150	DCT vs DAT	0.759407722160469	1
NA	GO:0006482	protein demethylation	BIOLOGICAL_PROCESS	1	0.999999999940925	0	4	950	59157	DCT vs DAT	2.56560286811547e-11	0
NA	GO:0006480	N-terminal protein amino acid methylation	BIOLOGICAL_PROCESS	1	1.00000000001335	0	2	950	59159	DCT vs DAT	-5.79994754754602e-12	0
NA	GO:0006481	C-terminal protein methylation	BIOLOGICAL_PROCESS	1	0.999999999853188	0	6	950	59155	DCT vs DAT	6.37594516546239e-11	0
NA	GO:0006486	protein glycosylation	BIOLOGICAL_PROCESS	1	1.00000000037522	0	162	950	58999	DCT vs DAT	-1.62955237548242e-10	0
NA	GO:1902358	sulfate transmembrane transport	BIOLOGICAL_PROCESS	1	1.00000000010126	0	9	950	59152	DCT vs DAT	-4.39757432912698e-11	0
NA	GO:0006487	protein N-linked glycosylation	BIOLOGICAL_PROCESS	1	0.999999999918881	0	134	950	59027	DCT vs DAT	3.52294378224068e-11	0
NA	GO:1902356	oxaloacetate(2-) transmembrane transport	BIOLOGICAL_PROCESS	1	1.00000000003115	0	3	950	59158	DCT vs DAT	-1.3526717805879e-11	0
NA	GO:0006488	dolichol-linked oligosaccharide biosynthetic process	BIOLOGICAL_PROCESS	1	1.00000000010296	0	18	950	59143	DCT vs DAT	-4.47148038615608e-11	0
NA	GO:0050595	7-deoxyloganin 7-hydroxylase activity	MOLECULAR_FUNCTION	1	1.00000000023801	0	8	950	59153	DCT vs DAT	-1.03366357560292e-10	0
NA	GO:0048285	organelle fission	BIOLOGICAL_PROCESS	1	0.838649403794949	2	204	948	58957	DCT vs DAT	0.0764195574302422	2
NA	GO:0048284	organelle fusion	BIOLOGICAL_PROCESS	1	0.850069765223168	1	118	949	59043	DCT vs DAT	0.0705454302761643	1
NA	GO:0098533	ATPase dependent transmembrane transport complex	CELLULAR_COMPONENT	1	0.761836780335229	1	89	949	59072	DCT vs DAT	0.118138064083791	1
NA	GO:0030100	regulation of endocytosis	BIOLOGICAL_PROCESS	1	1.00000000003115	0	3	950	59158	DCT vs DAT	-1.3526717805879e-11	0
NA	GO:0031435	mitogen-activated protein kinase kinase kinase binding	MOLECULAR_FUNCTION	1	1.00000000007844	0	1	950	59160	DCT vs DAT	-3.40647713219122e-11	0
NA	GO:0017148	negative regulation of translation	BIOLOGICAL_PROCESS	1	1.00000000022402	0	42	950	59119	DCT vs DAT	-9.72914802533967e-11	0
NA	GO:0031436	BRCA1-BARD1 complex	CELLULAR_COMPONENT	1	1.0000000000896	0	10	950	59151	DCT vs DAT	-3.89134098233348e-11	0
NA	GO:0048280	vesicle fusion with Golgi apparatus	BIOLOGICAL_PROCESS	1	1.00000000023065	0	13	950	59148	DCT vs DAT	-1.0017067276963e-10	0
NA	GO:1901031	regulation of response to reactive oxygen species	BIOLOGICAL_PROCESS	1	1.00000000003115	0	3	950	59158	DCT vs DAT	-1.3526717805879e-11	0
NA	GO:0120147	formylglycine-generating oxidase activity	MOLECULAR_FUNCTION	1	1.00000000007844	0	1	950	59160	DCT vs DAT	-3.40647713219122e-11	0
NA	GO:0006493	protein O-linked glycosylation	BIOLOGICAL_PROCESS	1	0.999999999979954	0	21	950	59140	DCT vs DAT	8.70604480087699e-12	0
NA	GO:0006491	N-glycan processing	BIOLOGICAL_PROCESS	1	1.00000000023065	0	13	950	59148	DCT vs DAT	-1.0017067276963e-10	0
NA	GO:0006497	protein lipidation	BIOLOGICAL_PROCESS	1	1.00000000028473	0	37	950	59124	DCT vs DAT	-1.23657061076977e-10	0
NA	GO:1902369	negative regulation of RNA catabolic process	BIOLOGICAL_PROCESS	1	1.00000000023801	0	8	950	59153	DCT vs DAT	-1.03366357560292e-10	0
NA	GO:0006498	N-terminal protein lipidation	BIOLOGICAL_PROCESS	1	0.999999999940925	0	4	950	59157	DCT vs DAT	2.56560286811547e-11	0
NA	GO:0006499	N-terminal protein myristoylation	BIOLOGICAL_PROCESS	1	0.999999999940925	0	4	950	59157	DCT vs DAT	2.56560286811547e-11	0
NA	GO:0098542	defense response to other organism	BIOLOGICAL_PROCESS	1	0.172351532994531	4	133	946	59028	DCT vs DAT	0.76358484937176	4
NA	GO:0031428	box C/D methylation guide snoRNP complex	CELLULAR_COMPONENT	1	1.00000000035217	0	25	950	59136	DCT vs DAT	-1.5294378265962e-10	0
NA	GO:0031429	box H/ACA snoRNP complex	CELLULAR_COMPONENT	1	0.0507110444717769	2	21	948	59140	DCT vs DAT	1.29489744439873	2
NA	GO:0031420	alkali metal ion binding	MOLECULAR_FUNCTION	1	1.00000000004396	0	30	950	59131	DCT vs DAT	-1.90901158257093e-11	0
NA	GO:0019797	procollagen-proline 3-dioxygenase activity	MOLECULAR_FUNCTION	1	1.00000000007844	0	1	950	59160	DCT vs DAT	-3.40647713219122e-11	0
NA	GO:0017136	histone deacetylase activity, NAD-dependent	MOLECULAR_FUNCTION	1	0.999999999853188	0	6	950	59155	DCT vs DAT	6.37594516546239e-11	0
NA	GO:0019798	procollagen-proline dioxygenase activity	MOLECULAR_FUNCTION	1	0.2493280177323	1	17	949	59144	DCT vs DAT	0.603228915788911	1
NA	GO:0031425	chloroplast RNA processing	BIOLOGICAL_PROCESS	1	0.999999999853188	0	6	950	59155	DCT vs DAT	6.37594516546239e-11	0
NA	GO:0031422	RecQ family helicase-topoisomerase III complex	CELLULAR_COMPONENT	1	0.999999999940925	0	4	950	59157	DCT vs DAT	2.56560286811547e-11	0
NA	GO:0017119	Golgi transport complex	CELLULAR_COMPONENT	1	0.999999999950198	0	20	950	59141	DCT vs DAT	2.1628563233249e-11	0
NA	GO:1902373	negative regulation of mRNA catabolic process	BIOLOGICAL_PROCESS	1	1.00000000003115	0	3	950	59158	DCT vs DAT	-1.3526717805879e-11	0
NA	GO:0006465	signal peptide processing	BIOLOGICAL_PROCESS	1	1.00000000029357	0	40	950	59121	DCT vs DAT	-1.27496723749442e-10	0
NA	GO:0006468	protein phosphorylation	BIOLOGICAL_PROCESS	1	0.999651537647999	4	895	946	58266	DCT vs DAT	0.000151361650075338	4
NA	GO:0006469	negative regulation of protein kinase activity	BIOLOGICAL_PROCESS	1	0.999999999944734	0	16	950	59145	DCT vs DAT	2.40018695613079e-11	0
NA	GO:0031417	NatC complex	CELLULAR_COMPONENT	1	0.999999999853188	0	6	950	59155	DCT vs DAT	6.37594516546239e-11	0
NA	GO:0031418	L-ascorbic acid binding	MOLECULAR_FUNCTION	1	0.47970636626723	1	40	949	59121	DCT vs DAT	0.319024517897701	1
NA	GO:0031415	NatA complex	CELLULAR_COMPONENT	1	0.999999999851557	0	7	950	59154	DCT vs DAT	6.44678948280318e-11	0
NA	GO:0031416	NatB complex	CELLULAR_COMPONENT	1	1.00000000003115	0	3	950	59158	DCT vs DAT	-1.3526717805879e-11	0
NA	GO:0019781	NEDD8 activating enzyme activity	MOLECULAR_FUNCTION	1	0.999999999853188	0	6	950	59155	DCT vs DAT	6.37594516546239e-11	0
NA	GO:0017121	plasma membrane phospholipid scrambling	BIOLOGICAL_PROCESS	1	1.00000000003115	0	3	950	59158	DCT vs DAT	-1.3526717805879e-11	0
NA	GO:0019784	deNEDDylase activity	MOLECULAR_FUNCTION	1	0.999999999940925	0	4	950	59157	DCT vs DAT	2.56560286811547e-11	0
NA	GO:0031410	cytoplasmic vesicle	CELLULAR_COMPONENT	1	0.989549803794643	4	622	946	58539	DCT vs DAT	0.00456234297463562	4
NA	GO:0019783	ubiquitin-like protein peptidase activity	MOLECULAR_FUNCTION	1	0.635530766074784	2	134	948	59027	DCT vs DAT	0.196863420384423	2
NA	GO:0018455	alcohol dehydrogenase [NAD(P)+] activity	MOLECULAR_FUNCTION	1	1.00000000020261	0	62	950	59099	DCT vs DAT	-8.79929526591402e-11	0
NA	GO:0019786	protein-phosphatidylethanolamide deconjugating activity	MOLECULAR_FUNCTION	1	0.999999999853188	0	6	950	59155	DCT vs DAT	6.37594516546239e-11	0
NA	GO:0017124	SH3 domain binding	MOLECULAR_FUNCTION	1	1.00000000007844	0	1	950	59160	DCT vs DAT	-3.40647713219122e-11	0
NA	GO:0017125	deoxycytidyl transferase activity	MOLECULAR_FUNCTION	1	1.00000000007844	0	1	950	59160	DCT vs DAT	-3.40647713219122e-11	0
NA	GO:0019788	NEDD8 transferase activity	MOLECULAR_FUNCTION	1	1.00000000001335	0	2	950	59159	DCT vs DAT	-5.79994754754602e-12	0
NA	GO:0019787	ubiquitin-like protein transferase activity	MOLECULAR_FUNCTION	1	0.770304983138724	7	545	943	58616	DCT vs DAT	0.113337292658529	7
NA	GO:0031414	N-terminal protein acetyltransferase complex	CELLULAR_COMPONENT	1	0.999999999944734	0	16	950	59145	DCT vs DAT	2.40018695613079e-11	0
NA	GO:0017126	nucleologenesis	BIOLOGICAL_PROCESS	1	1.00000000001335	0	2	950	59159	DCT vs DAT	-5.79994754754602e-12	0
NA	GO:0019789	SUMO transferase activity	MOLECULAR_FUNCTION	1	1.00000000025988	0	11	950	59150	DCT vs DAT	-1.12863440179532e-10	0
NA	GO:0017128	phospholipid scramblase activity	MOLECULAR_FUNCTION	1	1.00000000003115	0	3	950	59158	DCT vs DAT	-1.3526717805879e-11	0
NA	GO:0017108	5'-flap endonuclease activity	MOLECULAR_FUNCTION	1	0.199924100991495	1	13	949	59148	DCT vs DAT	0.699134848219594	1
NA	GO:0044706	multi-multicellular organism process	BIOLOGICAL_PROCESS	1	1.00000000028473	0	37	950	59124	DCT vs DAT	-1.23657061076977e-10	0
NA	GO:0017109	glutamate-cysteine ligase complex	CELLULAR_COMPONENT	1	1.00000000007844	0	1	950	59160	DCT vs DAT	-3.40647713219122e-11	0
NA	GO:1902387	ceramide 1-phosphate binding	MOLECULAR_FUNCTION	1	1.00000000010126	0	9	950	59152	DCT vs DAT	-4.39757432912698e-11	0
NA	GO:1902388	ceramide 1-phosphate transfer activity	MOLECULAR_FUNCTION	1	1.00000000010126	0	9	950	59152	DCT vs DAT	-4.39757432912698e-11	0
NA	GO:0006470	protein dephosphorylation	BIOLOGICAL_PROCESS	1	0.870134286461674	1	127	949	59034	DCT vs DAT	0.0604137182217712	1
NA	GO:1902389	ceramide 1-phosphate transport	BIOLOGICAL_PROCESS	1	0.999999999851557	0	7	950	59154	DCT vs DAT	6.44678948280318e-11	0
NA	GO:0006473	protein acetylation	BIOLOGICAL_PROCESS	1	0.999999999979954	0	21	950	59140	DCT vs DAT	8.70604480087699e-12	0
NA	GO:0006474	N-terminal protein amino acid acetylation	BIOLOGICAL_PROCESS	1	1.00000000002615	0	19	950	59142	DCT vs DAT	-1.13555345149964e-11	0
NA	GO:0006479	protein methylation	BIOLOGICAL_PROCESS	1	1.000000000277	0	45	950	59116	DCT vs DAT	-1.203015872253e-10	0
NA	GO:0031406	carboxylic acid binding	MOLECULAR_FUNCTION	1	0.800174757171082	1	100	949	59061	DCT vs DAT	0.0968151532747233	1
NA	GO:0031407	oxylipin metabolic process	BIOLOGICAL_PROCESS	1	0.999999999969638	0	14	950	59147	DCT vs DAT	1.31858762632365e-11	0
NA	GO:0031405	lipoic acid binding	MOLECULAR_FUNCTION	1	1.00000000003115	0	3	950	59158	DCT vs DAT	-1.3526717805879e-11	0
NA	GO:0031408	oxylipin biosynthetic process	BIOLOGICAL_PROCESS	1	0.999999999969638	0	14	950	59147	DCT vs DAT	1.31858762632365e-11	0
NA	GO:0019773	proteasome core complex, alpha-subunit complex	CELLULAR_COMPONENT	1	1.00000000033969	0	44	950	59117	DCT vs DAT	-1.47526962416371e-10	0
NA	GO:0017110	nucleoside diphosphate phosphatase activity	MOLECULAR_FUNCTION	1	1.00000000022657	0	15	950	59146	DCT vs DAT	-9.83977567227774e-11	0
NA	GO:0017111	ribonucleoside triphosphate phosphatase activity	MOLECULAR_FUNCTION	1	0.99999889230979	3	1181	947	57980	DCT vs DAT	4.81064012103584e-07	3
NA	GO:0018444	translation release factor complex	CELLULAR_COMPONENT	1	1.00000000015742	0	5	950	59156	DCT vs DAT	-6.83679243908471e-11	0
NA	GO:0019774	proteasome core complex, beta-subunit complex	CELLULAR_COMPONENT	1	1.00000000010404	0	26	950	59135	DCT vs DAT	-4.51860706944166e-11	0
NA	GO:0017113	dihydropyrimidine dehydrogenase (NADP+) activity	MOLECULAR_FUNCTION	1	1.00000000001335	0	2	950	59159	DCT vs DAT	-5.79994754754602e-12	0
NA	GO:0019777	Atg12 transferase activity	MOLECULAR_FUNCTION	1	1.00000000001335	0	2	950	59159	DCT vs DAT	-5.79994754754602e-12	0
NA	GO:0031402	sodium ion binding	MOLECULAR_FUNCTION	1	1.00000000007844	0	1	950	59160	DCT vs DAT	-3.40647713219122e-11	0
NA	GO:0019776	Atg8-family ligase activity	MOLECULAR_FUNCTION	1	1.00000000023065	0	13	950	59148	DCT vs DAT	-1.0017067276963e-10	0
NA	GO:0017116	single-stranded DNA helicase activity	MOLECULAR_FUNCTION	1	1.0000000002142	0	41	950	59120	DCT vs DAT	-9.30267420334992e-11	0
NA	GO:0031400	negative regulation of protein modification process	BIOLOGICAL_PROCESS	1	0.999999999979954	0	21	950	59140	DCT vs DAT	8.70604480087699e-12	0
NA	GO:0019779	Atg8 activating enzyme activity	MOLECULAR_FUNCTION	1	1.00000000007844	0	1	950	59160	DCT vs DAT	-3.40647713219122e-11	0
NA	GO:0031401	positive regulation of protein modification process	BIOLOGICAL_PROCESS	1	1.00000000002615	0	19	950	59142	DCT vs DAT	-1.13555345149964e-11	0
NA	GO:0019778	Atg12 activating enzyme activity	MOLECULAR_FUNCTION	1	1.00000000007844	0	1	950	59160	DCT vs DAT	-3.40647713219122e-11	0
NA	GO:0030031	cell projection assembly	BIOLOGICAL_PROCESS	1	0.160751245378808	1	10	949	59151	DCT vs DAT	0.793845653806234	1
NA	GO:0030030	cell projection organization	BIOLOGICAL_PROCESS	1	0.160751245378808	1	10	949	59151	DCT vs DAT	0.793845653806234	1
NA	GO:0030029	actin filament-based process	BIOLOGICAL_PROCESS	1	1.00000000023262	0	193	950	58968	DCT vs DAT	-1.01024584741065e-10	0
NA	GO:1990882	rRNA acetylation	BIOLOGICAL_PROCESS	1	1.00000000003115	0	3	950	59158	DCT vs DAT	-1.3526717805879e-11	0
NA	GO:1990883	18S rRNA cytidine N-acetyltransferase activity	MOLECULAR_FUNCTION	1	1.00000000003115	0	3	950	59158	DCT vs DAT	-1.3526717805879e-11	0
NA	GO:1990884	RNA acetylation	BIOLOGICAL_PROCESS	1	1.00000000003115	0	3	950	59158	DCT vs DAT	-1.3526717805879e-11	0
NA	GO:0017061	S-methyl-5-thioadenosine phosphorylase activity	MOLECULAR_FUNCTION	1	1.00000000001335	0	2	950	59159	DCT vs DAT	-5.79994754754602e-12	0
NA	GO:0017062	respiratory chain complex III assembly	BIOLOGICAL_PROCESS	1	0.212571522810742	1	14	949	59147	DCT vs DAT	0.672494916268622	1
NA	GO:0017064	fatty acid amide hydrolase activity	MOLECULAR_FUNCTION	1	1.00000000007844	0	1	950	59160	DCT vs DAT	-3.40647713219122e-11	0
NA	GO:0017069	snRNA binding	MOLECULAR_FUNCTION	1	1.00000000037054	0	39	950	59122	DCT vs DAT	-1.60924942500918e-10	0
NA	GO:0030026	intracellular manganese ion homeostasis	BIOLOGICAL_PROCESS	1	1.0000000000896	0	10	950	59151	DCT vs DAT	-3.89134098233348e-11	0
NA	GO:0070966	nuclear-transcribed mRNA catabolic process, no-go decay	BIOLOGICAL_PROCESS	1	1.00000000001335	0	2	950	59159	DCT vs DAT	-5.79994754754602e-12	0
NA	GO:0005080	protein kinase C binding	MOLECULAR_FUNCTION	1	1.00000000003115	0	3	950	59158	DCT vs DAT	-1.3526717805879e-11	0
NA	GO:0005085	guanyl-nucleotide exchange factor activity	MOLECULAR_FUNCTION	1	1.00000000014726	0	61	950	59100	DCT vs DAT	-6.3954486875345e-11	0
NA	GO:0042023	DNA endoreduplication	BIOLOGICAL_PROCESS	1	0.272875095722856	1	19	949	59142	DCT vs DAT	0.564036098935022	1
NA	GO:0042026	protein refolding	BIOLOGICAL_PROCESS	1	1.00000000012688	0	67	950	59094	DCT vs DAT	-5.51036000902921e-11	0
NA	GO:0031349	positive regulation of defense response	BIOLOGICAL_PROCESS	1	1.00000000002615	0	19	950	59142	DCT vs DAT	-1.13555345149964e-11	0
NA	GO:0042030	ATPase inhibitor activity	MOLECULAR_FUNCTION	1	1.00000000015742	0	5	950	59156	DCT vs DAT	-6.83679243908471e-11	0
NA	GO:0017053	transcription repressor complex	CELLULAR_COMPONENT	1	1.00000000023801	0	8	950	59153	DCT vs DAT	-1.03366357560292e-10	0
NA	GO:0017054	negative cofactor 2 complex	CELLULAR_COMPONENT	1	0.999999999940925	0	4	950	59157	DCT vs DAT	2.56560286811547e-11	0
NA	GO:0030011	maintenance of cell polarity	BIOLOGICAL_PROCESS	1	1.00000000007844	0	1	950	59160	DCT vs DAT	-3.40647713219122e-11	0
NA	GO:0017056	structural constituent of nuclear pore	MOLECULAR_FUNCTION	1	1.0000000001664	0	38	950	59123	DCT vs DAT	-7.22683396941836e-11	0
NA	GO:0030010	establishment of cell polarity	BIOLOGICAL_PROCESS	1	0.999999999940925	0	4	950	59157	DCT vs DAT	2.56560286811547e-11	0
NA	GO:0017057	6-phosphogluconolactonase activity	MOLECULAR_FUNCTION	1	1.0000000000896	0	10	950	59151	DCT vs DAT	-3.89134098233348e-11	0
NA	GO:0031347	regulation of defense response	BIOLOGICAL_PROCESS	1	1.00000000015545	0	66	950	59095	DCT vs DAT	-6.75099622439888e-11	0
NA	GO:0030015	CCR4-NOT core complex	CELLULAR_COMPONENT	1	0.999999999944734	0	16	950	59145	DCT vs DAT	2.40018695613079e-11	0
NA	GO:0017059	serine palmitoyltransferase complex	CELLULAR_COMPONENT	1	0.999999999940925	0	4	950	59157	DCT vs DAT	2.56560286811547e-11	0
NA	GO:0030014	CCR4-NOT complex	CELLULAR_COMPONENT	1	1.00000000037054	0	39	950	59122	DCT vs DAT	-1.60924942500918e-10	0
NA	GO:0031348	negative regulation of defense response	BIOLOGICAL_PROCESS	1	0.999999999851557	0	7	950	59154	DCT vs DAT	6.44678948280318e-11	0
NA	GO:0006383	transcription by RNA polymerase III	BIOLOGICAL_PROCESS	1	1.00000000017718	0	113	950	59048	DCT vs DAT	-7.6949763812509e-11	0
NA	GO:0006384	transcription initiation at RNA polymerase III promoter	BIOLOGICAL_PROCESS	1	1.00000000012253	0	12	950	59149	DCT vs DAT	-5.32161219402428e-11	0
NA	GO:0005053	peroxisome matrix targeting signal-2 binding	MOLECULAR_FUNCTION	1	1.00000000001335	0	2	950	59159	DCT vs DAT	-5.79994754754602e-12	0
NA	GO:0006382	adenosine to inosine editing	BIOLOGICAL_PROCESS	1	1.00000000010126	0	9	950	59152	DCT vs DAT	-4.39757432912698e-11	0
NA	GO:0005052	peroxisome matrix targeting signal-1 binding	MOLECULAR_FUNCTION	1	0.999999999940925	0	4	950	59157	DCT vs DAT	2.56560286811547e-11	0
NA	GO:0006388	tRNA splicing, via endonucleolytic cleavage and ligation	BIOLOGICAL_PROCESS	1	0.999999999969638	0	14	950	59147	DCT vs DAT	1.31858762632365e-11	0
NA	GO:0097190	apoptotic signaling pathway	BIOLOGICAL_PROCESS	1	1.00000000015742	0	5	950	59156	DCT vs DAT	-6.83679243908471e-11	0
NA	GO:0044695	Dsc E3 ubiquitin ligase complex	CELLULAR_COMPONENT	1	1.00000000007844	0	1	950	59160	DCT vs DAT	-3.40647713219122e-11	0
NA	GO:0097193	intrinsic apoptotic signaling pathway	BIOLOGICAL_PROCESS	1	0.999999999940925	0	4	950	59157	DCT vs DAT	2.56560286811547e-11	0
NA	GO:0006386	termination of RNA polymerase III transcription	BIOLOGICAL_PROCESS	1	1.00000000003115	0	3	950	59158	DCT vs DAT	-1.3526717805879e-11	0
NA	GO:0097194	execution phase of apoptosis	BIOLOGICAL_PROCESS	1	0.999999999940925	0	4	950	59157	DCT vs DAT	2.56560286811547e-11	0
NA	GO:0042038	peptidyl-histidine methylation, to form tele-methylhistidine	BIOLOGICAL_PROCESS	1	1.00000000007844	0	1	950	59160	DCT vs DAT	-3.40647713219122e-11	0
NA	GO:0097196	Shu complex	CELLULAR_COMPONENT	1	1.00000000001335	0	2	950	59159	DCT vs DAT	-5.79994754754602e-12	0
NA	GO:0030008	TRAPP complex	CELLULAR_COMPONENT	1	1.00000000029693	0	24	950	59137	DCT vs DAT	-1.28956811966119e-10	0
NA	GO:0030007	intracellular potassium ion homeostasis	BIOLOGICAL_PROCESS	1	1.00000000003115	0	3	950	59158	DCT vs DAT	-1.3526717805879e-11	0
NA	GO:0017040	N-acylsphingosine amidohydrolase activity	MOLECULAR_FUNCTION	1	1.00000000003115	0	3	950	59158	DCT vs DAT	-1.3526717805879e-11	0
NA	GO:0017042	glycosylceramidase activity	MOLECULAR_FUNCTION	1	1.00000000023801	0	8	950	59153	DCT vs DAT	-1.03366357560292e-10	0
NA	GO:0031332	RNAi effector complex	CELLULAR_COMPONENT	1	1.00000000003115	0	3	950	59158	DCT vs DAT	-1.3526717805879e-11	0
NA	GO:0031333	negative regulation of protein-containing complex assembly	BIOLOGICAL_PROCESS	1	0.999999999979954	0	21	950	59140	DCT vs DAT	8.70604480087699e-12	0
NA	GO:0070985	transcription factor TFIIK complex	CELLULAR_COMPONENT	1	1.00000000001335	0	2	950	59159	DCT vs DAT	-5.79994754754602e-12	0
NA	GO:0033993	response to lipid	BIOLOGICAL_PROCESS	1	0.0154308523473937	10	273	940	58888	DCT vs DAT	1.81161008433568	10
NA	GO:0030001	metal ion transport	BIOLOGICAL_PROCESS	1	0.974858877261203	2	347	948	58814	DCT vs DAT	0.0110582491862531	2
NA	GO:0018377	protein myristoylation	BIOLOGICAL_PROCESS	1	0.999999999940925	0	4	950	59157	DCT vs DAT	2.56560286811547e-11	0
NA	GO:0102311	8-hydroxygeraniol dehydrogenase activity	MOLECULAR_FUNCTION	1	1.00000000001335	0	2	950	59159	DCT vs DAT	-5.79994754754602e-12	0
NA	GO:0070988	demethylation	BIOLOGICAL_PROCESS	1	1.0000000000896	0	10	950	59151	DCT vs DAT	-3.89134098233348e-11	0
NA	GO:0031336	negative regulation of sulfur amino acid metabolic process	BIOLOGICAL_PROCESS	1	1.00000000001335	0	2	950	59159	DCT vs DAT	-5.79994754754602e-12	0
NA	GO:0030003	intracellular monoatomic cation homeostasis	BIOLOGICAL_PROCESS	1	0.665538036099409	3	213	947	58948	DCT vs DAT	0.176827119158437	3
NA	GO:0070989	oxidative demethylation	BIOLOGICAL_PROCESS	1	0.999999999940925	0	4	950	59157	DCT vs DAT	2.56560286811547e-11	0
NA	GO:0031334	positive regulation of protein-containing complex assembly	BIOLOGICAL_PROCESS	1	0.999999999853188	0	6	950	59155	DCT vs DAT	6.37594516546239e-11	0
NA	GO:0031335	regulation of sulfur amino acid metabolic process	BIOLOGICAL_PROCESS	1	0.999999999940925	0	4	950	59157	DCT vs DAT	2.56560286811547e-11	0
NA	GO:0070987	error-free translesion synthesis	BIOLOGICAL_PROCESS	1	1.00000000007844	0	1	950	59160	DCT vs DAT	-3.40647713219122e-11	0
NA	GO:0006390	mitochondrial transcription	BIOLOGICAL_PROCESS	1	1.00000000036231	0	35	950	59126	DCT vs DAT	-1.57350277016461e-10	0
NA	GO:0070979	protein K11-linked ubiquitination	BIOLOGICAL_PROCESS	1	0.999999999969638	0	14	950	59147	DCT vs DAT	1.31858762632365e-11	0
NA	GO:0042044	fluid transport	BIOLOGICAL_PROCESS	1	0.0429675691641439	2	19	948	59142	DCT vs DAT	1.3668592152819	2
NA	GO:0006398	mRNA 3'-end processing by stem-loop binding and cleavage	BIOLOGICAL_PROCESS	1	1.00000000010126	0	9	950	59152	DCT vs DAT	-4.39757432912698e-11	0
NA	GO:0006399	tRNA metabolic process	BIOLOGICAL_PROCESS	1	0.999371607910126	1	460	949	58701	DCT vs DAT	0.000272992999410666	1
NA	GO:0006396	RNA processing	BIOLOGICAL_PROCESS	1	0.997309376091892	13	1569	937	57592	DCT vs DAT	0.00117009796981208	13
NA	GO:0006397	mRNA processing	BIOLOGICAL_PROCESS	1	0.990377148510196	4	629	946	58532	DCT vs DAT	0.00419938891202074	4
NA	GO:0043385	mycotoxin metabolic process	BIOLOGICAL_PROCESS	1	1.00000000003115	0	3	950	59158	DCT vs DAT	-1.3526717805879e-11	0
NA	GO:0019693	ribose phosphate metabolic process	BIOLOGICAL_PROCESS	1	0.999447351797487	1	468	949	58693	DCT vs DAT	0.000240078410348104	1
NA	GO:0042054	histone methyltransferase activity	MOLECULAR_FUNCTION	1	1.00000000027141	0	68	950	59093	DCT vs DAT	-1.17871674875746e-10	0
NA	GO:0070973	protein localization to endoplasmic reticulum exit site	BIOLOGICAL_PROCESS	1	1.00000000029693	0	24	950	59137	DCT vs DAT	-1.28956811966119e-10	0
NA	GO:0018364	peptidyl-glutamine methylation	BIOLOGICAL_PROCESS	1	1.00000000007844	0	1	950	59160	DCT vs DAT	-3.40647713219122e-11	0
NA	GO:0019695	choline metabolic process	BIOLOGICAL_PROCESS	1	0.999999999940925	0	4	950	59157	DCT vs DAT	2.56560286811547e-11	0
NA	GO:0070971	endoplasmic reticulum exit site	CELLULAR_COMPONENT	1	1.00000000019678	0	31	950	59130	DCT vs DAT	-8.54609180307168e-11	0
NA	GO:0070972	protein localization to endoplasmic reticulum	BIOLOGICAL_PROCESS	1	1.00000000032176	0	50	950	59111	DCT vs DAT	-1.3973770374061e-10	0
NA	GO:0031320	hexitol dehydrogenase activity	MOLECULAR_FUNCTION	1	1.00000000015742	0	5	950	59156	DCT vs DAT	-6.83679243908471e-11	0
NA	GO:0017038	protein import	BIOLOGICAL_PROCESS	1	1.00000000023801	0	8	950	59153	DCT vs DAT	-1.03366357560292e-10	0
NA	GO:0030071	regulation of mitotic metaphase/anaphase transition	BIOLOGICAL_PROCESS	1	1.0000000001664	0	38	950	59123	DCT vs DAT	-7.22683396941836e-11	0
NA	GO:0070925	organelle assembly	BIOLOGICAL_PROCESS	1	0.482894207561736	6	346	944	58815	DCT vs DAT	0.316148004040661	6
NA	GO:0002831	regulation of response to biotic stimulus	BIOLOGICAL_PROCESS	1	1.00000000033515	0	43	950	59118	DCT vs DAT	-1.45554141285962e-10	0
NA	GO:0002832	negative regulation of response to biotic stimulus	BIOLOGICAL_PROCESS	1	0.999999999853188	0	6	950	59155	DCT vs DAT	6.37594516546239e-11	0
NA	GO:0097167	circadian regulation of translation	BIOLOGICAL_PROCESS	1	1.00000000007844	0	1	950	59160	DCT vs DAT	-3.40647713219122e-11	0
NA	GO:0002833	positive regulation of response to biotic stimulus	BIOLOGICAL_PROCESS	1	1.00000000022657	0	15	950	59146	DCT vs DAT	-9.83977567227774e-11	0
NA	GO:0031398	positive regulation of protein ubiquitination	BIOLOGICAL_PROCESS	1	0.999999999851557	0	7	950	59154	DCT vs DAT	6.44678948280318e-11	0
NA	GO:0031399	regulation of protein modification process	BIOLOGICAL_PROCESS	1	1.00000000045852	0	53	950	59108	DCT vs DAT	-1.99132078873654e-10	0
NA	GO:0031396	regulation of protein ubiquitination	BIOLOGICAL_PROCESS	1	0.999999999969638	0	14	950	59147	DCT vs DAT	1.31858762632365e-11	0
NA	GO:0031397	negative regulation of protein ubiquitination	BIOLOGICAL_PROCESS	1	1.00000000015742	0	5	950	59156	DCT vs DAT	-6.83679243908471e-11	0
NA	GO:0070920	regulation of regulatory ncRNA processing	BIOLOGICAL_PROCESS	1	1.00000000007844	0	1	950	59160	DCT vs DAT	-3.40647713219122e-11	0
NA	GO:0031390	Ctf18 RFC-like complex	CELLULAR_COMPONENT	1	1.00000000003115	0	3	950	59158	DCT vs DAT	-1.3526717805879e-11	0
NA	GO:0070916	inositol phosphoceramide synthase complex	CELLULAR_COMPONENT	1	0.999999999940925	0	4	950	59157	DCT vs DAT	2.56560286811547e-11	0
NA	GO:0031391	Elg1 RFC-like complex	CELLULAR_COMPONENT	1	1.00000000007844	0	1	950	59160	DCT vs DAT	-3.40647713219122e-11	0
NA	GO:0030060	L-malate dehydrogenase (NAD+) activity	MOLECULAR_FUNCTION	1	1.00000000029693	0	24	950	59137	DCT vs DAT	-1.28956811966119e-10	0
NA	GO:0070914	UV-damage excision repair	BIOLOGICAL_PROCESS	1	0.0911596926383371	1	5	949	59156	DCT vs DAT	1.04019714779288	1
NA	GO:0101005	deubiquitinase activity	MOLECULAR_FUNCTION	1	0.594065536151553	2	124	948	59037	DCT vs DAT	0.226165641855521	2
NA	GO:0070917	inositol phosphoceramide synthase regulator activity	MOLECULAR_FUNCTION	1	1.00000000003115	0	3	950	59158	DCT vs DAT	-1.3526717805879e-11	0
NA	GO:0070918	regulatory ncRNA processing	BIOLOGICAL_PROCESS	1	0.462851241219217	1	38	949	59123	DCT vs DAT	0.334558567294027	1
NA	GO:0097177	mitochondrial ribosome binding	MOLECULAR_FUNCTION	1	1.00000000001335	0	2	950	59159	DCT vs DAT	-5.79994754754602e-12	0
NA	GO:0001510	RNA methylation	BIOLOGICAL_PROCESS	1	0.999999999949222	0	124	950	59037	DCT vs DAT	2.20526262366871e-11	0
NA	GO:0097176	epoxide metabolic process	BIOLOGICAL_PROCESS	1	1.00000000023801	0	8	950	59153	DCT vs DAT	-1.03366357560292e-10	0
NA	GO:0017095	heparan sulfate 6-sulfotransferase activity	MOLECULAR_FUNCTION	1	0.999999999940925	0	4	950	59157	DCT vs DAT	2.56560286811547e-11	0
NA	GO:0044650	adhesion of symbiont to host cell	BIOLOGICAL_PROCESS	1	1.00000000007844	0	1	950	59160	DCT vs DAT	-3.40647713219122e-11	0
NA	GO:0001516	prostaglandin biosynthetic process	BIOLOGICAL_PROCESS	1	1.00000000001335	0	2	950	59159	DCT vs DAT	-5.79994754754602e-12	0
NA	GO:0031386	protein tag activity	MOLECULAR_FUNCTION	1	0.349628940844919	1	26	949	59135	DCT vs DAT	0.456392625439703	1
NA	GO:0030058	aliphatic amine dehydrogenase activity	MOLECULAR_FUNCTION	1	0.174017240637725	1	11	949	59150	DCT vs DAT	0.759407722160469	1
NA	GO:0031389	Rad17 RFC-like complex	CELLULAR_COMPONENT	1	1.00000000007844	0	1	950	59160	DCT vs DAT	-3.40647713219122e-11	0
NA	GO:0043328	protein transport to vacuole involved in ubiquitin-dependent protein catabolic process via the multivesicular body sorting pathway	BIOLOGICAL_PROCESS	1	1.00000000028473	0	37	950	59124	DCT vs DAT	-1.23657061076977e-10	0
NA	GO:0031380	nuclear RNA-directed RNA polymerase complex	CELLULAR_COMPONENT	1	1.0000000000896	0	10	950	59151	DCT vs DAT	-3.89134098233348e-11	0
NA	GO:0005093	Rab GDP-dissociation inhibitor activity	MOLECULAR_FUNCTION	1	1.00000000010126	0	9	950	59152	DCT vs DAT	-4.39757432912698e-11	0
NA	GO:0005092	GDP-dissociation inhibitor activity	MOLECULAR_FUNCTION	1	1.00000000034914	0	29	950	59132	DCT vs DAT	-1.51629500755916e-10	0
NA	GO:0005094	Rho GDP-dissociation inhibitor activity	MOLECULAR_FUNCTION	1	1.00000000025988	0	11	950	59150	DCT vs DAT	-1.12863440179532e-10	0
NA	GO:0005096	GTPase activator activity	MOLECULAR_FUNCTION	1	1.00000000022961	0	117	950	59044	DCT vs DAT	-9.97192710826406e-11	0
NA	GO:0043325	phosphatidylinositol-3,4-bisphosphate binding	MOLECULAR_FUNCTION	1	1.00000000003115	0	3	950	59158	DCT vs DAT	-1.3526717805879e-11	0
NA	GO:0140612	DNA damage sensor activity	MOLECULAR_FUNCTION	1	1.00000000015437	0	36	950	59125	DCT vs DAT	-6.70404312005967e-11	0
NA	GO:0045991	carbon catabolite activation of transcription	BIOLOGICAL_PROCESS	1	0.999999999940925	0	4	950	59157	DCT vs DAT	2.56560286811547e-11	0
NA	GO:0045992	negative regulation of embryonic development	BIOLOGICAL_PROCESS	1	1.00000000007844	0	1	950	59160	DCT vs DAT	-3.40647713219122e-11	0
NA	GO:0045990	carbon catabolite regulation of transcription	BIOLOGICAL_PROCESS	1	1.00000000023801	0	8	950	59153	DCT vs DAT	-1.03366357560292e-10	0
NA	GO:0070941	eisosome assembly	BIOLOGICAL_PROCESS	1	1.0000000000896	0	10	950	59151	DCT vs DAT	-3.89134098233348e-11	0
NA	GO:0030048	actin filament-based movement	BIOLOGICAL_PROCESS	1	0.999999999969638	0	14	950	59147	DCT vs DAT	1.31858762632365e-11	0
NA	GO:0031379	RNA-directed RNA polymerase complex	CELLULAR_COMPONENT	1	1.0000000000896	0	10	950	59151	DCT vs DAT	-3.89134098233348e-11	0
NA	GO:0070935	3'-UTR-mediated mRNA stabilization	BIOLOGICAL_PROCESS	1	1.00000000007844	0	1	950	59160	DCT vs DAT	-3.40647713219122e-11	0
NA	GO:0031372	UBC13-MMS2 complex	CELLULAR_COMPONENT	1	1.00000000001335	0	2	950	59159	DCT vs DAT	-5.79994754754602e-12	0
NA	GO:0070939	Dsl1/NZR complex	CELLULAR_COMPONENT	1	0.999999999851557	0	7	950	59154	DCT vs DAT	6.44678948280318e-11	0
NA	GO:0030042	actin filament depolymerization	BIOLOGICAL_PROCESS	1	1.00000000021031	0	47	950	59114	DCT vs DAT	-9.13352152247772e-11	0
NA	GO:0030041	actin filament polymerization	BIOLOGICAL_PROCESS	1	1.00000000045852	0	53	950	59108	DCT vs DAT	-1.99132078873654e-10	0
NA	GO:0031371	ubiquitin conjugating enzyme complex	CELLULAR_COMPONENT	1	1.00000000012253	0	12	950	59149	DCT vs DAT	-5.32161219402428e-11	0
NA	GO:0043332	mating projection tip	CELLULAR_COMPONENT	1	1.00000000023065	0	13	950	59148	DCT vs DAT	-1.0017067276963e-10	0
NA	GO:0045995	regulation of embryonic development	BIOLOGICAL_PROCESS	1	1.00000000001335	0	2	950	59159	DCT vs DAT	-5.79994754754602e-12	0
NA	GO:0044665	MLL1/2 complex	CELLULAR_COMPONENT	1	1.00000000003115	0	3	950	59158	DCT vs DAT	-1.3526717805879e-11	0
NA	GO:0043335	protein unfolding	BIOLOGICAL_PROCESS	1	1.00000000015742	0	5	950	59156	DCT vs DAT	-6.83679243908471e-11	0
NA	GO:0097164	ammonium ion metabolic process	BIOLOGICAL_PROCESS	1	1.00000000029693	0	24	950	59137	DCT vs DAT	-1.28956811966119e-10	0
NA	GO:0043337	cardiolipin synthase (CMP-forming)	MOLECULAR_FUNCTION	1	1.00000000001335	0	2	950	59159	DCT vs DAT	-5.79994754754602e-12	0
NA	GO:0017070	U6 snRNA binding	MOLECULAR_FUNCTION	1	0.999999999969638	0	14	950	59147	DCT vs DAT	1.31858762632365e-11	0
NA	GO:0097157	pre-mRNA intronic binding	MOLECULAR_FUNCTION	1	1.00000000010126	0	9	950	59152	DCT vs DAT	-4.39757432912698e-11	0
NA	GO:0017076	purine nucleotide binding	MOLECULAR_FUNCTION	1	1.00000000056407	21	4025	929	55136	DCT vs DAT	-2.44974567253465e-10	21
NA	GO:0017077	oxidative phosphorylation uncoupler activity	MOLECULAR_FUNCTION	1	0.999999999940925	0	4	950	59157	DCT vs DAT	2.56560286811547e-11	0
NA	GO:0031365	N-terminal protein amino acid modification	BIOLOGICAL_PROCESS	1	1.00000000010404	0	26	950	59135	DCT vs DAT	-4.51860706944166e-11	0
NA	GO:0030032	lamellipodium assembly	BIOLOGICAL_PROCESS	1	1.00000000007844	0	1	950	59160	DCT vs DAT	-3.40647713219122e-11	0
NA	GO:0031369	translation initiation factor binding	MOLECULAR_FUNCTION	1	0.504003577954663	1	43	949	59118	DCT vs DAT	0.297566380458341	1
NA	GO:0030036	actin cytoskeleton organization	BIOLOGICAL_PROCESS	1	1.00000000017278	0	188	950	58973	DCT vs DAT	-7.50352844934957e-11	0
NA	GO:0101031	protein folding chaperone complex	CELLULAR_COMPONENT	1	1.00000000027632	0	33	950	59128	DCT vs DAT	-1.20002645710751e-10	0
NA	GO:0000217	DNA secondary structure binding	MOLECULAR_FUNCTION	1	0.142342673240548	2	40	948	59121	DCT vs DAT	0.846664882244396	2
NA	GO:0000215	tRNA 2'-phosphotransferase activity	MOLECULAR_FUNCTION	1	1.00000000001335	0	2	950	59159	DCT vs DAT	-5.79994754754602e-12	0
NA	GO:0000214	tRNA-intron endonuclease complex	CELLULAR_COMPONENT	1	1.00000000015742	0	5	950	59156	DCT vs DAT	-6.83679243908471e-11	0
NA	GO:0000213	tRNA-intron lyase activity	MOLECULAR_FUNCTION	1	1.00000000015742	0	5	950	59156	DCT vs DAT	-6.83679243908471e-11	0
NA	GO:0000212	meiotic spindle organization	BIOLOGICAL_PROCESS	1	1.00000000007844	0	1	950	59160	DCT vs DAT	-3.40647713219122e-11	0
NA	GO:0000221	vacuolar proton-transporting V-type ATPase, V1 domain	CELLULAR_COMPONENT	1	1.00000000010296	0	18	950	59143	DCT vs DAT	-4.47148038615608e-11	0
NA	GO:0000220	vacuolar proton-transporting V-type ATPase, V0 domain	CELLULAR_COMPONENT	1	1.00000000023801	0	8	950	59153	DCT vs DAT	-1.03366357560292e-10	0
NA	GO:0000228	nuclear chromosome	CELLULAR_COMPONENT	1	0.999999999855483	0	123	950	59038	DCT vs DAT	6.27628674341692e-11	0
NA	GO:0000226	microtubule cytoskeleton organization	BIOLOGICAL_PROCESS	1	1.00000000021448	0	185	950	58976	DCT vs DAT	-9.31484401597522e-11	0
NA	GO:0000225	N-acetylglucosaminylphosphatidylinositol deacetylase activity	MOLECULAR_FUNCTION	1	1.00000000001335	0	2	950	59159	DCT vs DAT	-5.79994754754602e-12	0
NA	GO:0000224	peptide-N4-(N-acetyl-beta-glucosaminyl)asparagine amidase activity	MOLECULAR_FUNCTION	1	0.999999999940925	0	4	950	59157	DCT vs DAT	2.56560286811547e-11	0
NA	GO:0001561	fatty acid alpha-oxidation	BIOLOGICAL_PROCESS	1	1.00000000007844	0	1	950	59160	DCT vs DAT	-3.40647713219122e-11	0
NA	GO:0001558	regulation of cell growth	BIOLOGICAL_PROCESS	1	1.00000000002615	0	19	950	59142	DCT vs DAT	-1.13555345149964e-11	0
NA	GO:1990817	poly(A) RNA polymerase activity	MOLECULAR_FUNCTION	1	1.00000000002615	0	19	950	59142	DCT vs DAT	-1.13555345149964e-11	0
NA	GO:0030091	protein repair	BIOLOGICAL_PROCESS	1	0.0200192951573637	2	12	948	59149	DCT vs DAT	1.69855121729907	2
NA	GO:0001522	pseudouridine synthesis	BIOLOGICAL_PROCESS	1	0.256756194823382	2	60	948	59101	DCT vs DAT	0.590479069268541	2
NA	GO:0140657	ATP-dependent activity	MOLECULAR_FUNCTION	1	0.999999980515397	3	1451	947	57710	DCT vs DAT	8.46205556927965e-09	3
NA	GO:0140658	ATP-dependent chromatin remodeler activity	MOLECULAR_FUNCTION	1	1.00000000010296	0	18	950	59143	DCT vs DAT	-4.47148038615608e-11	0
NA	GO:1990822	basic amino acid transmembrane transport	BIOLOGICAL_PROCESS	1	1.00000000001335	0	2	950	59159	DCT vs DAT	-5.79994754754602e-12	0
NA	GO:1990825	sequence-specific mRNA binding	MOLECULAR_FUNCTION	1	0.999999999940925	0	4	950	59157	DCT vs DAT	2.56560286811547e-11	0
NA	GO:0000209	protein polyubiquitination	BIOLOGICAL_PROCESS	1	0.256568180910488	3	108	947	59053	DCT vs DAT	0.59079720498312	3
NA	GO:0000210	NAD+ diphosphatase activity	MOLECULAR_FUNCTION	1	1.00000000015742	0	5	950	59156	DCT vs DAT	-6.83679243908471e-11	0
NA	GO:0140647	P450-containing electron transport chain	BIOLOGICAL_PROCESS	1	1.00000000023801	0	8	950	59153	DCT vs DAT	-1.03366357560292e-10	0
NA	GO:0001539	cilium or flagellum-dependent cell motility	BIOLOGICAL_PROCESS	1	1.00000000001335	0	2	950	59159	DCT vs DAT	-5.79994754754602e-12	0
NA	GO:1990837	sequence-specific double-stranded DNA binding	MOLECULAR_FUNCTION	1	0.00915618742144733	14	415	936	58746	DCT vs DAT	2.03828532616926	14
NA	GO:0050505	hydroquinone glucosyltransferase activity	MOLECULAR_FUNCTION	1	1.00000000007844	0	1	950	59160	DCT vs DAT	-3.40647713219122e-11	0
NA	GO:0140640	catalytic activity, acting on a nucleic acid	MOLECULAR_FUNCTION	1	0.999997623191123	6	1509	944	57652	DCT vs DAT	1.03223620660299e-06	6
NA	GO:0036211	protein modification process	BIOLOGICAL_PROCESS	1	0.999870324293447	17	2245	933	56916	DCT vs DAT	5.63210956105816e-05	17
NA	GO:0043386	mycotoxin biosynthetic process	BIOLOGICAL_PROCESS	1	1.00000000003115	0	3	950	59158	DCT vs DAT	-1.3526717805879e-11	0
NA	GO:0150005	enzyme activator complex	CELLULAR_COMPONENT	1	1.00000000010126	0	9	950	59152	DCT vs DAT	-4.39757432912698e-11	0
NA	GO:0000257	nitrilase activity	MOLECULAR_FUNCTION	1	0.999999999940925	0	4	950	59157	DCT vs DAT	2.56560286811547e-11	0
NA	GO:0000256	allantoin catabolic process	BIOLOGICAL_PROCESS	1	1.00000000023801	0	8	950	59153	DCT vs DAT	-1.03366357560292e-10	0
NA	GO:0000255	allantoin metabolic process	BIOLOGICAL_PROCESS	1	1.00000000023801	0	8	950	59153	DCT vs DAT	-1.03366357560292e-10	0
NA	GO:0042060	wound healing	BIOLOGICAL_PROCESS	1	1.00000000003115	0	3	950	59158	DCT vs DAT	-1.3526717805879e-11	0
NA	GO:0000262	mitochondrial chromosome	CELLULAR_COMPONENT	1	1.00000000007844	0	1	950	59160	DCT vs DAT	-3.40647713219122e-11	0
NA	GO:1990841	promoter-specific chromatin binding	MOLECULAR_FUNCTION	1	1.00000000010126	0	9	950	59152	DCT vs DAT	-4.39757432912698e-11	0
NA	GO:0043393	regulation of protein binding	BIOLOGICAL_PROCESS	1	1.00000000007844	0	1	950	59160	DCT vs DAT	-3.40647713219122e-11	0
NA	GO:0140674	ATP-dependent histone chaperone activity	MOLECULAR_FUNCTION	1	1.00000000007844	0	1	950	59160	DCT vs DAT	-3.40647713219122e-11	0
NA	GO:0140677	molecular function activator activity	MOLECULAR_FUNCTION	1	0.999999999987776	0	262	950	58899	DCT vs DAT	5.3088155689016e-12	0
NA	GO:1990849	vacuolar localization	BIOLOGICAL_PROCESS	1	1.00000000001335	0	2	950	59159	DCT vs DAT	-5.79994754754602e-12	0
NA	GO:0140673	transcription elongation-coupled chromatin remodeling	BIOLOGICAL_PROCESS	1	0.160751245378808	1	10	949	59151	DCT vs DAT	0.793845653806234	1
NA	GO:0043399	tRNA adenosine(64)-2'-O-ribosylphosphate transferase activity	MOLECULAR_FUNCTION	1	1.00000000003115	0	3	950	59158	DCT vs DAT	-1.3526717805879e-11	0
NA	GO:0000268	peroxisome targeting sequence binding	MOLECULAR_FUNCTION	1	1.0000000000896	0	10	950	59151	DCT vs DAT	-3.89134098233348e-11	0
NA	GO:0000266	mitochondrial fission	BIOLOGICAL_PROCESS	1	0.025856004231771	2	14	948	59147	DCT vs DAT	1.58743858982589	2
NA	GO:0000272	polysaccharide catabolic process	BIOLOGICAL_PROCESS	1	0.947747304922861	1	184	949	58977	DCT vs DAT	0.023307441888385	1
NA	GO:0042073	intraciliary transport	BIOLOGICAL_PROCESS	1	0.0911596926383371	1	5	949	59156	DCT vs DAT	1.04019714779288	1
NA	GO:0000271	polysaccharide biosynthetic process	BIOLOGICAL_PROCESS	1	1.00000000030973	0	181	950	58980	DCT vs DAT	-1.3451452045242e-10	0
NA	GO:0000270	peptidoglycan metabolic process	BIOLOGICAL_PROCESS	1	1.00000000025988	0	11	950	59150	DCT vs DAT	-1.12863440179532e-10	0
NA	GO:0070990	snRNP binding	MOLECULAR_FUNCTION	1	1.00000000015742	0	5	950	59156	DCT vs DAT	-6.83679243908471e-11	0
NA	GO:0140663	ATP-dependent FeS chaperone activity	MOLECULAR_FUNCTION	1	1.00000000025988	0	11	950	59150	DCT vs DAT	-1.12863440179532e-10	0
NA	GO:0140664	ATP-dependent DNA damage sensor activity	MOLECULAR_FUNCTION	1	1.00000000015437	0	36	950	59125	DCT vs DAT	-6.70404312005967e-11	0
NA	GO:0070993	cytosolic translation preinitiation complex	CELLULAR_COMPONENT	1	0.57709992361836	1	53	949	59108	DCT vs DAT	0.238748983172063	1
NA	GO:0140666	annealing activity	MOLECULAR_FUNCTION	1	1.00000000003115	0	3	950	59158	DCT vs DAT	-1.3526717805879e-11	0
NA	GO:0140662	ATP-dependent protein folding chaperone	MOLECULAR_FUNCTION	1	0.940622172376008	1	176	949	58985	DCT vs DAT	0.0265847882658286	1
NA	GO:0000234	phosphoethanolamine N-methyltransferase activity	MOLECULAR_FUNCTION	1	1.00000000001335	0	2	950	59159	DCT vs DAT	-5.79994754754602e-12	0
NA	GO:0000243	commitment complex	CELLULAR_COMPONENT	1	1.00000000023801	0	8	950	59153	DCT vs DAT	-1.03366357560292e-10	0
NA	GO:1990862	nuclear membrane complex Bqt3-Bqt4	CELLULAR_COMPONENT	1	1.00000000001335	0	2	950	59159	DCT vs DAT	-5.79994754754602e-12	0
NA	GO:0042083	5,10-methylenetetrahydrofolate-dependent methyltransferase activity	MOLECULAR_FUNCTION	1	1.00000000015742	0	5	950	59156	DCT vs DAT	-6.83679243908471e-11	0
NA	GO:0042085	5-methyltetrahydropteroyltri-L-glutamate-dependent methyltransferase activity	MOLECULAR_FUNCTION	1	1.00000000023801	0	8	950	59153	DCT vs DAT	-1.03366357560292e-10	0
NA	GO:0140694	membraneless organelle assembly	BIOLOGICAL_PROCESS	1	0.402003052374916	5	258	945	58903	DCT vs DAT	0.395770649342022	5
NA	GO:0000248	C-5 sterol desaturase activity	MOLECULAR_FUNCTION	1	1.00000000007844	0	1	950	59160	DCT vs DAT	-3.40647713219122e-11	0
NA	GO:0000247	C-8 sterol isomerase activity	MOLECULAR_FUNCTION	1	1.00000000007844	0	1	950	59160	DCT vs DAT	-3.40647713219122e-11	0
NA	GO:0000246	Delta24(24-1) sterol reductase activity	MOLECULAR_FUNCTION	1	1.00000000001335	0	2	950	59159	DCT vs DAT	-5.79994754754602e-12	0
NA	GO:0000245	spliceosomal complex assembly	BIOLOGICAL_PROCESS	1	1.00000000033969	0	44	950	59117	DCT vs DAT	-1.47526962416371e-10	0
NA	GO:0000244	spliceosomal tri-snRNP complex assembly	BIOLOGICAL_PROCESS	1	1.00000000012253	0	12	950	59149	DCT vs DAT	-5.32161219402428e-11	0
NA	GO:0000254	C-4 methylsterol oxidase activity	MOLECULAR_FUNCTION	1	1.00000000007844	0	1	950	59160	DCT vs DAT	-3.40647713219122e-11	0
NA	GO:0000253	3-beta-hydroxysteroid 3-dehydrogenase (NADP+) activity	MOLECULAR_FUNCTION	1	1.00000000007844	0	1	950	59160	DCT vs DAT	-3.40647713219122e-11	0
NA	GO:1990871	Vma12-Vma22 assembly complex	CELLULAR_COMPONENT	1	1.00000000007844	0	1	950	59160	DCT vs DAT	-3.40647713219122e-11	0
NA	GO:0001578	microtubule bundle formation	BIOLOGICAL_PROCESS	1	0.999999999853188	0	6	950	59155	DCT vs DAT	6.37594516546239e-11	0
NA	GO:0000250	lanosterol synthase activity	MOLECULAR_FUNCTION	1	1.00000000007844	0	1	950	59160	DCT vs DAT	-3.40647713219122e-11	0
NA	GO:1990879	CST complex	CELLULAR_COMPONENT	1	1.00000000003115	0	3	950	59158	DCT vs DAT	-1.3526717805879e-11	0
NA	GO:0140684	histone H3K9me2/H3K9me3 demethylase activity	MOLECULAR_FUNCTION	1	1.00000000007844	0	1	950	59160	DCT vs DAT	-3.40647713219122e-11	0
NA	GO:0036376	sodium ion export across plasma membrane	BIOLOGICAL_PROCESS	1	1.00000000003115	0	3	950	59158	DCT vs DAT	-1.3526717805879e-11	0
NA	GO:2000241	regulation of reproductive process	BIOLOGICAL_PROCESS	1	1.00000000028262	0	56	950	59105	DCT vs DAT	-1.22739407060065e-10	0
NA	GO:0036374	glutathione hydrolase activity	MOLECULAR_FUNCTION	1	1.00000000003115	0	3	950	59158	DCT vs DAT	-1.3526717805879e-11	0
NA	GO:0048358	mucilage pectin biosynthetic process	BIOLOGICAL_PROCESS	1	1.00000000007844	0	1	950	59160	DCT vs DAT	-3.40647713219122e-11	0
NA	GO:0048364	root development	BIOLOGICAL_PROCESS	1	0.772967708688671	1	92	949	59069	DCT vs DAT	0.111838648683551	1
NA	GO:0048363	mucilage pectin metabolic process	BIOLOGICAL_PROCESS	1	1.00000000007844	0	1	950	59160	DCT vs DAT	-3.40647713219122e-11	0
NA	GO:0048367	shoot system development	BIOLOGICAL_PROCESS	1	0.956170901905717	1	195	949	58966	DCT vs DAT	0.0194644768440204	1
NA	GO:0023061	signal release	BIOLOGICAL_PROCESS	1	1.00000000007844	0	1	950	59160	DCT vs DAT	-3.40647713219122e-11	0
NA	GO:0048366	leaf development	BIOLOGICAL_PROCESS	1	1.00000000014726	0	61	950	59100	DCT vs DAT	-6.3954486875345e-11	0
NA	GO:2000232	regulation of rRNA processing	BIOLOGICAL_PROCESS	1	1.00000000007844	0	1	950	59160	DCT vs DAT	-3.40647713219122e-11	0
NA	GO:1903530	regulation of secretion by cell	BIOLOGICAL_PROCESS	1	0.999999999940925	0	4	950	59157	DCT vs DAT	2.56560286811547e-11	0
NA	GO:0035032	phosphatidylinositol 3-kinase complex, class III	CELLULAR_COMPONENT	1	1.00000000015742	0	5	950	59156	DCT vs DAT	-6.83679243908471e-11	0
NA	GO:0050685	positive regulation of mRNA processing	BIOLOGICAL_PROCESS	1	0.999999999940925	0	4	950	59157	DCT vs DAT	2.56560286811547e-11	0
NA	GO:0023057	negative regulation of signaling	BIOLOGICAL_PROCESS	1	1.00000000028473	0	37	950	59124	DCT vs DAT	-1.23657061076977e-10	0
NA	GO:0050684	regulation of mRNA processing	BIOLOGICAL_PROCESS	1	1.00000000022402	0	42	950	59119	DCT vs DAT	-9.72914802533967e-11	0
NA	GO:0023056	positive regulation of signaling	BIOLOGICAL_PROCESS	1	1.00000000029357	0	40	950	59121	DCT vs DAT	-1.27496723749442e-10	0
NA	GO:0023051	regulation of signaling	BIOLOGICAL_PROCESS	1	1.00000000012678	0	201	950	58960	DCT vs DAT	-5.50598196233162e-11	0
NA	GO:0140469	GCN2-mediated signaling	BIOLOGICAL_PROCESS	1	1.00000000001335	0	2	950	59159	DCT vs DAT	-5.79994754754602e-12	0
NA	GO:0047046	homoisocitrate dehydrogenase activity	MOLECULAR_FUNCTION	1	1.00000000001335	0	2	950	59159	DCT vs DAT	-5.79994754754602e-12	0
NA	GO:0023052	signaling	BIOLOGICAL_PROCESS	1	0.945391502641754	15	1347	935	57814	DCT vs DAT	0.0243883055367876	15
NA	GO:2000243	positive regulation of reproductive process	BIOLOGICAL_PROCESS	1	1.0000000000896	0	10	950	59151	DCT vs DAT	-3.89134098233348e-11	0
NA	GO:0140467	integrated stress response signaling	BIOLOGICAL_PROCESS	1	1.00000000001335	0	2	950	59159	DCT vs DAT	-5.79994754754602e-12	0
NA	GO:2000242	negative regulation of reproductive process	BIOLOGICAL_PROCESS	1	1.00000000025988	0	11	950	59150	DCT vs DAT	-1.12863440179532e-10	0
NA	GO:0140463	chromatin-protein adaptor activity	MOLECULAR_FUNCTION	1	0.999999999851557	0	7	950	59154	DCT vs DAT	6.44678948280318e-11	0
NA	GO:0050687	negative regulation of defense response to virus	BIOLOGICAL_PROCESS	1	1.00000000007844	0	1	950	59160	DCT vs DAT	-3.40647713219122e-11	0
NA	GO:0050688	regulation of defense response to virus	BIOLOGICAL_PROCESS	1	1.00000000007844	0	1	950	59160	DCT vs DAT	-3.40647713219122e-11	0
NA	GO:0035023	regulation of Rho protein signal transduction	BIOLOGICAL_PROCESS	1	1.00000000007844	0	1	950	59160	DCT vs DAT	-3.40647713219122e-11	0
NA	GO:1904874	positive regulation of telomerase RNA localization to Cajal body	BIOLOGICAL_PROCESS	1	0.0765644141827213	1	4	949	59157	DCT vs DAT	1.11597303604711	1
NA	GO:1904872	regulation of telomerase RNA localization to Cajal body	BIOLOGICAL_PROCESS	1	0.0765644141827213	1	4	949	59157	DCT vs DAT	1.11597303604711	1
NA	GO:0000398	mRNA splicing, via spliceosome	BIOLOGICAL_PROCESS	1	0.948623659579241	3	390	947	58771	DCT vs DAT	0.0229060478302886	3
NA	GO:0050698	proteoglycan sulfotransferase activity	MOLECULAR_FUNCTION	1	0.999999999940925	0	4	950	59157	DCT vs DAT	2.56560286811547e-11	0
NA	GO:0140496	gamma-tubulin complex binding	MOLECULAR_FUNCTION	1	1.00000000001335	0	2	950	59159	DCT vs DAT	-5.79994754754602e-12	0
NA	GO:0140492	metal-dependent deubiquitinase activity	MOLECULAR_FUNCTION	1	1.00000000025988	0	11	950	59150	DCT vs DAT	-1.12863440179532e-10	0
NA	GO:1902222	erythrose 4-phosphate/phosphoenolpyruvate family amino acid catabolic process	BIOLOGICAL_PROCESS	1	1.00000000029357	0	40	950	59121	DCT vs DAT	-1.27496723749442e-10	0
NA	GO:1902223	erythrose 4-phosphate/phosphoenolpyruvate family amino acid biosynthetic process	BIOLOGICAL_PROCESS	1	1.00000000033515	0	43	950	59118	DCT vs DAT	-1.45554141285962e-10	0
NA	GO:1902224	ketone body metabolic process	BIOLOGICAL_PROCESS	1	1.0000000000896	0	10	950	59151	DCT vs DAT	-3.89134098233348e-11	0
NA	GO:0098609	cell-cell adhesion	BIOLOGICAL_PROCESS	1	1.00000000010126	0	9	950	59152	DCT vs DAT	-4.39757432912698e-11	0
NA	GO:2000280	regulation of root development	BIOLOGICAL_PROCESS	1	1.00000000015742	0	5	950	59156	DCT vs DAT	-6.83679243908471e-11	0
NA	GO:0048317	seed morphogenesis	BIOLOGICAL_PROCESS	1	1.00000000007844	0	1	950	59160	DCT vs DAT	-3.40647713219122e-11	0
NA	GO:1904812	rRNA acetylation involved in maturation of SSU-rRNA	BIOLOGICAL_PROCESS	1	1.00000000003115	0	3	950	59158	DCT vs DAT	-1.3526717805879e-11	0
NA	GO:0006520	amino acid metabolic process	BIOLOGICAL_PROCESS	1	0.965236258706553	9	942	941	58219	DCT vs DAT	0.0153663723616676	9
NA	GO:0035082	axoneme assembly	BIOLOGICAL_PROCESS	1	1.00000000007844	0	1	950	59160	DCT vs DAT	-3.40647713219122e-11	0
NA	GO:0006524	alanine catabolic process	BIOLOGICAL_PROCESS	1	1.0000000000896	0	10	950	59151	DCT vs DAT	-3.89134098233348e-11	0
NA	GO:0006521	regulation of amino acid metabolic process	BIOLOGICAL_PROCESS	1	1.00000000003115	0	3	950	59158	DCT vs DAT	-1.3526717805879e-11	0
NA	GO:0006522	alanine metabolic process	BIOLOGICAL_PROCESS	1	1.0000000000896	0	10	950	59151	DCT vs DAT	-3.89134098233348e-11	0
NA	GO:0006516	glycoprotein catabolic process	BIOLOGICAL_PROCESS	1	1.00000000012253	0	12	950	59149	DCT vs DAT	-5.32161219402428e-11	0
NA	GO:0006517	protein deglycosylation	BIOLOGICAL_PROCESS	1	0.999999999944734	0	16	950	59145	DCT vs DAT	2.40018695613079e-11	0
NA	GO:0006515	protein quality control for misfolded or incompletely synthesized proteins	BIOLOGICAL_PROCESS	1	1.00000000034308	0	34	950	59127	DCT vs DAT	-1.48996886773136e-10	0
NA	GO:0032807	DNA ligase IV complex	CELLULAR_COMPONENT	1	0.999999999940925	0	4	950	59157	DCT vs DAT	2.56560286811547e-11	0
NA	GO:0006518	peptide metabolic process	BIOLOGICAL_PROCESS	1	0.534645812664152	1	47	949	59114	DCT vs DAT	0.27193383021325	1
NA	GO:0032806	carboxy-terminal domain protein kinase complex	CELLULAR_COMPONENT	1	1.0000000001307	0	28	950	59133	DCT vs DAT	-5.6760411110364e-11	0
NA	GO:0050638	taxadien-5-alpha-ol O-acetyltransferase activity	MOLECULAR_FUNCTION	1	1.00000000007844	0	1	950	59160	DCT vs DAT	-3.40647713219122e-11	0
NA	GO:2000278	regulation of DNA biosynthetic process	BIOLOGICAL_PROCESS	1	0.999999999940925	0	4	950	59157	DCT vs DAT	2.56560286811547e-11	0
NA	GO:0019840	isoprenoid binding	MOLECULAR_FUNCTION	1	1.00000000036231	0	35	950	59126	DCT vs DAT	-1.57350277016461e-10	0
NA	GO:0019843	rRNA binding	MOLECULAR_FUNCTION	1	0.991958478586482	1	301	949	58860	DCT vs DAT	0.00350650617058867	1
NA	GO:0019842	vitamin binding	MOLECULAR_FUNCTION	1	0.988191602705661	1	277	949	58884	DCT vs DAT	0.00515884090813761	1
NA	GO:2000279	negative regulation of DNA biosynthetic process	BIOLOGICAL_PROCESS	1	1.00000000007844	0	1	950	59160	DCT vs DAT	-3.40647713219122e-11	0
NA	GO:0019825	oxygen binding	MOLECULAR_FUNCTION	1	0.999999999940925	0	4	950	59157	DCT vs DAT	2.56560286811547e-11	0
NA	GO:0019827	stem cell population maintenance	BIOLOGICAL_PROCESS	1	1.00000000022657	0	15	950	59146	DCT vs DAT	-9.83977567227774e-11	0
NA	GO:0019829	ATPase-coupled monoatomic cation transmembrane transporter activity	MOLECULAR_FUNCTION	1	0.93568418641142	1	171	949	58990	DCT vs DAT	0.0288707102819769	1
NA	GO:1904823	purine nucleobase transmembrane transport	BIOLOGICAL_PROCESS	1	0.999999999969638	0	14	950	59147	DCT vs DAT	1.31858762632365e-11	0
NA	GO:0006531	aspartate metabolic process	BIOLOGICAL_PROCESS	1	1.00000000010126	0	9	950	59152	DCT vs DAT	-4.39757432912698e-11	0
NA	GO:0005200	structural constituent of cytoskeleton	MOLECULAR_FUNCTION	1	1.000000000277	0	45	950	59116	DCT vs DAT	-1.203015872253e-10	0
NA	GO:1904821	chloroplast disassembly	BIOLOGICAL_PROCESS	1	1.00000000001335	0	2	950	59159	DCT vs DAT	-5.79994754754602e-12	0
NA	GO:0006534	cysteine metabolic process	BIOLOGICAL_PROCESS	1	1.00000000011154	0	51	950	59110	DCT vs DAT	-4.84427009813627e-11	0
NA	GO:0006535	cysteine biosynthetic process from serine	BIOLOGICAL_PROCESS	1	1.00000000035217	0	25	950	59136	DCT vs DAT	-1.5294378265962e-10	0
NA	GO:0006532	aspartate biosynthetic process	BIOLOGICAL_PROCESS	1	1.00000000003115	0	3	950	59158	DCT vs DAT	-1.3526717805879e-11	0
NA	GO:0006533	L-aspartate catabolic process	BIOLOGICAL_PROCESS	1	0.999999999940925	0	4	950	59157	DCT vs DAT	2.56560286811547e-11	0
NA	GO:0006527	L-arginine catabolic process	BIOLOGICAL_PROCESS	1	0.999999999851557	0	7	950	59154	DCT vs DAT	6.44678948280318e-11	0
NA	GO:0006525	arginine metabolic process	BIOLOGICAL_PROCESS	1	1.00000000014417	0	58	950	59103	DCT vs DAT	-6.26104072526589e-11	0
NA	GO:0006526	L-arginine biosynthetic process	BIOLOGICAL_PROCESS	1	1.00000000028473	0	37	950	59124	DCT vs DAT	-1.23657061076977e-10	0
NA	GO:0006529	asparagine biosynthetic process	BIOLOGICAL_PROCESS	1	0.0148252971547503	2	10	948	59151	DCT vs DAT	1.82899659298057	2
NA	GO:0036396	RNA N6-methyladenosine methyltransferase complex	CELLULAR_COMPONENT	1	1.00000000015742	0	5	950	59156	DCT vs DAT	-6.83679243908471e-11	0
NA	GO:0035060	brahma complex	CELLULAR_COMPONENT	1	1.00000000001335	0	2	950	59159	DCT vs DAT	-5.79994754754602e-12	0
NA	GO:0035061	interchromatin granule	CELLULAR_COMPONENT	1	1.00000000007844	0	1	950	59160	DCT vs DAT	-3.40647713219122e-11	0
NA	GO:0006501	C-terminal protein lipidation	BIOLOGICAL_PROCESS	1	1.00000000012253	0	12	950	59149	DCT vs DAT	-5.32161219402428e-11	0
NA	GO:1903504	regulation of mitotic spindle checkpoint	BIOLOGICAL_PROCESS	1	1.00000000001335	0	2	950	59159	DCT vs DAT	-5.79994754754602e-12	0
NA	GO:0051983	regulation of chromosome segregation	BIOLOGICAL_PROCESS	1	1.00000000012124	0	49	950	59112	DCT vs DAT	-5.26559441149902e-11	0
NA	GO:0051984	positive regulation of chromosome segregation	BIOLOGICAL_PROCESS	1	1.00000000007844	0	1	950	59160	DCT vs DAT	-3.40647713219122e-11	0
NA	GO:0051980	iron-nicotianamine transmembrane transporter activity	MOLECULAR_FUNCTION	1	1.00000000003115	0	3	950	59158	DCT vs DAT	-1.3526717805879e-11	0
NA	GO:0050658	RNA transport	BIOLOGICAL_PROCESS	1	0.999999999855483	0	123	950	59038	DCT vs DAT	6.27628674341692e-11	0
NA	GO:0051987	positive regulation of attachment of spindle microtubules to kinetochore	BIOLOGICAL_PROCESS	1	1.00000000007844	0	1	950	59160	DCT vs DAT	-3.40647713219122e-11	0
NA	GO:0050657	nucleic acid transport	BIOLOGICAL_PROCESS	1	0.999999999855483	0	123	950	59038	DCT vs DAT	6.27628674341692e-11	0
NA	GO:0051988	regulation of attachment of spindle microtubules to kinetochore	BIOLOGICAL_PROCESS	1	1.00000000007844	0	1	950	59160	DCT vs DAT	-3.40647713219122e-11	0
NA	GO:0051985	negative regulation of chromosome segregation	BIOLOGICAL_PROCESS	1	1.00000000006489	0	17	950	59144	DCT vs DAT	-2.81794807939593e-11	0
NA	GO:0036387	pre-replicative complex	CELLULAR_COMPONENT	1	1.00000000003115	0	3	950	59158	DCT vs DAT	-1.3526717805879e-11	0
NA	GO:0019805	quinolinate biosynthetic process	BIOLOGICAL_PROCESS	1	1.00000000001335	0	2	950	59159	DCT vs DAT	-5.79994754754602e-12	0
NA	GO:0019808	polyamine binding	MOLECULAR_FUNCTION	1	1.00000000007844	0	1	950	59160	DCT vs DAT	-3.40647713219122e-11	0
NA	GO:1903513	endoplasmic reticulum to cytosol transport	BIOLOGICAL_PROCESS	1	1.00000000010296	0	18	950	59143	DCT vs DAT	-4.47148038615608e-11	0
NA	GO:0036381	pyridoxal 5'-phosphate synthase (glutamine hydrolysing) activity	MOLECULAR_FUNCTION	1	0.999999999940925	0	4	950	59157	DCT vs DAT	2.56560286811547e-11	0
NA	GO:0006513	protein monoubiquitination	BIOLOGICAL_PROCESS	1	1.0000000000896	0	10	950	59151	DCT vs DAT	-3.89134098233348e-11	0
NA	GO:0006511	ubiquitin-dependent protein catabolic process	BIOLOGICAL_PROCESS	1	0.990712223474522	4	632	946	58529	DCT vs DAT	0.00405247861965749	4
NA	GO:0006505	GPI anchor metabolic process	BIOLOGICAL_PROCESS	1	1.00000000012688	0	67	950	59094	DCT vs DAT	-5.51036000902921e-11	0
NA	GO:0006506	GPI anchor biosynthetic process	BIOLOGICAL_PROCESS	1	1.00000000020261	0	62	950	59099	DCT vs DAT	-8.79929526591402e-11	0
NA	GO:0050664	oxidoreductase activity, acting on NAD(P)H, oxygen as acceptor	MOLECULAR_FUNCTION	1	1.0000000001307	0	28	950	59133	DCT vs DAT	-5.6760411110364e-11	0
NA	GO:0050661	NADP binding	MOLECULAR_FUNCTION	1	0.878168247196993	1	131	949	59030	DCT vs DAT	0.056422270165403	1
NA	GO:1903509	liposaccharide metabolic process	BIOLOGICAL_PROCESS	1	1.00000000011382	0	107	950	59054	DCT vs DAT	-4.94305580379886e-11	0
NA	GO:0006509	membrane protein ectodomain proteolysis	BIOLOGICAL_PROCESS	1	1.00000000003115	0	3	950	59158	DCT vs DAT	-1.3526717805879e-11	0
NA	GO:0050660	flavin adenine dinucleotide binding	MOLECULAR_FUNCTION	1	1.00000000002738	0	299	950	58862	DCT vs DAT	-1.18892897677194e-11	0
NA	GO:0047024	5-alpha-androstane-3-beta,17-beta-diol dehydrogenase (NADP+) activity	MOLECULAR_FUNCTION	1	1.00000000007844	0	1	950	59160	DCT vs DAT	-3.40647713219122e-11	0
NA	GO:0006508	proteolysis	BIOLOGICAL_PROCESS	1	0.992973446488792	14	1542	936	57619	DCT vs DAT	0.00306236499664597	14
NA	GO:0048354	mucilage biosynthetic process involved in seed coat development	BIOLOGICAL_PROCESS	1	1.00000000023801	0	8	950	59153	DCT vs DAT	-1.03366357560292e-10	0
NA	GO:0050667	homocysteine metabolic process	BIOLOGICAL_PROCESS	1	1.00000000029693	0	24	950	59137	DCT vs DAT	-1.28956811966119e-10	0
NA	GO:0051998	protein carboxyl O-methyltransferase activity	MOLECULAR_FUNCTION	1	1.00000000023065	0	13	950	59148	DCT vs DAT	-1.0017067276963e-10	0
NA	GO:0051999	mannosyl-inositol phosphorylceramide biosynthetic process	BIOLOGICAL_PROCESS	1	1.00000000003115	0	3	950	59158	DCT vs DAT	-1.3526717805879e-11	0
NA	GO:0051996	squalene synthase [NAD(P)H] activity	MOLECULAR_FUNCTION	1	1.00000000023801	0	8	950	59153	DCT vs DAT	-1.03366357560292e-10	0
NA	GO:0051997	2-oxo-4-hydroxy-4-carboxy-5-ureidoimidazoline decarboxylase activity	MOLECULAR_FUNCTION	1	1.00000000007844	0	1	950	59160	DCT vs DAT	-3.40647713219122e-11	0
NA	GO:0018549	methanethiol oxidase activity	MOLECULAR_FUNCTION	1	1.00000000007844	0	1	950	59160	DCT vs DAT	-3.40647713219122e-11	0
NA	GO:0060089	molecular transducer activity	MOLECULAR_FUNCTION	1	0.472867214385878	3	159	947	59002	DCT vs DAT	0.325260796166209	3
NA	GO:0043504	mitochondrial DNA repair	BIOLOGICAL_PROCESS	1	1.00000000007844	0	1	950	59160	DCT vs DAT	-3.40647713219122e-11	0
NA	GO:0044837	actomyosin contractile ring organization	BIOLOGICAL_PROCESS	1	1.00000000003115	0	3	950	59158	DCT vs DAT	-1.3526717805879e-11	0
NA	GO:0044839	cell cycle G2/M phase transition	BIOLOGICAL_PROCESS	1	1.00000000037054	0	39	950	59122	DCT vs DAT	-1.60924942500918e-10	0
NA	GO:0006560	proline metabolic process	BIOLOGICAL_PROCESS	1	0.999999999979954	0	21	950	59140	DCT vs DAT	8.70604480087699e-12	0
NA	GO:1902275	regulation of chromatin organization	BIOLOGICAL_PROCESS	1	1.00000000001335	0	2	950	59159	DCT vs DAT	-5.79994754754602e-12	0
NA	GO:0006563	L-serine metabolic process	BIOLOGICAL_PROCESS	1	1.00000000017244	0	69	950	59092	DCT vs DAT	-7.48899603443112e-11	0
NA	GO:0006564	L-serine biosynthetic process	BIOLOGICAL_PROCESS	1	0.999999999944734	0	16	950	59145	DCT vs DAT	2.40018695613079e-11	0
NA	GO:0006562	L-proline catabolic process	BIOLOGICAL_PROCESS	1	1.00000000023801	0	8	950	59153	DCT vs DAT	-1.03366357560292e-10	0
NA	GO:0006567	L-threonine catabolic process	BIOLOGICAL_PROCESS	1	0.119662548161239	1	7	949	59154	DCT vs DAT	0.922041753285866	1
NA	GO:0006568	L-tryptophan metabolic process	BIOLOGICAL_PROCESS	1	1.000000000277	0	45	950	59116	DCT vs DAT	-1.203015872253e-10	0
NA	GO:0006565	L-serine catabolic process	BIOLOGICAL_PROCESS	1	0.999999999853188	0	6	950	59155	DCT vs DAT	6.37594516546239e-11	0
NA	GO:0006566	threonine metabolic process	BIOLOGICAL_PROCESS	1	0.349628940844919	1	26	949	59135	DCT vs DAT	0.456392625439703	1
NA	GO:0097372	histone H3K18 deacetylase activity, NAD-dependent	MOLECULAR_FUNCTION	1	1.00000000007844	0	1	950	59160	DCT vs DAT	-3.40647713219122e-11	0
NA	GO:0005227	calcium-activated cation channel activity	MOLECULAR_FUNCTION	1	0.306819450325187	1	22	949	59139	DCT vs DAT	0.51311711245074	1
NA	GO:0097363	protein O-acetylglucosaminyltransferase activity	MOLECULAR_FUNCTION	1	1.00000000015742	0	5	950	59156	DCT vs DAT	-6.83679243908471e-11	0
NA	GO:0006558	L-phenylalanine metabolic process	BIOLOGICAL_PROCESS	1	1.0000000001307	0	28	950	59133	DCT vs DAT	-5.6760411110364e-11	0
NA	GO:0031514	motile cilium	CELLULAR_COMPONENT	1	0.119662548161239	1	7	949	59154	DCT vs DAT	0.922041753285866	1
NA	GO:0006559	L-phenylalanine catabolic process	BIOLOGICAL_PROCESS	1	0.999999999950198	0	20	950	59141	DCT vs DAT	2.1628563233249e-11	0
NA	GO:0031515	tRNA (m1A) methyltransferase complex	CELLULAR_COMPONENT	1	0.999999999851557	0	7	950	59154	DCT vs DAT	6.44678948280318e-11	0
NA	GO:0097367	carbohydrate derivative binding	MOLECULAR_FUNCTION	1	1.00000000123958	21	3892	929	55269	DCT vs DAT	-5.38341400969021e-10	21
NA	GO:0031519	PcG protein complex	CELLULAR_COMPONENT	1	1.00000000010126	0	9	950	59152	DCT vs DAT	-4.39757432912698e-11	0
NA	GO:0019887	protein kinase regulator activity	MOLECULAR_FUNCTION	1	1.00000000029355	0	139	950	59022	DCT vs DAT	-1.27486309012806e-10	0
NA	GO:0031510	SUMO activating enzyme complex	CELLULAR_COMPONENT	1	1.00000000023801	0	8	950	59153	DCT vs DAT	-1.03366357560292e-10	0
NA	GO:0060090	molecular adaptor activity	MOLECULAR_FUNCTION	1	0.887284708977792	4	404	946	58757	DCT vs DAT	0.0519370028310977	4
NA	GO:0019888	protein phosphatase regulator activity	MOLECULAR_FUNCTION	1	1.00000000029441	0	103	950	59058	DCT vs DAT	-1.27859793040492e-10	0
NA	GO:0031511	Mis6-Sim4 complex	CELLULAR_COMPONENT	1	1.00000000001335	0	2	950	59159	DCT vs DAT	-5.79994754754602e-12	0
NA	GO:0006570	tyrosine metabolic process	BIOLOGICAL_PROCESS	1	1.00000000029693	0	24	950	59137	DCT vs DAT	-1.28956811966119e-10	0
NA	GO:1902288	regulation of defense response to oomycetes	BIOLOGICAL_PROCESS	1	1.00000000003115	0	3	950	59158	DCT vs DAT	-1.3526717805879e-11	0
NA	GO:0006571	tyrosine biosynthetic process	BIOLOGICAL_PROCESS	1	0.999999999851557	0	7	950	59154	DCT vs DAT	6.44678948280318e-11	0
NA	GO:0006574	L-valine catabolic process	BIOLOGICAL_PROCESS	1	1.00000000016777	0	22	950	59139	DCT vs DAT	-7.28601474603085e-11	0
NA	GO:0006575	modified amino acid metabolic process	BIOLOGICAL_PROCESS	1	0.228048874549399	5	201	945	58960	DCT vs DAT	0.64197206671702	5
NA	GO:0005244	voltage-gated monoatomic ion channel activity	MOLECULAR_FUNCTION	1	1.00000000020261	0	62	950	59099	DCT vs DAT	-8.79929526591402e-11	0
NA	GO:0006572	L-tyrosine catabolic process	BIOLOGICAL_PROCESS	1	1.00000000025988	0	11	950	59150	DCT vs DAT	-1.12863440179532e-10	0
NA	GO:0006573	valine metabolic process	BIOLOGICAL_PROCESS	1	1.00000000022936	0	48	950	59113	DCT vs DAT	-9.96080841257725e-11	0
NA	GO:0044843	cell cycle G1/S phase transition	BIOLOGICAL_PROCESS	1	1.000000000277	0	45	950	59116	DCT vs DAT	-1.203015872253e-10	0
NA	GO:0006578	amino-acid betaine biosynthetic process	BIOLOGICAL_PROCESS	1	0.999999999940925	0	4	950	59157	DCT vs DAT	2.56560286811547e-11	0
NA	GO:0005245	voltage-gated calcium channel activity	MOLECULAR_FUNCTION	1	1.00000000007844	0	1	950	59160	DCT vs DAT	-3.40647713219122e-11	0
NA	GO:0006576	biogenic amine metabolic process	BIOLOGICAL_PROCESS	1	1.00000000053974	0	83	950	59078	DCT vs DAT	-2.3440679185158e-10	0
NA	GO:0005247	voltage-gated chloride channel activity	MOLECULAR_FUNCTION	1	0.999999999950198	0	20	950	59141	DCT vs DAT	2.1628563233249e-11	0
NA	GO:0006577	amino-acid betaine metabolic process	BIOLOGICAL_PROCESS	1	0.999999999853188	0	6	950	59155	DCT vs DAT	6.37594516546239e-11	0
NA	GO:0031505	fungal-type cell wall organization	BIOLOGICAL_PROCESS	1	1.00000000036231	0	35	950	59126	DCT vs DAT	-1.57350277016461e-10	0
NA	GO:0031506	cell wall glycoprotein biosynthetic process	BIOLOGICAL_PROCESS	1	1.00000000012253	0	12	950	59149	DCT vs DAT	-5.32161219402428e-11	0
NA	GO:0031503	protein-containing complex localization	BIOLOGICAL_PROCESS	1	1.0000000000896	0	10	950	59151	DCT vs DAT	-3.89134098233348e-11	0
NA	GO:0006569	L-tryptophan catabolic process	BIOLOGICAL_PROCESS	1	1.00000000023065	0	13	950	59148	DCT vs DAT	-1.0017067276963e-10	0
NA	GO:0031509	subtelomeric heterochromatin formation	BIOLOGICAL_PROCESS	1	1.00000000003115	0	3	950	59158	DCT vs DAT	-1.3526717805879e-11	0
NA	GO:0031507	heterochromatin formation	BIOLOGICAL_PROCESS	1	1.00000000033962	0	78	950	59083	DCT vs DAT	-1.47496875399425e-10	0
NA	GO:0032838	plasma membrane bounded cell projection cytoplasm	CELLULAR_COMPONENT	1	1.00000000001335	0	2	950	59159	DCT vs DAT	-5.79994754754602e-12	0
NA	GO:0031501	mannosyltransferase complex	CELLULAR_COMPONENT	1	1.00000000002615	0	19	950	59142	DCT vs DAT	-1.13555345149964e-11	0
NA	GO:0019878	lysine biosynthetic process via aminoadipic acid	BIOLOGICAL_PROCESS	1	1.00000000022657	0	15	950	59146	DCT vs DAT	-9.83977567227774e-11	0
NA	GO:0019877	diaminopimelate biosynthetic process	BIOLOGICAL_PROCESS	1	1.00000000010126	0	9	950	59152	DCT vs DAT	-4.39757432912698e-11	0
NA	GO:0043527	tRNA methyltransferase complex	CELLULAR_COMPONENT	1	1.00000000023065	0	13	950	59148	DCT vs DAT	-1.0017067276963e-10	0
NA	GO:0019858	cytosine metabolic process	BIOLOGICAL_PROCESS	1	1.00000000001335	0	2	950	59159	DCT vs DAT	-5.79994754754602e-12	0
NA	GO:0120013	lipid transfer activity	MOLECULAR_FUNCTION	1	1.00000000010404	0	26	950	59135	DCT vs DAT	-4.51860706944166e-11	0
NA	GO:1902296	DNA strand elongation involved in cell cycle DNA replication	BIOLOGICAL_PROCESS	1	1.00000000007844	0	1	950	59160	DCT vs DAT	-3.40647713219122e-11	0
NA	GO:0120014	phospholipid transfer activity	MOLECULAR_FUNCTION	1	1.00000000029693	0	24	950	59137	DCT vs DAT	-1.28956811966119e-10	0
NA	GO:0043529	GET complex	CELLULAR_COMPONENT	1	0.147272414610163	1	9	949	59152	DCT vs DAT	0.831878592631318	1
NA	GO:1902294	cell cycle DNA replication termination	BIOLOGICAL_PROCESS	1	1.00000000003115	0	3	950	59158	DCT vs DAT	-1.3526717805879e-11	0
NA	GO:0019859	thymine metabolic process	BIOLOGICAL_PROCESS	1	1.00000000010126	0	9	950	59152	DCT vs DAT	-4.39757432912698e-11	0
NA	GO:0120016	sphingolipid transfer activity	MOLECULAR_FUNCTION	1	1.00000000010126	0	9	950	59152	DCT vs DAT	-4.39757432912698e-11	0
NA	GO:0120017	ceramide transfer activity	MOLECULAR_FUNCTION	1	1.00000000010126	0	9	950	59152	DCT vs DAT	-4.39757432912698e-11	0
NA	GO:1902298	cell cycle DNA replication maintenance of fidelity	BIOLOGICAL_PROCESS	1	1.00000000001335	0	2	950	59159	DCT vs DAT	-5.79994754754602e-12	0
NA	GO:0006541	glutamine metabolic process	BIOLOGICAL_PROCESS	1	0.262619263990236	2	61	948	59100	DCT vs DAT	0.580673420143701	2
NA	GO:0006542	glutamine biosynthetic process	BIOLOGICAL_PROCESS	1	1.00000000016777	0	22	950	59139	DCT vs DAT	-7.28601474603085e-11	0
NA	GO:0006545	glycine biosynthetic process	BIOLOGICAL_PROCESS	1	0.349628940844919	1	26	949	59135	DCT vs DAT	0.456392625439703	1
NA	GO:0006546	glycine catabolic process	BIOLOGICAL_PROCESS	1	1.00000000023065	0	13	950	59148	DCT vs DAT	-1.0017067276963e-10	0
NA	GO:0044853	plasma membrane raft	CELLULAR_COMPONENT	1	1.00000000007844	0	1	950	59160	DCT vs DAT	-3.40647713219122e-11	0
NA	GO:0005215	transporter activity	MOLECULAR_FUNCTION	1	0.999965471292009	13	2011	937	57150	DCT vs DAT	1.49958862436292e-05	13
NA	GO:0006544	glycine metabolic process	BIOLOGICAL_PROCESS	1	0.471345903014702	1	39	949	59122	DCT vs DAT	0.326660263496826	1
NA	GO:0006538	L-glutamate catabolic process	BIOLOGICAL_PROCESS	1	1.00000000002615	0	19	950	59142	DCT vs DAT	-1.13555345149964e-11	0
NA	GO:0006536	glutamate metabolic process	BIOLOGICAL_PROCESS	1	1.00000000021031	0	47	950	59114	DCT vs DAT	-9.13352152247772e-11	0
NA	GO:0006537	glutamate biosynthetic process	BIOLOGICAL_PROCESS	1	0.999999999969638	0	14	950	59147	DCT vs DAT	1.31858762632365e-11	0
NA	GO:0097346	INO80-type complex	CELLULAR_COMPONENT	1	1.00000000015437	0	36	950	59125	DCT vs DAT	-6.70404312005967e-11	0
NA	GO:0019860	uracil metabolic process	BIOLOGICAL_PROCESS	1	1.00000000001335	0	2	950	59159	DCT vs DAT	-5.79994754754602e-12	0
NA	GO:1902292	cell cycle DNA replication initiation	BIOLOGICAL_PROCESS	1	1.00000000012253	0	12	950	59149	DCT vs DAT	-5.32161219402428e-11	0
NA	GO:0019867	outer membrane	CELLULAR_COMPONENT	1	0.579769526198649	6	383	944	58778	DCT vs DAT	0.236744615734352	6
NA	GO:0019866	organelle inner membrane	CELLULAR_COMPONENT	1	0.440460018548747	9	512	941	58649	DCT vs DAT	0.356093507255801	9
NA	GO:1902290	positive regulation of defense response to oomycetes	BIOLOGICAL_PROCESS	1	1.00000000003115	0	3	950	59158	DCT vs DAT	-1.3526717805879e-11	0
NA	GO:0043539	protein serine/threonine kinase activator activity	MOLECULAR_FUNCTION	1	1.00000000010296	0	18	950	59143	DCT vs DAT	-4.47148038615608e-11	0
NA	GO:0035097	histone methyltransferase complex	CELLULAR_COMPONENT	1	0.389797210506868	1	30	949	59131	DCT vs DAT	0.409161273134788	1
NA	GO:0035098	ESC/E(Z) complex	CELLULAR_COMPONENT	1	1.00000000003115	0	3	950	59158	DCT vs DAT	-1.3526717805879e-11	0
NA	GO:0035091	phosphatidylinositol binding	MOLECULAR_FUNCTION	1	1.00000000011382	0	107	950	59054	DCT vs DAT	-4.94305580379886e-11	0
NA	GO:0120009	intermembrane lipid transfer	BIOLOGICAL_PROCESS	1	1.00000000002615	0	19	950	59142	DCT vs DAT	-1.13555345149964e-11	0
NA	GO:0006552	L-leucine catabolic process	BIOLOGICAL_PROCESS	1	1.00000000012253	0	12	950	59149	DCT vs DAT	-5.32161219402428e-11	0
NA	GO:0006553	lysine metabolic process	BIOLOGICAL_PROCESS	1	1.00000000021031	0	47	950	59114	DCT vs DAT	-9.13352152247772e-11	0
NA	GO:0043531	ADP binding	MOLECULAR_FUNCTION	1	1.000000000277	0	45	950	59116	DCT vs DAT	-1.203015872253e-10	0
NA	GO:0006551	L-leucine metabolic process	BIOLOGICAL_PROCESS	1	1.00000000034308	0	34	950	59127	DCT vs DAT	-1.48996886773136e-10	0
NA	GO:0006556	S-adenosylmethionine biosynthetic process	BIOLOGICAL_PROCESS	1	1.00000000002615	0	19	950	59142	DCT vs DAT	-1.13555345149964e-11	0
NA	GO:0006554	lysine catabolic process	BIOLOGICAL_PROCESS	1	0.999999999940925	0	4	950	59157	DCT vs DAT	2.56560286811547e-11	0
NA	GO:0006555	methionine metabolic process	BIOLOGICAL_PROCESS	1	1.00000000020261	0	62	950	59099	DCT vs DAT	-8.79929526591402e-11	0
NA	GO:0097361	cytosolic [4Fe-4S] assembly targeting complex	CELLULAR_COMPONENT	1	1.00000000015742	0	5	950	59156	DCT vs DAT	-6.83679243908471e-11	0
NA	GO:0006549	isoleucine metabolic process	BIOLOGICAL_PROCESS	1	1.00000000034914	0	29	950	59132	DCT vs DAT	-1.51629500755916e-10	0
NA	GO:0005216	monoatomic ion channel activity	MOLECULAR_FUNCTION	1	0.960810361399261	1	202	949	58959	DCT vs DAT	0.0173623221390176	1
NA	GO:0097352	autophagosome maturation	BIOLOGICAL_PROCESS	1	1.00000000019678	0	31	950	59130	DCT vs DAT	-8.54609180307168e-11	0
NA	GO:0006547	L-histidine metabolic process	BIOLOGICAL_PROCESS	1	1.00000000007345	0	23	950	59138	DCT vs DAT	-3.19005311888911e-11	0
NA	GO:0097354	prenylation	BIOLOGICAL_PROCESS	1	1.00000000010296	0	18	950	59143	DCT vs DAT	-4.47148038615608e-11	0
NA	GO:0098687	chromosomal region	CELLULAR_COMPONENT	1	1.00000000060673	0	81	950	59080	DCT vs DAT	-2.6349842998039e-10	0
NA	GO:0097359	UDP-glucosylation	BIOLOGICAL_PROCESS	1	1.00000000003115	0	3	950	59158	DCT vs DAT	-1.3526717805879e-11	0
NA	GO:0019852	L-ascorbic acid metabolic process	BIOLOGICAL_PROCESS	1	1.00000000016777	0	22	950	59139	DCT vs DAT	-7.28601474603085e-11	0
NA	GO:0019853	L-ascorbic acid biosynthetic process	BIOLOGICAL_PROCESS	1	1.00000000006489	0	17	950	59144	DCT vs DAT	-2.81794807939593e-11	0
NA	GO:0019856	pyrimidine nucleobase biosynthetic process	BIOLOGICAL_PROCESS	1	1.00000000004396	0	30	950	59131	DCT vs DAT	-1.90901158257093e-11	0
NA	GO:1903561	extracellular vesicle	CELLULAR_COMPONENT	1	0.999999999853188	0	6	950	59155	DCT vs DAT	6.37594516546239e-11	0
NA	GO:0120036	plasma membrane bounded cell projection organization	BIOLOGICAL_PROCESS	1	0.147272414610163	1	9	949	59152	DCT vs DAT	0.831878592631318	1
NA	GO:0005274	allantoin:proton symporter activity	MOLECULAR_FUNCTION	1	1.00000000007844	0	1	950	59160	DCT vs DAT	-3.40647713219122e-11	0
NA	GO:0098660	inorganic ion transmembrane transport	BIOLOGICAL_PROCESS	1	0.999491198629927	2	622	948	58539	DCT vs DAT	0.00022102586130766	2
NA	GO:0097320	plasma membrane tubulation	BIOLOGICAL_PROCESS	1	1.00000000010126	0	9	950	59152	DCT vs DAT	-4.39757432912698e-11	0
NA	GO:0032889	regulation of vacuole fusion, non-autophagic	BIOLOGICAL_PROCESS	1	0.999999999940925	0	4	950	59157	DCT vs DAT	2.56560286811547e-11	0
NA	GO:0031559	oxidosqualene cyclase activity	MOLECULAR_FUNCTION	1	1.00000000006489	0	17	950	59144	DCT vs DAT	-2.81794807939593e-11	0
NA	GO:0098656	monoatomic anion transmembrane transport	BIOLOGICAL_PROCESS	1	1.000000000277	0	45	950	59116	DCT vs DAT	-1.203015872253e-10	0
NA	GO:0098657	import into cell	BIOLOGICAL_PROCESS	1	1.0000000003324	0	147	950	59014	DCT vs DAT	-1.44357796631355e-10	0
NA	GO:0098655	monoatomic cation transmembrane transport	BIOLOGICAL_PROCESS	1	0.994806416744278	3	575	947	58586	DCT vs DAT	0.00226142208762218	3
NA	GO:0032881	regulation of polysaccharide metabolic process	BIOLOGICAL_PROCESS	1	0.999999999969638	0	14	950	59147	DCT vs DAT	1.31858762632365e-11	0
NA	GO:0098659	inorganic cation import across plasma membrane	BIOLOGICAL_PROCESS	1	1.00000000023065	0	13	950	59148	DCT vs DAT	-1.0017067276963e-10	0
NA	GO:0031554	regulation of termination of DNA-templated transcription	BIOLOGICAL_PROCESS	1	0.999999999853188	0	6	950	59155	DCT vs DAT	6.37594516546239e-11	0
NA	GO:0032885	regulation of polysaccharide biosynthetic process	BIOLOGICAL_PROCESS	1	1.00000000010126	0	9	950	59152	DCT vs DAT	-4.39757432912698e-11	0
NA	GO:0032886	regulation of microtubule-based process	BIOLOGICAL_PROCESS	1	1.00000000006489	0	17	950	59144	DCT vs DAT	-2.81794807939593e-11	0
NA	GO:0120025	plasma membrane bounded cell projection	CELLULAR_COMPONENT	1	0.142342673240548	2	40	948	59121	DCT vs DAT	0.846664882244396	2
NA	GO:0044804	nucleophagy	BIOLOGICAL_PROCESS	1	1.00000000033515	0	43	950	59118	DCT vs DAT	-1.45554141285962e-10	0
NA	GO:0032880	regulation of protein localization	BIOLOGICAL_PROCESS	1	1.00000000007844	0	1	950	59160	DCT vs DAT	-3.40647713219122e-11	0
NA	GO:0120029	proton export across plasma membrane	BIOLOGICAL_PROCESS	1	1.00000000012253	0	12	950	59149	DCT vs DAT	-5.32161219402428e-11	0
NA	GO:1903573	negative regulation of response to endoplasmic reticulum stress	BIOLOGICAL_PROCESS	1	1.00000000007844	0	1	950	59160	DCT vs DAT	-3.40647713219122e-11	0
NA	GO:0005283	amino acid:sodium symporter activity	MOLECULAR_FUNCTION	1	1.00000000001335	0	2	950	59159	DCT vs DAT	-5.79994754754602e-12	0
NA	GO:1903578	regulation of ATP metabolic process	BIOLOGICAL_PROCESS	1	0.999999999940925	0	4	950	59157	DCT vs DAT	2.56560286811547e-11	0
NA	GO:0098661	inorganic anion transmembrane transport	BIOLOGICAL_PROCESS	1	1.00000000051857	0	72	950	59089	DCT vs DAT	-2.25211254433634e-10	0
NA	GO:0032878	regulation of establishment or maintenance of cell polarity	BIOLOGICAL_PROCESS	1	1.00000000007844	0	1	950	59160	DCT vs DAT	-3.40647713219122e-11	0
NA	GO:0031547	brain-derived neurotrophic factor receptor signaling pathway	BIOLOGICAL_PROCESS	1	1.00000000007844	0	1	950	59160	DCT vs DAT	-3.40647713219122e-11	0
NA	GO:0098662	inorganic cation transmembrane transport	BIOLOGICAL_PROCESS	1	0.998592562903389	2	552	948	58609	DCT vs DAT	0.00061167271115819	2
NA	GO:0032879	regulation of localization	BIOLOGICAL_PROCESS	1	0.511848094892181	1	44	949	59117	DCT vs DAT	0.29085890882607	1
NA	GO:0018580	nitronate monooxygenase activity	MOLECULAR_FUNCTION	1	0.999999999851557	0	7	950	59154	DCT vs DAT	6.44678948280318e-11	0
NA	GO:0097339	glycolate transmembrane transport	BIOLOGICAL_PROCESS	1	1.00000000007844	0	1	950	59160	DCT vs DAT	-3.40647713219122e-11	0
NA	GO:0032870	cellular response to hormone stimulus	BIOLOGICAL_PROCESS	1	0.20020658426416	9	399	941	58762	DCT vs DAT	0.698521643826876	9
NA	GO:0031545	peptidyl-proline 4-dioxygenase activity	MOLECULAR_FUNCTION	1	0.237270355282457	1	16	949	59145	DCT vs DAT	0.624756519437485	1
NA	GO:0032876	negative regulation of DNA endoreduplication	BIOLOGICAL_PROCESS	1	1.00000000015742	0	5	950	59156	DCT vs DAT	-6.83679243908471e-11	0
NA	GO:0120031	plasma membrane bounded cell projection assembly	BIOLOGICAL_PROCESS	1	0.147272414610163	1	9	949	59152	DCT vs DAT	0.831878592631318	1
NA	GO:0032877	positive regulation of DNA endoreduplication	BIOLOGICAL_PROCESS	1	1.00000000001335	0	2	950	59159	DCT vs DAT	-5.79994754754602e-12	0
NA	GO:0031543	peptidyl-proline dioxygenase activity	MOLECULAR_FUNCTION	1	0.261195263182427	1	18	949	59143	DCT vs DAT	0.583034703324939	1
NA	GO:0032875	regulation of DNA endoreduplication	BIOLOGICAL_PROCESS	1	0.225019223974074	1	15	949	59146	DCT vs DAT	0.647780377403226	1
NA	GO:0031544	peptidyl-proline 3-dioxygenase activity	MOLECULAR_FUNCTION	1	1.00000000007844	0	1	950	59160	DCT vs DAT	-3.40647713219122e-11	0
NA	GO:0044818	mitotic G2/M transition checkpoint	BIOLOGICAL_PROCESS	1	1.00000000012253	0	12	950	59149	DCT vs DAT	-5.32161219402428e-11	0
NA	GO:0006581	acetylcholine catabolic process	BIOLOGICAL_PROCESS	1	1.00000000007844	0	1	950	59160	DCT vs DAT	-3.40647713219122e-11	0
NA	GO:0005253	monoatomic anion channel activity	MOLECULAR_FUNCTION	1	1.00000000022007	0	46	950	59115	DCT vs DAT	-9.55753630942995e-11	0
NA	GO:0005254	chloride channel activity	MOLECULAR_FUNCTION	1	1.00000000035217	0	25	950	59136	DCT vs DAT	-1.5294378265962e-10	0
NA	GO:0006584	catecholamine metabolic process	BIOLOGICAL_PROCESS	1	1.00000000007844	0	1	950	59160	DCT vs DAT	-3.40647713219122e-11	0
NA	GO:0006587	serotonin biosynthetic process from tryptophan	BIOLOGICAL_PROCESS	1	1.00000000001335	0	2	950	59159	DCT vs DAT	-5.79994754754602e-12	0
NA	GO:0031538	negative regulation of anthocyanin metabolic process	BIOLOGICAL_PROCESS	1	1.00000000001335	0	2	950	59159	DCT vs DAT	-5.79994754754602e-12	0
NA	GO:0005249	voltage-gated potassium channel activity	MOLECULAR_FUNCTION	1	1.00000000006489	0	17	950	59144	DCT vs DAT	-2.81794807939593e-11	0
NA	GO:0031537	regulation of anthocyanin metabolic process	BIOLOGICAL_PROCESS	1	1.00000000001335	0	2	950	59159	DCT vs DAT	-5.79994754754602e-12	0
NA	GO:0097306	cellular response to alcohol	BIOLOGICAL_PROCESS	1	1.00000000012688	0	67	950	59094	DCT vs DAT	-5.51036000902921e-11	0
NA	GO:0060070	canonical Wnt signaling pathway	BIOLOGICAL_PROCESS	1	0.999999999853188	0	6	950	59155	DCT vs DAT	6.37594516546239e-11	0
NA	GO:0018576	catechol 1,2-dioxygenase activity	MOLECULAR_FUNCTION	1	1.00000000001335	0	2	950	59159	DCT vs DAT	-5.79994754754602e-12	0
NA	GO:0098636	protein complex involved in cell adhesion	CELLULAR_COMPONENT	1	1.00000000001335	0	2	950	59159	DCT vs DAT	-5.79994754754602e-12	0
NA	GO:0032865	ERMES complex	CELLULAR_COMPONENT	1	0.999999999940925	0	4	950	59157	DCT vs DAT	2.56560286811547e-11	0
NA	GO:0032866	D-xylose reductase (NADPH) activity	MOLECULAR_FUNCTION	1	1.00000000001335	0	2	950	59159	DCT vs DAT	-5.79994754754602e-12	0
NA	GO:0030203	glycosaminoglycan metabolic process	BIOLOGICAL_PROCESS	1	1.00000000007345	0	23	950	59138	DCT vs DAT	-3.19005311888911e-11	0
NA	GO:0031533	mRNA capping enzyme complex	CELLULAR_COMPONENT	1	1.00000000001335	0	2	950	59159	DCT vs DAT	-5.79994754754602e-12	0
NA	GO:0006592	ornithine biosynthetic process	BIOLOGICAL_PROCESS	1	1.00000000023801	0	8	950	59153	DCT vs DAT	-1.03366357560292e-10	0
NA	GO:0005262	calcium channel activity	MOLECULAR_FUNCTION	1	1.00000000022657	0	15	950	59146	DCT vs DAT	-9.83977567227774e-11	0
NA	GO:0005261	monoatomic cation channel activity	MOLECULAR_FUNCTION	1	0.880097925402146	1	132	949	59029	DCT vs DAT	0.0554690027410744	1
NA	GO:0006591	ornithine metabolic process	BIOLOGICAL_PROCESS	1	1.0000000000896	0	10	950	59151	DCT vs DAT	-3.89134098233348e-11	0
NA	GO:0006596	polyamine biosynthetic process	BIOLOGICAL_PROCESS	1	1.00000000029357	0	40	950	59121	DCT vs DAT	-1.27496723749442e-10	0
NA	GO:0006597	spermine biosynthetic process	BIOLOGICAL_PROCESS	1	0.999999999851557	0	7	950	59154	DCT vs DAT	6.44678948280318e-11	0
NA	GO:0006595	polyamine metabolic process	BIOLOGICAL_PROCESS	1	1.00000000012124	0	49	950	59112	DCT vs DAT	-5.26559441149902e-11	0
NA	GO:0044821	meiotic telomere tethering at nuclear periphery	BIOLOGICAL_PROCESS	1	1.00000000001335	0	2	950	59159	DCT vs DAT	-5.79994754754602e-12	0
NA	GO:0005267	potassium channel activity	MOLECULAR_FUNCTION	1	1.00000000010296	0	18	950	59143	DCT vs DAT	-4.47148038615608e-11	0
NA	GO:0044820	mitotic telomere tethering at nuclear periphery	BIOLOGICAL_PROCESS	1	1.00000000001335	0	2	950	59159	DCT vs DAT	-5.79994754754602e-12	0
NA	GO:0006598	polyamine catabolic process	BIOLOGICAL_PROCESS	1	1.00000000010126	0	9	950	59152	DCT vs DAT	-4.39757432912698e-11	0
NA	GO:0019898	extrinsic component of membrane	CELLULAR_COMPONENT	1	0.549250275428661	1	49	949	59112	DCT vs DAT	0.260229716624807	1
NA	GO:0019897	extrinsic component of plasma membrane	CELLULAR_COMPONENT	1	1.00000000006489	0	17	950	59144	DCT vs DAT	-2.81794807939593e-11	0
NA	GO:0019899	enzyme binding	MOLECULAR_FUNCTION	1	0.970022162691465	2	334	948	58827	DCT vs DAT	0.0132183430279294	2
NA	GO:0030150	protein import into mitochondrial matrix	BIOLOGICAL_PROCESS	1	1.00000000028262	0	56	950	59105	DCT vs DAT	-1.22739407060065e-10	0
NA	GO:0030151	molybdenum ion binding	MOLECULAR_FUNCTION	1	0.999999999950198	0	20	950	59141	DCT vs DAT	2.1628563233249e-11	0
NA	GO:0005198	structural molecule activity	MOLECULAR_FUNCTION	1	0.24586247522595	33	1800	917	57361	DCT vs DAT	0.609307750423102	33
NA	GO:0042132	fructose 1,6-bisphosphate 1-phosphatase activity	MOLECULAR_FUNCTION	1	0.133577337428544	1	8	949	59153	DCT vs DAT	0.874267217493651	1
NA	GO:0042134	rRNA primary transcript binding	MOLECULAR_FUNCTION	1	1.00000000023065	0	13	950	59148	DCT vs DAT	-1.0017067276963e-10	0
NA	GO:0005199	structural constituent of cell wall	MOLECULAR_FUNCTION	1	1.00000000010126	0	9	950	59152	DCT vs DAT	-4.39757432912698e-11	0
NA	GO:0044796	DNA polymerase processivity factor complex	CELLULAR_COMPONENT	1	1.00000000023801	0	8	950	59153	DCT vs DAT	-1.03366357560292e-10	0
NA	GO:0043467	regulation of generation of precursor metabolites and energy	BIOLOGICAL_PROCESS	1	1.00000000022657	0	15	950	59146	DCT vs DAT	-9.83977567227774e-11	0
NA	GO:0042138	meiotic DNA double-strand break formation	BIOLOGICAL_PROCESS	1	1.00000000010126	0	9	950	59152	DCT vs DAT	-4.39757432912698e-11	0
NA	GO:0017183	protein histidyl modification to diphthamide	BIOLOGICAL_PROCESS	1	0.999999999979954	0	21	950	59140	DCT vs DAT	8.70604480087699e-12	0
NA	GO:0043470	regulation of carbohydrate catabolic process	BIOLOGICAL_PROCESS	1	0.999999999940925	0	4	950	59157	DCT vs DAT	2.56560286811547e-11	0
NA	GO:0043473	pigmentation	BIOLOGICAL_PROCESS	1	1.00000000001335	0	2	950	59159	DCT vs DAT	-5.79994754754602e-12	0
NA	GO:0017186	peptidyl-pyroglutamic acid biosynthetic process, using glutaminyl-peptide cyclotransferase	BIOLOGICAL_PROCESS	1	0.999999999940925	0	4	950	59157	DCT vs DAT	2.56560286811547e-11	0
NA	GO:0030145	manganese ion binding	MOLECULAR_FUNCTION	1	0.0588872653096563	3	53	947	59108	DCT vs DAT	1.22997861359513	3
NA	GO:0030144	alpha-1,6-mannosylglycoprotein 6-beta-N-acetylglucosaminyltransferase activity	MOLECULAR_FUNCTION	1	1.00000000001335	0	2	950	59159	DCT vs DAT	-5.79994754754602e-12	0
NA	GO:0030149	sphingolipid catabolic process	BIOLOGICAL_PROCESS	1	0.999999999979954	0	21	950	59140	DCT vs DAT	8.70604480087699e-12	0
NA	GO:0030148	sphingolipid biosynthetic process	BIOLOGICAL_PROCESS	1	1.0000000001728	0	57	950	59104	DCT vs DAT	-7.5046952855839e-11	0
NA	GO:0030140	trans-Golgi network transport vesicle	CELLULAR_COMPONENT	1	0.999999999979954	0	21	950	59140	DCT vs DAT	8.70604480087699e-12	0
NA	GO:0042144	vacuole fusion, non-autophagic	BIOLOGICAL_PROCESS	1	1.00000000012253	0	12	950	59149	DCT vs DAT	-5.32161219402428e-11	0
NA	GO:0043476	pigment accumulation	BIOLOGICAL_PROCESS	1	1.00000000001335	0	2	950	59159	DCT vs DAT	-5.79994754754602e-12	0
NA	GO:0042147	retrograde transport, endosome to Golgi	BIOLOGICAL_PROCESS	1	0.615684662407298	1	59	949	59102	DCT vs DAT	0.210641665175521	1
NA	GO:0042148	DNA strand invasion	BIOLOGICAL_PROCESS	1	1.00000000023801	0	8	950	59153	DCT vs DAT	-1.03366357560292e-10	0
NA	GO:0042149	cellular response to glucose starvation	BIOLOGICAL_PROCESS	1	0.999999999940925	0	4	950	59157	DCT vs DAT	2.56560286811547e-11	0
NA	GO:0030139	endocytic vesicle	CELLULAR_COMPONENT	1	0.295684302216755	1	21	949	59140	DCT vs DAT	0.529171731414385	1
NA	GO:0017171	serine hydrolase activity	MOLECULAR_FUNCTION	1	0.978993988197365	1	241	949	58920	DCT vs DAT	0.00921997510261019	1
NA	GO:0017172	cysteine dioxygenase activity	MOLECULAR_FUNCTION	1	0.999999999851557	0	7	950	59154	DCT vs DAT	6.44678948280318e-11	0
NA	GO:0043482	cellular pigment accumulation	BIOLOGICAL_PROCESS	1	1.00000000001335	0	2	950	59159	DCT vs DAT	-5.79994754754602e-12	0
NA	GO:0043484	regulation of RNA splicing	BIOLOGICAL_PROCESS	1	1.0000000001664	0	38	950	59123	DCT vs DAT	-7.22683396941836e-11	0
NA	GO:1990778	protein localization to cell periphery	BIOLOGICAL_PROCESS	1	1.00000000028473	0	37	950	59124	DCT vs DAT	-1.23657061076977e-10	0
NA	GO:0031464	Cul4A-RING E3 ubiquitin ligase complex	CELLULAR_COMPONENT	1	1.00000000012253	0	12	950	59149	DCT vs DAT	-5.32161219402428e-11	0
NA	GO:0030132	clathrin coat of coated pit	CELLULAR_COMPONENT	1	0.999999999950198	0	20	950	59141	DCT vs DAT	2.1628563233249e-11	0
NA	GO:0017176	phosphatidylinositol N-acetylglucosaminyltransferase activity	MOLECULAR_FUNCTION	1	1.00000000001335	0	2	950	59159	DCT vs DAT	-5.79994754754602e-12	0
NA	GO:0030131	clathrin adaptor complex	CELLULAR_COMPONENT	1	1.00000000005368	0	32	950	59129	DCT vs DAT	-2.33144487254864e-11	0
NA	GO:0017177	glucosidase II complex	CELLULAR_COMPONENT	1	0.999999999851557	0	7	950	59154	DCT vs DAT	6.44678948280318e-11	0
NA	GO:0002926	tRNA wobble base 5-methoxycarbonylmethyl-2-thiouridinylation	BIOLOGICAL_PROCESS	1	1.00000000003115	0	3	950	59158	DCT vs DAT	-1.3526717805879e-11	0
NA	GO:0030134	COPII-coated ER to Golgi transport vesicle	CELLULAR_COMPONENT	1	0.427996771486325	2	90	948	59071	DCT vs DAT	0.368559506993749	2
NA	GO:0017178	diphthine-ammonia ligase activity	MOLECULAR_FUNCTION	1	1.00000000001335	0	2	950	59159	DCT vs DAT	-5.79994754754602e-12	0
NA	GO:0030133	transport vesicle	CELLULAR_COMPONENT	1	0.746142999002972	1	85	949	59076	DCT vs DAT	0.127177931607205	1
NA	GO:0032794	GTPase activating protein binding	MOLECULAR_FUNCTION	1	1.00000000007844	0	1	950	59160	DCT vs DAT	-3.40647713219122e-11	0
NA	GO:0030136	clathrin-coated vesicle	CELLULAR_COMPONENT	1	1.00000000020261	0	62	950	59099	DCT vs DAT	-8.79929526591402e-11	0
NA	GO:0031468	nuclear membrane reassembly	BIOLOGICAL_PROCESS	1	0.999999999851557	0	7	950	59154	DCT vs DAT	6.44678948280318e-11	0
NA	GO:0030135	coated vesicle	CELLULAR_COMPONENT	1	0.799355739220545	2	186	948	58975	DCT vs DAT	0.0972599025413187	2
NA	GO:0032797	SMN complex	CELLULAR_COMPONENT	1	1.00000000015742	0	5	950	59156	DCT vs DAT	-6.83679243908471e-11	0
NA	GO:0030137	COPI-coated vesicle	CELLULAR_COMPONENT	1	1.00000000034308	0	34	950	59127	DCT vs DAT	-1.48996886773136e-10	0
NA	GO:0031461	cullin-RING ubiquitin ligase complex	CELLULAR_COMPONENT	1	0.476897275876154	3	160	947	59001	DCT vs DAT	0.321575158327997	3
NA	GO:0030130	clathrin coat of trans-Golgi network vesicle	CELLULAR_COMPONENT	1	1.00000000010296	0	18	950	59143	DCT vs DAT	-4.47148038615608e-11	0
NA	GO:0032790	ribosome disassembly	BIOLOGICAL_PROCESS	1	1.00000000035217	0	25	950	59136	DCT vs DAT	-1.5294378265962e-10	0
NA	GO:0043485	endosome to pigment granule transport	BIOLOGICAL_PROCESS	1	1.00000000001335	0	2	950	59159	DCT vs DAT	-5.79994754754602e-12	0
NA	GO:0043488	regulation of mRNA stability	BIOLOGICAL_PROCESS	1	0.656277965710106	1	66	949	59095	DCT vs DAT	0.182912176774854	1
NA	GO:0042157	lipoprotein metabolic process	BIOLOGICAL_PROCESS	1	1.00000000022402	0	42	950	59119	DCT vs DAT	-9.72914802533967e-11	0
NA	GO:0043487	regulation of RNA stability	BIOLOGICAL_PROCESS	1	0.677520760095294	1	70	949	59091	DCT vs DAT	0.169077392915995	1
NA	GO:0042158	lipoprotein biosynthetic process	BIOLOGICAL_PROCESS	1	1.00000000028473	0	37	950	59124	DCT vs DAT	-1.23657061076977e-10	0
NA	GO:0042159	lipoprotein catabolic process	BIOLOGICAL_PROCESS	1	1.00000000015742	0	5	950	59156	DCT vs DAT	-6.83679243908471e-11	0
NA	GO:0043489	RNA stabilization	BIOLOGICAL_PROCESS	1	0.999999999851557	0	7	950	59154	DCT vs DAT	6.44678948280318e-11	0
NA	GO:0005179	hormone activity	MOLECULAR_FUNCTION	1	1.00000000010126	0	9	950	59152	DCT vs DAT	-4.39757432912698e-11	0
NA	GO:0030128	clathrin coat of endocytic vesicle	CELLULAR_COMPONENT	1	0.999999999851557	0	7	950	59154	DCT vs DAT	6.44678948280318e-11	0
NA	GO:0043490	malate-aspartate shuttle	BIOLOGICAL_PROCESS	1	1.00000000001335	0	2	950	59159	DCT vs DAT	-5.79994754754602e-12	0
NA	GO:0042162	telomeric DNA binding	MOLECULAR_FUNCTION	1	1.00000000037054	0	39	950	59122	DCT vs DAT	-1.60924942500918e-10	0
NA	GO:0043495	protein-membrane adaptor activity	MOLECULAR_FUNCTION	1	0.349628940844919	1	26	949	59135	DCT vs DAT	0.456392625439703	1
NA	GO:0032784	regulation of DNA-templated transcription elongation	BIOLOGICAL_PROCESS	1	1.00000000021031	0	47	950	59114	DCT vs DAT	-9.13352152247772e-11	0
NA	GO:0030121	AP-1 adaptor complex	CELLULAR_COMPONENT	1	1.00000000015742	0	5	950	59156	DCT vs DAT	-6.83679243908471e-11	0
NA	GO:0030120	vesicle coat	CELLULAR_COMPONENT	1	1.00000000042258	0	101	950	59060	DCT vs DAT	-1.83526174623804e-10	0
NA	GO:0032785	negative regulation of DNA-templated transcription, elongation	BIOLOGICAL_PROCESS	1	0.999999999940925	0	4	950	59157	DCT vs DAT	2.56560286811547e-11	0
NA	GO:0030123	AP-3 adaptor complex	CELLULAR_COMPONENT	1	0.999999999853188	0	6	950	59155	DCT vs DAT	6.37594516546239e-11	0
NA	GO:0031452	negative regulation of heterochromatin formation	BIOLOGICAL_PROCESS	1	1.00000000001335	0	2	950	59159	DCT vs DAT	-5.79994754754602e-12	0
NA	GO:0030122	AP-2 adaptor complex	CELLULAR_COMPONENT	1	0.999999999851557	0	7	950	59154	DCT vs DAT	6.44678948280318e-11	0
NA	GO:0017168	5-oxoprolinase (ATP-hydrolyzing) activity	MOLECULAR_FUNCTION	1	1.00000000001335	0	2	950	59159	DCT vs DAT	-5.79994754754602e-12	0
NA	GO:0032783	super elongation complex	CELLULAR_COMPONENT	1	1.00000000007844	0	1	950	59160	DCT vs DAT	-3.40647713219122e-11	0
NA	GO:0017169	CDP-alcohol phosphatidyltransferase activity	MOLECULAR_FUNCTION	1	1.00000000012253	0	12	950	59149	DCT vs DAT	-5.32161219402428e-11	0
NA	GO:0030125	clathrin vesicle coat	CELLULAR_COMPONENT	1	1.00000000015437	0	36	950	59125	DCT vs DAT	-6.70404312005967e-11	0
NA	GO:0030124	AP-4 adaptor complex	CELLULAR_COMPONENT	1	1.00000000001335	0	2	950	59159	DCT vs DAT	-5.79994754754602e-12	0
NA	GO:0032786	positive regulation of DNA-templated transcription, elongation	BIOLOGICAL_PROCESS	1	1.00000000005368	0	32	950	59129	DCT vs DAT	-2.33144487254864e-11	0
NA	GO:0030127	COPII vesicle coat	CELLULAR_COMPONENT	1	1.00000000019678	0	31	950	59130	DCT vs DAT	-8.54609180307168e-11	0
NA	GO:0030126	COPI vesicle coat	CELLULAR_COMPONENT	1	1.00000000034308	0	34	950	59127	DCT vs DAT	-1.48996886773136e-10	0
NA	GO:0032787	monocarboxylic acid metabolic process	BIOLOGICAL_PROCESS	1	0.98546642480674	6	780	944	58381	DCT vs DAT	0.0063581677006797	6
NA	GO:0031456	glycine betaine biosynthetic process	BIOLOGICAL_PROCESS	1	1.00000000003115	0	3	950	59158	DCT vs DAT	-1.3526717805879e-11	0
NA	GO:0032780	negative regulation of ATP-dependent activity	BIOLOGICAL_PROCESS	1	1.00000000015742	0	5	950	59156	DCT vs DAT	-6.83679243908471e-11	0
NA	GO:0032781	positive regulation of ATP-dependent activity	BIOLOGICAL_PROCESS	1	1.00000000022657	0	15	950	59146	DCT vs DAT	-9.83977567227774e-11	0
NA	GO:0042168	heme metabolic process	BIOLOGICAL_PROCESS	1	0.556379897441126	1	50	949	59111	DCT vs DAT	0.254628569887951	1
NA	GO:0030118	clathrin coat	CELLULAR_COMPONENT	1	1.0000000001728	0	57	950	59104	DCT vs DAT	-7.5046952855839e-11	0
NA	GO:0030117	membrane coat	CELLULAR_COMPONENT	1	1.00000000037461	0	144	950	59017	DCT vs DAT	-1.62692651179198e-10	0
NA	GO:0042170	plastid membrane	CELLULAR_COMPONENT	1	0.929812044794058	3	363	947	58798	DCT vs DAT	0.0316048322616498	3
NA	GO:0030119	AP-type membrane coat adaptor complex	CELLULAR_COMPONENT	1	1.00000000029357	0	40	950	59121	DCT vs DAT	-1.27496723749442e-10	0
NA	GO:0042171	lysophosphatidic acid acyltransferase activity	MOLECULAR_FUNCTION	1	1.00000000022657	0	15	950	59146	DCT vs DAT	-9.83977567227774e-11	0
NA	GO:0017150	tRNA dihydrouridine synthase activity	MOLECULAR_FUNCTION	1	1.00000000010126	0	9	950	59152	DCT vs DAT	-4.39757432912698e-11	0
NA	GO:0042175	nuclear outer membrane-endoplasmic reticulum membrane network	CELLULAR_COMPONENT	1	0.94994856783822	7	737	943	58424	DCT vs DAT	0.0222999076676994	7
NA	GO:0032774	RNA biosynthetic process	BIOLOGICAL_PROCESS	1	0.565906125507149	61	3855	889	55306	DCT vs DAT	0.247255605128895	61
NA	GO:0018488	aryl-aldehyde oxidase activity	MOLECULAR_FUNCTION	1	1.00000000001335	0	2	950	59159	DCT vs DAT	-5.79994754754602e-12	0
NA	GO:0031440	regulation of mRNA 3'-end processing	BIOLOGICAL_PROCESS	1	1.00000000001335	0	2	950	59159	DCT vs DAT	-5.79994754754602e-12	0
NA	GO:0017157	regulation of exocytosis	BIOLOGICAL_PROCESS	1	0.999999999940925	0	4	950	59157	DCT vs DAT	2.56560286811547e-11	0
NA	GO:0030111	regulation of Wnt signaling pathway	BIOLOGICAL_PROCESS	1	0.999999999853188	0	6	950	59155	DCT vs DAT	6.37594516546239e-11	0
NA	GO:0032777	piccolo histone acetyltransferase complex	CELLULAR_COMPONENT	1	0.999999999851557	0	7	950	59154	DCT vs DAT	6.44678948280318e-11	0
NA	GO:0031445	regulation of heterochromatin formation	BIOLOGICAL_PROCESS	1	1.00000000001335	0	2	950	59159	DCT vs DAT	-5.79994754754602e-12	0
NA	GO:0043420	anthranilate metabolic process	BIOLOGICAL_PROCESS	1	1.00000000001335	0	2	950	59159	DCT vs DAT	-5.79994754754602e-12	0
NA	GO:0097292	XMP metabolic process	BIOLOGICAL_PROCESS	1	1.00000000001335	0	2	950	59159	DCT vs DAT	-5.79994754754602e-12	0
NA	GO:0043424	protein histidine kinase binding	MOLECULAR_FUNCTION	1	1.00000000022657	0	15	950	59146	DCT vs DAT	-9.83977567227774e-11	0
NA	GO:0097293	XMP biosynthetic process	BIOLOGICAL_PROCESS	1	1.00000000001335	0	2	950	59159	DCT vs DAT	-5.79994754754602e-12	0
NA	GO:0002953	5'-deoxynucleotidase activity	MOLECULAR_FUNCTION	1	1.00000000003115	0	3	950	59158	DCT vs DAT	-1.3526717805879e-11	0
NA	GO:0102210	rhamnogalacturonan endolyase activity	MOLECULAR_FUNCTION	1	1.00000000003115	0	3	950	59158	DCT vs DAT	-1.3526717805879e-11	0
NA	GO:0044769	ATPase activity, coupled to transmembrane movement of ions, rotational mechanism	MOLECULAR_FUNCTION	1	0.845206246329885	1	116	949	59045	DCT vs DAT	0.0730373020402436	1
NA	GO:0000309	nicotinamide-nucleotide adenylyltransferase activity	MOLECULAR_FUNCTION	1	0.999999999853188	0	6	950	59155	DCT vs DAT	6.37594516546239e-11	0
NA	GO:0000307	cyclin-dependent protein kinase holoenzyme complex	CELLULAR_COMPONENT	1	1.00000000050213	0	99	950	59062	DCT vs DAT	-2.18073591828089e-10	0
NA	GO:0000305	response to oxygen radical	BIOLOGICAL_PROCESS	1	0.379993678508937	1	29	949	59132	DCT vs DAT	0.420223628150353	1
NA	GO:0000304	response to singlet oxygen	BIOLOGICAL_PROCESS	1	1.00000000010126	0	9	950	59152	DCT vs DAT	-4.39757432912698e-11	0
NA	GO:0000303	response to superoxide	BIOLOGICAL_PROCESS	1	0.379993678508937	1	29	949	59132	DCT vs DAT	0.420223628150353	1
NA	GO:0000302	response to reactive oxygen species	BIOLOGICAL_PROCESS	1	0.444104251776838	2	93	948	59068	DCT vs DAT	0.352515068946613	2
NA	GO:0043434	response to peptide hormone	BIOLOGICAL_PROCESS	1	0.999999999940925	0	4	950	59157	DCT vs DAT	2.56560286811547e-11	0
NA	GO:0000301	retrograde transport, vesicle recycling within Golgi	BIOLOGICAL_PROCESS	1	1.00000000003115	0	3	950	59158	DCT vs DAT	-1.3526717805879e-11	0
NA	GO:0043436	oxoacid metabolic process	BIOLOGICAL_PROCESS	1	0.989371441921041	16	1652	934	57509	DCT vs DAT	0.00464062964507773	16
NA	GO:0044771	meiotic cell cycle phase transition	BIOLOGICAL_PROCESS	1	1.00000000001335	0	2	950	59159	DCT vs DAT	-5.79994754754602e-12	0
NA	GO:0044770	cell cycle phase transition	BIOLOGICAL_PROCESS	1	1.00000000029204	0	143	950	59018	DCT vs DAT	-1.26829602008275e-10	0
NA	GO:0030177	positive regulation of Wnt signaling pathway	BIOLOGICAL_PROCESS	1	0.999999999853188	0	6	950	59155	DCT vs DAT	6.37594516546239e-11	0
NA	GO:0043449	alkene metabolic process	BIOLOGICAL_PROCESS	1	0.999999999853188	0	6	950	59155	DCT vs DAT	6.37594516546239e-11	0
NA	GO:0030170	pyridoxal phosphate binding	MOLECULAR_FUNCTION	1	1.00000000002321	0	200	950	58961	DCT vs DAT	-1.00787649493114e-11	0
NA	GO:0030174	regulation of DNA-templated DNA replication initiation	BIOLOGICAL_PROCESS	1	1.00000000003115	0	3	950	59158	DCT vs DAT	-1.3526717805879e-11	0
NA	GO:0044773	mitotic DNA damage checkpoint signaling	BIOLOGICAL_PROCESS	1	0.999999999944734	0	16	950	59145	DCT vs DAT	2.40018695613079e-11	0
NA	GO:0044772	mitotic cell cycle phase transition	BIOLOGICAL_PROCESS	1	1.00000000022961	0	117	950	59044	DCT vs DAT	-9.97192710826406e-11	0
NA	GO:0044774	mitotic DNA integrity checkpoint signaling	BIOLOGICAL_PROCESS	1	0.999999999979954	0	21	950	59140	DCT vs DAT	8.70604480087699e-12	0
NA	GO:0097272	ammonium homeostasis	BIOLOGICAL_PROCESS	1	0.999999999853188	0	6	950	59155	DCT vs DAT	6.37594516546239e-11	0
NA	GO:0043446	alkane metabolic process	BIOLOGICAL_PROCESS	1	1.00000000001335	0	2	950	59159	DCT vs DAT	-5.79994754754602e-12	0
NA	GO:0044779	meiotic spindle checkpoint signaling	BIOLOGICAL_PROCESS	1	1.00000000007844	0	1	950	59160	DCT vs DAT	-3.40647713219122e-11	0
NA	GO:0043448	alkane catabolic process	BIOLOGICAL_PROCESS	1	1.00000000001335	0	2	950	59159	DCT vs DAT	-5.79994754754602e-12	0
NA	GO:0044778	meiotic DNA integrity checkpoint signaling	BIOLOGICAL_PROCESS	1	1.00000000007844	0	1	950	59160	DCT vs DAT	-3.40647713219122e-11	0
NA	GO:0097268	cytoophidium	CELLULAR_COMPONENT	1	1.00000000007844	0	1	950	59160	DCT vs DAT	-3.40647713219122e-11	0
NA	GO:0098599	palmitoyl hydrolase activity	MOLECULAR_FUNCTION	1	1.00000000023801	0	8	950	59153	DCT vs DAT	-1.03366357560292e-10	0
NA	GO:0044782	cilium organization	BIOLOGICAL_PROCESS	1	0.133577337428544	1	8	949	59153	DCT vs DAT	0.874267217493651	1
NA	GO:0043450	alkene biosynthetic process	BIOLOGICAL_PROCESS	1	0.999999999853188	0	6	950	59155	DCT vs DAT	6.37594516546239e-11	0
NA	GO:0002938	tRNA guanine ribose methylation	BIOLOGICAL_PROCESS	1	1.00000000001335	0	2	950	59159	DCT vs DAT	-5.79994754754602e-12	0
NA	GO:0002939	tRNA N1-guanine methylation	BIOLOGICAL_PROCESS	1	1.00000000015742	0	5	950	59156	DCT vs DAT	-6.83679243908471e-11	0
NA	GO:0031499	TRAMP complex	CELLULAR_COMPONENT	1	0.999999999851557	0	7	950	59154	DCT vs DAT	6.44678948280318e-11	0
NA	GO:0031490	chromatin DNA binding	MOLECULAR_FUNCTION	1	1.00000000011154	0	51	950	59110	DCT vs DAT	-4.84427009813627e-11	0
NA	GO:0030163	protein catabolic process	BIOLOGICAL_PROCESS	1	0.963564890965964	8	855	942	58306	DCT vs DAT	0.0161190326022226	8
NA	GO:0031491	nucleosome binding	MOLECULAR_FUNCTION	1	1.00000000012124	0	49	950	59112	DCT vs DAT	-5.26559441149902e-11	0
NA	GO:0030162	regulation of proteolysis	BIOLOGICAL_PROCESS	1	1.00000000016352	0	64	950	59097	DCT vs DAT	-7.10173176720304e-11	0
NA	GO:0031492	nucleosomal DNA binding	MOLECULAR_FUNCTION	1	1.00000000006489	0	17	950	59144	DCT vs DAT	-2.81794807939593e-11	0
NA	GO:0044784	metaphase/anaphase transition of cell cycle	BIOLOGICAL_PROCESS	1	1.000000000277	0	45	950	59116	DCT vs DAT	-1.203015872253e-10	0
NA	GO:0044786	cell cycle DNA replication	BIOLOGICAL_PROCESS	1	0.534645812664152	1	47	949	59114	DCT vs DAT	0.27193383021325	1
NA	GO:0043455	regulation of secondary metabolic process	BIOLOGICAL_PROCESS	1	1.00000000023801	0	8	950	59153	DCT vs DAT	-1.03366357560292e-10	0
NA	GO:0042123	glucanosyltransferase activity	MOLECULAR_FUNCTION	1	1.00000000025988	0	11	950	59150	DCT vs DAT	-1.12863440179532e-10	0
NA	GO:0042124	1,3-beta-glucanosyltransferase activity	MOLECULAR_FUNCTION	1	1.00000000025988	0	11	950	59150	DCT vs DAT	-1.12863440179532e-10	0
NA	GO:0044785	metaphase/anaphase transition of meiotic cell cycle	BIOLOGICAL_PROCESS	1	1.00000000007844	0	1	950	59160	DCT vs DAT	-3.40647713219122e-11	0
NA	GO:0043457	regulation of cellular respiration	BIOLOGICAL_PROCESS	1	1.00000000001335	0	2	950	59159	DCT vs DAT	-5.79994754754602e-12	0
NA	GO:0042126	nitrate metabolic process	BIOLOGICAL_PROCESS	1	0.999999999969638	0	14	950	59147	DCT vs DAT	1.31858762632365e-11	0
NA	GO:0042127	regulation of cell population proliferation	BIOLOGICAL_PROCESS	1	1.00000000022657	0	15	950	59146	DCT vs DAT	-9.83977567227774e-11	0
NA	GO:0042128	nitrate assimilation	BIOLOGICAL_PROCESS	1	0.999999999969638	0	14	950	59147	DCT vs DAT	1.31858762632365e-11	0
NA	GO:0002940	tRNA N2-guanine methylation	BIOLOGICAL_PROCESS	1	0.999999999940925	0	4	950	59157	DCT vs DAT	2.56560286811547e-11	0
NA	GO:0002943	tRNA dihydrouridine synthesis	BIOLOGICAL_PROCESS	1	1.00000000010126	0	9	950	59152	DCT vs DAT	-4.39757432912698e-11	0
NA	GO:0043462	regulation of ATP-dependent activity	BIOLOGICAL_PROCESS	1	0.999999999950198	0	20	950	59141	DCT vs DAT	2.1628563233249e-11	0
NA	GO:0017196	N-terminal peptidyl-methionine acetylation	BIOLOGICAL_PROCESS	1	0.999999999969638	0	14	950	59147	DCT vs DAT	1.31858762632365e-11	0
NA	GO:0043461	proton-transporting ATP synthase complex assembly	BIOLOGICAL_PROCESS	1	1.00000000006489	0	17	950	59144	DCT vs DAT	-2.81794807939593e-11	0
NA	GO:0030154	cell differentiation	BIOLOGICAL_PROCESS	1	0.779310749537517	2	178	948	58983	DCT vs DAT	0.108289333214649	2
NA	GO:0002949	tRNA threonylcarbamoyladenosine modification	BIOLOGICAL_PROCESS	1	1.00000000025988	0	11	950	59150	DCT vs DAT	-1.12863440179532e-10	0
NA	GO:0030155	regulation of cell adhesion	BIOLOGICAL_PROCESS	1	1.00000000007844	0	1	950	59160	DCT vs DAT	-3.40647713219122e-11	0
NA	GO:0030159	signaling receptor complex adaptor activity	MOLECULAR_FUNCTION	1	1.00000000007844	0	1	950	59160	DCT vs DAT	-3.40647713219122e-11	0
NA	GO:0000339	RNA cap binding	MOLECULAR_FUNCTION	1	1.00000000034914	0	29	950	59132	DCT vs DAT	-1.51629500755916e-10	0
NA	GO:0000338	protein deneddylation	BIOLOGICAL_PROCESS	1	1.00000000022657	0	15	950	59146	DCT vs DAT	-9.83977567227774e-11	0
NA	GO:0001671	ATPase activator activity	MOLECULAR_FUNCTION	1	0.999999999950198	0	20	950	59141	DCT vs DAT	2.1628563233249e-11	0
NA	GO:0000334	3-hydroxyanthranilate 3,4-dioxygenase activity	MOLECULAR_FUNCTION	1	1.00000000001335	0	2	950	59159	DCT vs DAT	-5.79994754754602e-12	0
NA	GO:0140517	protein-RNA adaptor activity	MOLECULAR_FUNCTION	1	1.00000000010126	0	9	950	59152	DCT vs DAT	-4.39757432912698e-11	0
NA	GO:0001664	G protein-coupled receptor binding	MOLECULAR_FUNCTION	1	1.00000000012253	0	12	950	59149	DCT vs DAT	-5.32161219402428e-11	0
NA	GO:0000340	RNA 7-methylguanosine cap binding	MOLECULAR_FUNCTION	1	1.00000000006489	0	17	950	59144	DCT vs DAT	-2.81794807939593e-11	0
NA	GO:0001666	response to hypoxia	BIOLOGICAL_PROCESS	1	1.00000000023801	0	8	950	59153	DCT vs DAT	-1.03366357560292e-10	0
NA	GO:0140513	nuclear protein-containing complex	CELLULAR_COMPONENT	1	0.966175560477828	15	1417	935	57744	DCT vs DAT	0.0149439522395417	15
NA	GO:0051923	sulfation	BIOLOGICAL_PROCESS	1	1.00000000007844	0	1	950	59160	DCT vs DAT	-3.40647713219122e-11	0
NA	GO:0051924	regulation of calcium ion transport	BIOLOGICAL_PROCESS	1	1.00000000001335	0	2	950	59159	DCT vs DAT	-5.79994754754602e-12	0
NA	GO:0051920	peroxiredoxin activity	MOLECULAR_FUNCTION	1	0.142342673240548	2	40	948	59121	DCT vs DAT	0.846664882244396	2
NA	GO:0051938	L-glutamate import	BIOLOGICAL_PROCESS	1	1.00000000012253	0	12	950	59149	DCT vs DAT	-5.32161219402428e-11	0
NA	GO:0000349	generation of catalytic spliceosome for first transesterification step	BIOLOGICAL_PROCESS	1	0.999999999853188	0	6	950	59155	DCT vs DAT	6.37594516546239e-11	0
NA	GO:0000347	THO complex	CELLULAR_COMPONENT	1	1.00000000027632	0	33	950	59128	DCT vs DAT	-1.20002645710751e-10	0
NA	GO:0001680	tRNA 3'-terminal CCA addition	BIOLOGICAL_PROCESS	1	0.999999999853188	0	6	950	59155	DCT vs DAT	6.37594516546239e-11	0
NA	GO:0000346	transcription export complex	CELLULAR_COMPONENT	1	1.00000000010296	0	18	950	59143	DCT vs DAT	-4.47148038615608e-11	0
NA	GO:0001682	tRNA 5'-leader removal	BIOLOGICAL_PROCESS	1	0.225019223974074	1	15	949	59146	DCT vs DAT	0.647780377403226	1
NA	GO:0001676	long-chain fatty acid metabolic process	BIOLOGICAL_PROCESS	1	0.245037742569655	2	58	948	59103	DCT vs DAT	0.610767017156666	2
NA	GO:0000350	generation of catalytic spliceosome for second transesterification step	BIOLOGICAL_PROCESS	1	1.00000000015742	0	5	950	59156	DCT vs DAT	-6.83679243908471e-11	0
NA	GO:0001678	intracellular glucose homeostasis	BIOLOGICAL_PROCESS	1	0.999999999950198	0	20	950	59141	DCT vs DAT	2.1628563233249e-11	0
NA	GO:0140500	regulation of reticulophagy	BIOLOGICAL_PROCESS	1	1.00000000007844	0	1	950	59160	DCT vs DAT	-3.40647713219122e-11	0
NA	GO:0140501	positive regulation of reticulophagy	BIOLOGICAL_PROCESS	1	1.00000000007844	0	1	950	59160	DCT vs DAT	-3.40647713219122e-11	0
NA	GO:0000319	sulfite transmembrane transporter activity	MOLECULAR_FUNCTION	1	1.00000000007844	0	1	950	59160	DCT vs DAT	-3.40647713219122e-11	0
NA	GO:0050619	phytochromobilin:ferredoxin oxidoreductase activity	MOLECULAR_FUNCTION	1	1.00000000007844	0	1	950	59160	DCT vs DAT	-3.40647713219122e-11	0
NA	GO:0000316	sulfite transmembrane transport	BIOLOGICAL_PROCESS	1	1.00000000007844	0	1	950	59160	DCT vs DAT	-3.40647713219122e-11	0
NA	GO:0000315	organellar large ribosomal subunit	CELLULAR_COMPONENT	1	1.00000000031484	0	94	950	59067	DCT vs DAT	-1.36734402279732e-10	0
NA	GO:0000314	organellar small ribosomal subunit	CELLULAR_COMPONENT	1	0.47970636626723	1	40	949	59121	DCT vs DAT	0.319024517897701	1
NA	GO:0000313	organellar ribosome	CELLULAR_COMPONENT	1	0.883866167346984	1	134	949	59027	DCT vs DAT	0.0536134897186909	1
NA	GO:0000312	plastid small ribosomal subunit	CELLULAR_COMPONENT	1	1.00000000007844	0	1	950	59160	DCT vs DAT	-3.40647713219122e-11	0
NA	GO:0001650	fibrillar center	CELLULAR_COMPONENT	1	1.00000000003115	0	3	950	59158	DCT vs DAT	-1.3526717805879e-11	0
NA	GO:0140535	intracellular protein-containing complex	CELLULAR_COMPONENT	1	0.998523279286578	8	1183	942	57978	DCT vs DAT	0.000641805657724321	8
NA	GO:1990700	nucleolar chromatin organization	BIOLOGICAL_PROCESS	1	1.00000000007844	0	1	950	59160	DCT vs DAT	-3.40647713219122e-11	0
NA	GO:0050616	secologanin synthase activity	MOLECULAR_FUNCTION	1	1.00000000007844	0	1	950	59160	DCT vs DAT	-3.40647713219122e-11	0
NA	GO:0050614	Delta24-sterol reductase activity	MOLECULAR_FUNCTION	1	1.00000000007844	0	1	950	59160	DCT vs DAT	-3.40647713219122e-11	0
[truncated: 23,366 more rows]
