# Supplementary material for: Light and Alternating Temperatures Release Seed Dormancy in the Invasive Dipsacus fullonum L. Through ROS Homeostasis and ABA Regulation
Source: Physiol Plant. 2025 Nov 19;177(6):e70642. doi: 10.1111/ppl.70642 (PMC12628119; doi:10.1111/ppl.70642)
Supplement: Supplementary file 7 — Dataset: S3. Over‐represented pathways identified with the Plant Reactome Pathways DB and analyzed with Fisher's test. [file PPL-177-e70642-s007.txt]

Tag	Pathway ID	Pathway Name	Pathway Category	Adj. P-value	P-value	Nr Test	Nr Reference	Not Annot Test	Not Annot Ref
OVER	R-CQI-1119379	Flavin biosynthesis	Metabolism and regulation	0.010576303541085501	2.4924517378834647E-6	5.0	10.0	200.0	12742.0
OVER	R-ATA-3899351	Abscisic acid (ABA) mediated signaling	Metabolism and regulation	0.010576303541085501	2.0521775568142544E-6	4.0	3.0	201.0	12749.0
OVER	R-ATA-9623703	HSFA7/ HSFA6B-regulatory network-induced by drought and ABA.	Responses to stimuli: abiotic stimuli and stresses	0.010576303541085501	8.905498736793817E-7	4.0	2.0	201.0	12750.0
	R-OSA-9623703	HSFA7/ HSFA6B-regulatory network-induced by drought and ABA.	Responses to stimuli: abiotic stimuli and stresses	0.35707124027205434	1.1219834729679634E-4	12.0	195.0	193.0	12557.0
	R-DRO-1119519	Calvin cycle	Metabolism and regulation	0.39521696104464543	0.00655072889084212	2.0	6.0	203.0	12746.0
	R-PAB-1119519	Calvin cycle	Metabolism and regulation	0.39521696104464543	0.00655072889084212	2.0	6.0	203.0	12746.0
	R-SCR-1119519	Calvin cycle	Metabolism and regulation	0.39521696104464543	0.00655072889084212	2.0	6.0	203.0	12746.0
	R-TAE-1119312	Photorespiration	Metabolism and regulation	0.39521696104464543	0.003583372229392102	2.0	4.0	203.0	12748.0
	R-CCL-1119519	Calvin cycle	Metabolism and regulation	0.39521696104464543	0.00655072889084212	2.0	6.0	203.0	12746.0
	R-PHH-1119312	Photorespiration	Metabolism and regulation	0.39521696104464543	0.003583372229392102	2.0	4.0	203.0	12748.0
	R-SIN-1119519	Calvin cycle	Metabolism and regulation	0.39521696104464543	5.863860907271162E-4	3.0	8.0	202.0	12744.0
	R-OLU-1119519	Calvin cycle	Metabolism and regulation	0.39521696104464543	0.00655072889084212	2.0	6.0	203.0	12746.0
	R-ETE-1119312	Photorespiration	Metabolism and regulation	0.39521696104464543	0.003583372229392102	2.0	4.0	203.0	12748.0
	R-FCR-1119519	Calvin cycle	Metabolism and regulation	0.39521696104464543	0.00655072889084212	2.0	6.0	203.0	12746.0
	R-LPR-1119519	Calvin cycle	Metabolism and regulation	0.39521696104464543	0.003583372229392102	2.0	4.0	203.0	12748.0
	R-OBA-1119312	Photorespiration	Metabolism and regulation	0.39521696104464543	0.003583372229392102	2.0	4.0	203.0	12748.0
	R-JCU-1119312	Photorespiration	Metabolism and regulation	0.39521696104464543	0.003583372229392102	2.0	4.0	203.0	12748.0
	R-MAC-1119312	Photorespiration	Metabolism and regulation	0.39521696104464543	0.003583372229392102	2.0	4.0	203.0	12748.0
	R-BJU-1119519	Calvin cycle	Metabolism and regulation	0.39521696104464543	0.00655072889084212	2.0	6.0	203.0	12746.0
	R-SPC-1119312	Photorespiration	Metabolism and regulation	0.39521696104464543	0.0024140371483112977	2.0	3.0	203.0	12749.0
	R-CRU-1119519	Calvin cycle	Metabolism and regulation	0.39521696104464543	0.00655072889084212	2.0	6.0	203.0	12746.0
	R-CLA-1119519	Calvin cycle	Metabolism and regulation	0.39521696104464543	0.00655072889084212	2.0	6.0	203.0	12746.0
	R-SCR-1119312	Photorespiration	Metabolism and regulation	0.39521696104464543	0.003583372229392102	2.0	4.0	203.0	12748.0
	R-TAE-1119519	Calvin cycle	Metabolism and regulation	0.39521696104464543	0.00655072889084212	2.0	6.0	203.0	12746.0
	R-HLH-1119312	Photorespiration	Metabolism and regulation	0.39521696104464543	0.0024140371483112977	2.0	3.0	203.0	12749.0
	R-ECG-1119519	Calvin cycle	Metabolism and regulation	0.39521696104464543	0.00655072889084212	2.0	6.0	203.0	12746.0
	R-FCR-1119312	Photorespiration	Metabolism and regulation	0.39521696104464543	0.004964579884074862	2.0	5.0	203.0	12747.0
	R-HVU-1119312	Photorespiration	Metabolism and regulation	0.39521696104464543	0.003583372229392102	2.0	4.0	203.0	12748.0
	R-OLU-1119312	Photorespiration	Metabolism and regulation	0.39521696104464543	0.0024140371483112977	2.0	3.0	203.0	12749.0
	R-CRU-1119312	Photorespiration	Metabolism and regulation	0.39521696104464543	0.003583372229392102	2.0	4.0	203.0	12748.0
	R-SPC-1119519	Calvin cycle	Metabolism and regulation	0.39521696104464543	0.00655072889084212	2.0	6.0	203.0	12746.0
	R-OGU-1119312	Photorespiration	Metabolism and regulation	0.39521696104464543	0.003583372229392102	2.0	4.0	203.0	12748.0
	R-MAC-1119519	Calvin cycle	Metabolism and regulation	0.39521696104464543	0.00655072889084212	2.0	6.0	203.0	12746.0
	R-CLA-1119312	Photorespiration	Metabolism and regulation	0.39521696104464543	0.003583372229392102	2.0	4.0	203.0	12748.0
	R-OGR-1119519	Calvin cycle	Metabolism and regulation	0.39521696104464543	0.00655072889084212	2.0	6.0	203.0	12746.0
	R-TTU-1119312	Photorespiration	Metabolism and regulation	0.39521696104464543	0.003583372229392102	2.0	4.0	203.0	12748.0
	R-TCA-1119312	Photorespiration	Metabolism and regulation	0.39521696104464543	0.003583372229392102	2.0	4.0	203.0	12748.0
	R-SSP-1119312	Photorespiration	Metabolism and regulation	0.39521696104464543	0.003583372229392102	2.0	4.0	203.0	12748.0
	R-GSU-1119312	Photorespiration	Metabolism and regulation	0.39521696104464543	0.004964579884074862	2.0	5.0	203.0	12747.0
	R-OGU-1119519	Calvin cycle	Metabolism and regulation	0.39521696104464543	0.00655072889084212	2.0	6.0	203.0	12746.0
	R-HVU-1119519	Calvin cycle	Metabolism and regulation	0.39521696104464543	0.00655072889084212	2.0	6.0	203.0	12746.0
	R-CSK-1119312	Photorespiration	Metabolism and regulation	0.39521696104464543	0.003583372229392102	2.0	4.0	203.0	12748.0
	R-CCD-9623703	HSFA7/ HSFA6B-regulatory network-induced by drought and ABA.	Responses to stimuli: abiotic stimuli and stresses	0.39521696104464543	7.39552825602013E-4	2.0	1.0	203.0	12751.0
	R-SSP-1119519	Calvin cycle	Metabolism and regulation	0.39521696104464543	0.00655072889084212	2.0	6.0	203.0	12746.0
	R-VAN-1119519	Calvin cycle	Metabolism and regulation	0.39521696104464543	9.929144641302365E-4	3.0	10.0	202.0	12742.0
	R-TDI-1119519	Calvin cycle	Metabolism and regulation	0.39521696104464543	0.00655072889084212	2.0	6.0	203.0	12746.0
	R-PDA-1119312	Photorespiration	Metabolism and regulation	0.39521696104464543	0.003583372229392102	2.0	4.0	203.0	12748.0
	R-OPU-1119312	Photorespiration	Metabolism and regulation	0.39521696104464543	0.004964579884074862	2.0	5.0	203.0	12747.0
	R-AOF-1119312	Photorespiration	Metabolism and regulation	0.39521696104464543	0.003583372229392102	2.0	4.0	203.0	12748.0
	R-QSU-1119312	Photorespiration	Metabolism and regulation	0.39521696104464543	0.003583372229392102	2.0	4.0	203.0	12748.0
	R-TTU-1119519	Calvin cycle	Metabolism and regulation	0.39521696104464543	0.00655072889084212	2.0	6.0	203.0	12746.0
	R-SIN-1119312	Photorespiration	Metabolism and regulation	0.39521696104464543	0.003583372229392102	2.0	4.0	203.0	12748.0
	R-PHH-1119519	Calvin cycle	Metabolism and regulation	0.39521696104464543	0.00655072889084212	2.0	6.0	203.0	12746.0
	R-CSK-1119519	Calvin cycle	Metabolism and regulation	0.39521696104464543	0.00655072889084212	2.0	6.0	203.0	12746.0
	R-VRA-1119312	Photorespiration	Metabolism and regulation	0.39521696104464543	0.003583372229392102	2.0	4.0	203.0	12748.0
	R-CCA-1119312	Photorespiration	Metabolism and regulation	0.39521696104464543	0.003583372229392102	2.0	4.0	203.0	12748.0
	R-JCU-1119519	Calvin cycle	Metabolism and regulation	0.39521696104464543	0.00655072889084212	2.0	6.0	203.0	12746.0
	R-ATH-1119312	Photorespiration	Metabolism and regulation	0.39521696104464543	0.003583372229392102	2.0	4.0	203.0	12748.0
	R-AIP-1119312	Photorespiration	Metabolism and regulation	0.39521696104464543	0.003583372229392102	2.0	4.0	203.0	12748.0
	R-TDI-1119312	Photorespiration	Metabolism and regulation	0.39521696104464543	0.003583372229392102	2.0	4.0	203.0	12748.0
	R-BJU-1119312	Photorespiration	Metabolism and regulation	0.39521696104464543	0.003583372229392102	2.0	4.0	203.0	12748.0
	R-MTR-1119312	Photorespiration	Metabolism and regulation	0.39521696104464543	0.003583372229392102	2.0	4.0	203.0	12748.0
	R-PSA-1119519	Calvin cycle	Metabolism and regulation	0.39521696104464543	0.00655072889084212	2.0	6.0	203.0	12746.0
	R-CME-1119312	Photorespiration	Metabolism and regulation	0.39521696104464543	0.004964579884074862	2.0	5.0	203.0	12747.0
	R-ORU-1119312	Photorespiration	Metabolism and regulation	0.39521696104464543	0.003583372229392102	2.0	4.0	203.0	12748.0
	R-QSU-1119519	Calvin cycle	Metabolism and regulation	0.39521696104464543	0.00655072889084212	2.0	6.0	203.0	12746.0
	R-ATA-1119312	Photorespiration	Metabolism and regulation	0.39521696104464543	0.00655072889084212	2.0	6.0	203.0	12746.0
	R-CST-1119312	Photorespiration	Metabolism and regulation	0.39521696104464543	0.003583372229392102	2.0	4.0	203.0	12748.0
	R-OOF-1119519	Calvin cycle	Metabolism and regulation	0.39521696104464543	0.00655072889084212	2.0	6.0	203.0	12746.0
	R-CST-1119519	Calvin cycle	Metabolism and regulation	0.39521696104464543	0.00655072889084212	2.0	6.0	203.0	12746.0
	R-PSO-1119312	Photorespiration	Metabolism and regulation	0.39521696104464543	0.004964579884074862	2.0	5.0	203.0	12747.0
	R-CCA-1119519	Calvin cycle	Metabolism and regulation	0.39521696104464543	0.00655072889084212	2.0	6.0	203.0	12746.0
	R-TUR-1119312	Photorespiration	Metabolism and regulation	0.39521696104464543	0.003583372229392102	2.0	4.0	203.0	12748.0
	R-CML-1119312	Photorespiration	Metabolism and regulation	0.39521696104464543	0.004964579884074862	2.0	5.0	203.0	12747.0
	R-CCR-1119312	Photorespiration	Metabolism and regulation	0.39521696104464543	0.003583372229392102	2.0	4.0	203.0	12748.0
	R-LPE-1119312	Photorespiration	Metabolism and regulation	0.39521696104464543	0.004964579884074862	2.0	5.0	203.0	12747.0
	R-NAT-1119312	Photorespiration	Metabolism and regulation	0.39521696104464543	0.004964579884074862	2.0	5.0	203.0	12747.0
	R-HLP-1119312	Photorespiration	Metabolism and regulation	0.39521696104464543	0.003583372229392102	2.0	4.0	203.0	12748.0
	R-AIP-1119519	Calvin cycle	Metabolism and regulation	0.39521696104464543	0.00655072889084212	2.0	6.0	203.0	12746.0
	R-SIT-1119312	Photorespiration	Metabolism and regulation	0.39521696104464543	0.004964579884074862	2.0	5.0	203.0	12747.0
	R-ITR-1119519	Calvin cycle	Metabolism and regulation	0.39521696104464543	0.00655072889084212	2.0	6.0	203.0	12746.0
	R-GMA-1119271	Threonine degradation	Metabolism and regulation	0.39521696104464543	7.39552825602013E-4	2.0	1.0	203.0	12751.0
	R-ORU-1119519	Calvin cycle	Metabolism and regulation	0.39521696104464543	0.00655072889084212	2.0	6.0	203.0	12746.0
	R-ZMY-1119312	Photorespiration	Metabolism and regulation	0.39521696104464543	0.003583372229392102	2.0	4.0	203.0	12748.0
	R-GMA-1119312	Photorespiration	Metabolism and regulation	0.39521696104464543	0.004964579884074862	2.0	5.0	203.0	12747.0
	R-OOF-1119312	Photorespiration	Metabolism and regulation	0.39521696104464543	0.003583372229392102	2.0	4.0	203.0	12748.0
	R-PDA-1119519	Calvin cycle	Metabolism and regulation	0.39521696104464543	0.00655072889084212	2.0	6.0	203.0	12746.0
	R-GRA-1119312	Photorespiration	Metabolism and regulation	0.39521696104464543	0.003583372229392102	2.0	4.0	203.0	12748.0
	R-BNA-1119312	Photorespiration	Metabolism and regulation	0.39521696104464543	0.003583372229392102	2.0	4.0	203.0	12748.0
	R-HLP-1119519	Calvin cycle	Metabolism and regulation	0.39521696104464543	0.00655072889084212	2.0	6.0	203.0	12746.0
	R-QLO-1119519	Calvin cycle	Metabolism and regulation	0.39521696104464543	0.00655072889084212	2.0	6.0	203.0	12746.0
	R-PAV-1119312	Photorespiration	Metabolism and regulation	0.39521696104464543	0.003583372229392102	2.0	4.0	203.0	12748.0
	R-QLO-1119312	Photorespiration	Metabolism and regulation	0.39521696104464543	0.004964579884074862	2.0	5.0	203.0	12747.0
	R-PHA-1119519	Calvin cycle	Metabolism and regulation	0.39521696104464543	0.00655072889084212	2.0	6.0	203.0	12746.0
	R-SMO-1119519	Calvin cycle	Metabolism and regulation	0.39521696104464543	0.00655072889084212	2.0	6.0	203.0	12746.0
	R-CCN-1119312	Photorespiration	Metabolism and regulation	0.39521696104464543	0.004964579884074862	2.0	5.0	203.0	12747.0
	R-ECG-1119312	Photorespiration	Metabolism and regulation	0.39521696104464543	0.003583372229392102	2.0	4.0	203.0	12748.0
	R-ACO-1119312	Photorespiration	Metabolism and regulation	0.39521696104464543	0.00655072889084212	2.0	6.0	203.0	12746.0
	R-GMA-1119519	Calvin cycle	Metabolism and regulation	0.39521696104464543	0.00655072889084212	2.0	6.0	203.0	12746.0
	R-OGL-1119312	Photorespiration	Metabolism and regulation	0.39521696104464543	0.004964579884074862	2.0	5.0	203.0	12747.0
	R-VUN-1119312	Photorespiration	Metabolism and regulation	0.39521696104464543	0.003583372229392102	2.0	4.0	203.0	12748.0
	R-TPR-1119519	Calvin cycle	Metabolism and regulation	0.39521696104464543	0.00655072889084212	2.0	6.0	203.0	12746.0
	R-OLO-1119312	Photorespiration	Metabolism and regulation	0.39521696104464543	0.003583372229392102	2.0	4.0	203.0	12748.0
	R-ADU-1119312	Photorespiration	Metabolism and regulation	0.39521696104464543	0.003583372229392102	2.0	4.0	203.0	12748.0
	R-SVI-1119312	Photorespiration	Metabolism and regulation	0.39521696104464543	0.004964579884074862	2.0	5.0	203.0	12747.0
	R-CCI-1119312	Photorespiration	Metabolism and regulation	0.39521696104464543	0.003583372229392102	2.0	4.0	203.0	12748.0
	R-MPO-1119519	Calvin cycle	Metabolism and regulation	0.39521696104464543	0.00655072889084212	2.0	6.0	203.0	12746.0
	R-OGR-1119312	Photorespiration	Metabolism and regulation	0.39521696104464543	0.003583372229392102	2.0	4.0	203.0	12748.0
	R-PHA-1119312	Photorespiration	Metabolism and regulation	0.39521696104464543	0.003583372229392102	2.0	4.0	203.0	12748.0
	R-SMO-1119312	Photorespiration	Metabolism and regulation	0.39521696104464543	0.003583372229392102	2.0	4.0	203.0	12748.0
	R-MGU-1119312	Photorespiration	Metabolism and regulation	0.39521696104464543	0.003583372229392102	2.0	4.0	203.0	12748.0
	R-ITR-1119312	Photorespiration	Metabolism and regulation	0.39521696104464543	0.003583372229392102	2.0	4.0	203.0	12748.0
	R-CBA-1119312	Photorespiration	Metabolism and regulation	0.39521696104464543	0.00655072889084212	2.0	6.0	203.0	12746.0
	R-CCD-9638808	Response to salinity	Responses to stimuli: abiotic stimuli and stresses	0.39521696104464543	7.39552825602013E-4	2.0	1.0	203.0	12751.0
	R-OGL-1119519	Calvin cycle	Metabolism and regulation	0.39521696104464543	0.00655072889084212	2.0	6.0	203.0	12746.0
	R-VUN-1119519	Calvin cycle	Metabolism and regulation	0.39521696104464543	0.00655072889084212	2.0	6.0	203.0	12746.0
	R-PAV-1119519	Calvin cycle	Metabolism and regulation	0.39521696104464543	0.00655072889084212	2.0	6.0	203.0	12746.0
	R-TUR-1119519	Calvin cycle	Metabolism and regulation	0.39521696104464543	0.00655072889084212	2.0	6.0	203.0	12746.0
	R-OLO-1119519	Calvin cycle	Metabolism and regulation	0.39521696104464543	0.00655072889084212	2.0	6.0	203.0	12746.0
	R-TPR-1119312	Photorespiration	Metabolism and regulation	0.39521696104464543	0.004964579884074862	2.0	5.0	203.0	12747.0
	R-ADU-1119519	Calvin cycle	Metabolism and regulation	0.39521696104464543	0.00655072889084212	2.0	6.0	203.0	12746.0
	R-CCD-3899351	Abscisic acid (ABA) mediated signaling	Metabolism and regulation	0.39521696104464543	0.0014636737961447972	2.0	2.0	203.0	12750.0
	R-SVI-1119519	Calvin cycle	Metabolism and regulation	0.39521696104464543	0.00655072889084212	2.0	6.0	203.0	12746.0
	R-SIT-1119519	Calvin cycle	Metabolism and regulation	0.39521696104464543	0.00655072889084212	2.0	6.0	203.0	12746.0
	R-CCI-1119519	Calvin cycle	Metabolism and regulation	0.39521696104464543	0.00655072889084212	2.0	6.0	203.0	12746.0
	R-MPO-1119312	Photorespiration	Metabolism and regulation	0.39521696104464543	0.00655072889084212	2.0	6.0	203.0	12746.0
	R-SHI-1119519	Calvin cycle	Metabolism and regulation	0.39521696104464543	0.00655072889084212	2.0	6.0	203.0	12746.0
	R-LAN-1119312	Photorespiration	Metabolism and regulation	0.39521696104464543	0.004964579884074862	2.0	5.0	203.0	12747.0
	R-CQI-1119312	Photorespiration	Metabolism and regulation	0.39521696104464543	0.003583372229392102	2.0	4.0	203.0	12748.0
	R-ALY-1119519	Calvin cycle	Metabolism and regulation	0.39521696104464543	0.00655072889084212	2.0	6.0	203.0	12746.0
	R-BRA-1119312	Photorespiration	Metabolism and regulation	0.39521696104464543	0.003583372229392102	2.0	4.0	203.0	12748.0
	R-OMI-1119519	Calvin cycle	Metabolism and regulation	0.39521696104464543	0.00655072889084212	2.0	6.0	203.0	12746.0
	R-SHI-1119312	Photorespiration	Metabolism and regulation	0.39521696104464543	0.003583372229392102	2.0	4.0	203.0	12748.0
	R-BDI-1119312	Photorespiration	Metabolism and regulation	0.39521696104464543	0.003583372229392102	2.0	4.0	203.0	12748.0
	R-PVE-1119312	Photorespiration	Metabolism and regulation	0.39521696104464543	0.003583372229392102	2.0	4.0	203.0	12748.0
	R-ATA-9639861	Development of root hair	Growth and developmental processes	0.39521696104464543	0.0024140371483112977	2.0	3.0	203.0	12749.0
	R-CQI-1119519	Calvin cycle	Metabolism and regulation	0.39521696104464543	0.001543187393454973	3.0	12.0	202.0	12740.0
	R-SBI-1119312	Photorespiration	Metabolism and regulation	0.39521696104464543	0.004964579884074862	2.0	5.0	203.0	12747.0
	R-ALY-1119312	Photorespiration	Metabolism and regulation	0.39521696104464543	0.003583372229392102	2.0	4.0	203.0	12748.0
	R-CSI-1119312	Photorespiration	Metabolism and regulation	0.39521696104464543	0.004964579884074862	2.0	5.0	203.0	12747.0
	R-CCD-9639861	Development of root hair	Growth and developmental processes	0.39521696104464543	0.0014636737961447972	2.0	2.0	203.0	12750.0
	R-BRA-1119519	Calvin cycle	Metabolism and regulation	0.39521696104464543	0.00655072889084212	2.0	6.0	203.0	12746.0
	R-NNU-1119312	Photorespiration	Metabolism and regulation	0.39521696104464543	0.003583372229392102	2.0	4.0	203.0	12748.0
	R-BDI-1119519	Calvin cycle	Metabolism and regulation	0.39521696104464543	0.00655072889084212	2.0	6.0	203.0	12746.0
	R-PVE-1119519	Calvin cycle	Metabolism and regulation	0.39521696104464543	0.00655072889084212	2.0	6.0	203.0	12746.0
	R-ZMY-1119519	Calvin cycle	Metabolism and regulation	0.39521696104464543	0.00655072889084212	2.0	6.0	203.0	12746.0
	R-MAC-6787011	Jasmonic acid signaling	Metabolism and regulation	0.39521696104464543	0.004964579884074862	2.0	5.0	203.0	12747.0
	R-ZJA-1119312	Photorespiration	Metabolism and regulation	0.39521696104464543	0.004964579884074862	2.0	5.0	203.0	12747.0
	R-OSA-1119417	Stachyose biosynthesis	Metabolism and regulation	0.39521696104464543	0.004964579884074862	2.0	5.0	203.0	12747.0
	R-STU-1119312	Photorespiration	Metabolism and regulation	0.39521696104464543	0.00655072889084212	2.0	6.0	203.0	12746.0
	R-OSA-1119519	Calvin cycle	Metabolism and regulation	0.39521696104464543	0.00655072889084212	2.0	6.0	203.0	12746.0
	R-RCH-1119312	Photorespiration	Metabolism and regulation	0.39521696104464543	0.00655072889084212	2.0	6.0	203.0	12746.0
	R-NNU-1119519	Calvin cycle	Metabolism and regulation	0.39521696104464543	0.00655072889084212	2.0	6.0	203.0	12746.0
	R-PTI-1119312	Photorespiration	Metabolism and regulation	0.39521696104464543	0.003583372229392102	2.0	4.0	203.0	12748.0
	R-PED-1119519	Calvin cycle	Metabolism and regulation	0.39521696104464543	0.00655072889084212	2.0	6.0	203.0	12746.0
	R-OKA-6787011	Jasmonic acid signaling	Metabolism and regulation	0.39521696104464543	0.003583372229392102	2.0	4.0	203.0	12748.0
	R-HAN-1119312	Photorespiration	Metabolism and regulation	0.39521696104464543	2.0613286389104774E-4	3.0	5.0	202.0	12747.0
	R-ZJA-1119519	Calvin cycle	Metabolism and regulation	0.39521696104464543	0.00547302419578483	3.0	20.0	202.0	12732.0
	R-VVN-1119312	Photorespiration	Metabolism and regulation	0.39521696104464543	0.003583372229392102	2.0	4.0	203.0	12748.0
	R-NCO-1119312	Photorespiration	Metabolism and regulation	0.39521696104464543	0.004964579884074862	2.0	5.0	203.0	12747.0
	R-PTI-1119519	Calvin cycle	Metabolism and regulation	0.39521696104464543	0.00655072889084212	2.0	6.0	203.0	12746.0
	R-BVU-1119312	Photorespiration	Metabolism and regulation	0.39521696104464543	0.003583372229392102	2.0	4.0	203.0	12748.0
	R-ZJA-1119620	GDP-L-fucose biosynthesis I (from GDP-D-mannose)	Metabolism and regulation	0.39521696104464543	0.004206651391617018	3.0	18.0	202.0	12734.0
	R-JRE-1119312	Photorespiration	Metabolism and regulation	0.39521696104464543	0.00655072889084212	2.0	6.0	203.0	12746.0
	R-CSA-1119312	Photorespiration	Metabolism and regulation	0.39521696104464543	0.004964579884074862	2.0	5.0	203.0	12747.0
	R-FVE-1119486	IAA biosynthesis I	Metabolism and regulation	0.39521696104464543	0.00655072889084212	2.0	6.0	203.0	12746.0
	R-ZMA-1119312	Photorespiration	Metabolism and regulation	0.39521696104464543	0.003583372229392102	2.0	4.0	203.0	12748.0
	R-OSI-1119312	Photorespiration	Metabolism and regulation	0.39521696104464543	0.003583372229392102	2.0	4.0	203.0	12748.0
	R-CAR-1119312	Photorespiration	Metabolism and regulation	0.39521696104464543	0.003583372229392102	2.0	4.0	203.0	12748.0
	R-FVE-1119312	Photorespiration	Metabolism and regulation	0.39521696104464543	0.0024140371483112977	2.0	3.0	203.0	12749.0
	R-VRA-1119519	Calvin cycle	Metabolism and regulation	0.39521696104464543	0.004964579884074862	2.0	5.0	203.0	12747.0
	R-ATH-1119519	Calvin cycle	Metabolism and regulation	0.39521696104464543	0.00655072889084212	2.0	6.0	203.0	12746.0
	R-PED-1119312	Photorespiration	Metabolism and regulation	0.39521696104464543	0.003583372229392102	2.0	4.0	203.0	12748.0
	R-PSA-1119312	Photorespiration	Metabolism and regulation	0.39521696104464543	0.003583372229392102	2.0	4.0	203.0	12748.0
	R-OAU-1119519	Calvin cycle	Metabolism and regulation	0.39521696104464543	0.00655072889084212	2.0	6.0	203.0	12746.0
	R-OES-1119519	Calvin cycle	Metabolism and regulation	0.39521696104464543	0.00655072889084212	2.0	6.0	203.0	12746.0
	R-CAR-1119519	Calvin cycle	Metabolism and regulation	0.39521696104464543	0.00655072889084212	2.0	6.0	203.0	12746.0
	R-MES-1119312	Photorespiration	Metabolism and regulation	0.39521696104464543	0.004964579884074862	2.0	5.0	203.0	12747.0
	R-OAU-1119312	Photorespiration	Metabolism and regulation	0.39521696104464543	0.003583372229392102	2.0	4.0	203.0	12748.0
	R-PPE-1119312	Photorespiration	Metabolism and regulation	0.39521696104464543	0.00655072889084212	2.0	6.0	203.0	12746.0
	R-ZMA-1119519	Calvin cycle	Metabolism and regulation	0.39521696104464543	0.00655072889084212	2.0	6.0	203.0	12746.0
	R-COL-1119519	Calvin cycle	Metabolism and regulation	0.39521696104464543	0.00655072889084212	2.0	6.0	203.0	12746.0
	R-OSI-1119519	Calvin cycle	Metabolism and regulation	0.39521696104464543	0.00655072889084212	2.0	6.0	203.0	12746.0
	R-OEU-1119519	Calvin cycle	Metabolism and regulation	0.39521696104464543	0.00655072889084212	2.0	6.0	203.0	12746.0
	R-ECU-1119312	Photorespiration	Metabolism and regulation	0.39521696104464543	0.003583372229392102	2.0	4.0	203.0	12748.0
	R-ONI-1119312	Photorespiration	Metabolism and regulation	0.39521696104464543	0.003583372229392102	2.0	4.0	203.0	12748.0
	R-ATR-1119519	Calvin cycle	Metabolism and regulation	0.39521696104464543	0.00655072889084212	2.0	6.0	203.0	12746.0
	R-OMI-1119312	Photorespiration	Metabolism and regulation	0.39521696104464543	0.003583372229392102	2.0	4.0	203.0	12748.0
	R-DEX-1119312	Photorespiration	Metabolism and regulation	0.39521696104464543	0.003583372229392102	2.0	4.0	203.0	12748.0
	R-LSA-1119312	Photorespiration	Metabolism and regulation	0.39521696104464543	0.003583372229392102	2.0	4.0	203.0	12748.0
	R-PVU-1119312	Photorespiration	Metabolism and regulation	0.39521696104464543	0.004964579884074862	2.0	5.0	203.0	12747.0
	R-COL-1119312	Photorespiration	Metabolism and regulation	0.39521696104464543	0.003583372229392102	2.0	4.0	203.0	12748.0
	R-ECU-1119519	Calvin cycle	Metabolism and regulation	0.39521696104464543	0.00655072889084212	2.0	6.0	203.0	12746.0
	R-OEU-1119312	Photorespiration	Metabolism and regulation	0.39521696104464543	0.003583372229392102	2.0	4.0	203.0	12748.0
	R-SLY-1119312	Photorespiration	Metabolism and regulation	0.39521696104464543	0.003583372229392102	2.0	4.0	203.0	12748.0
	R-ONI-1119519	Calvin cycle	Metabolism and regulation	0.39521696104464543	0.00655072889084212	2.0	6.0	203.0	12746.0
	R-PAB-1119312	Photorespiration	Metabolism and regulation	0.39521696104464543	0.0024140371483112977	2.0	3.0	203.0	12749.0
	R-MDO-1119519	Calvin cycle	Metabolism and regulation	0.39521696104464543	0.00655072889084212	2.0	6.0	203.0	12746.0
	R-DRO-1119312	Photorespiration	Metabolism and regulation	0.39521696104464543	0.003583372229392102	2.0	4.0	203.0	12748.0
	R-PTA-1119519	Calvin cycle	Metabolism and regulation	0.39521696104464543	0.00655072889084212	2.0	6.0	203.0	12746.0
	R-DEX-1119519	Calvin cycle	Metabolism and regulation	0.39521696104464543	0.00655072889084212	2.0	6.0	203.0	12746.0
	R-EGR-1119312	Photorespiration	Metabolism and regulation	0.39521696104464543	0.003583372229392102	2.0	4.0	203.0	12748.0
	R-ATR-1119312	Photorespiration	Metabolism and regulation	0.39521696104464543	0.004964579884074862	2.0	5.0	203.0	12747.0
	R-CSC-1119312	Photorespiration	Metabolism and regulation	0.39521696104464543	0.004964579884074862	2.0	5.0	203.0	12747.0
	R-ETE-1119519	Calvin cycle	Metabolism and regulation	0.39521696104464543	0.00655072889084212	2.0	6.0	203.0	12746.0
	R-LPR-1119312	Photorespiration	Metabolism and regulation	0.39521696104464543	0.003583372229392102	2.0	4.0	203.0	12748.0
	R-LSA-1119519	Calvin cycle	Metabolism and regulation	0.39521696104464543	0.00655072889084212	2.0	6.0	203.0	12746.0
	R-OME-1119312	Photorespiration	Metabolism and regulation	0.39521696104464543	0.004964579884074862	2.0	5.0	203.0	12747.0
	R-PTA-1119312	Photorespiration	Metabolism and regulation	0.39521696104464543	0.0024140371483112977	2.0	3.0	203.0	12749.0
	R-MDO-1119312	Photorespiration	Metabolism and regulation	0.39521696104464543	0.003583372229392102	2.0	4.0	203.0	12748.0
	R-OES-1119312	Photorespiration	Metabolism and regulation	0.39521696104464543	0.003583372229392102	2.0	4.0	203.0	12748.0
	R-PVU-1119519	Calvin cycle	Metabolism and regulation	0.4515115655593263	0.00833505246712032	2.0	7.0	203.0	12745.0
	R-MTR-1119519	Calvin cycle	Metabolism and regulation	0.4515115655593263	0.00833505246712032	2.0	7.0	203.0	12745.0
	R-TCA-1119519	Calvin cycle	Metabolism and regulation	0.4515115655593263	0.00833505246712032	2.0	7.0	203.0	12745.0
	R-OBA-1119519	Calvin cycle	Metabolism and regulation	0.4515115655593263	0.00833505246712032	2.0	7.0	203.0	12745.0
	R-LPE-1119519	Calvin cycle	Metabolism and regulation	0.4515115655593263	0.00833505246712032	2.0	7.0	203.0	12745.0
	R-GRA-1119519	Calvin cycle	Metabolism and regulation	0.4515115655593263	0.00833505246712032	2.0	7.0	203.0	12745.0
	R-BNA-1119519	Calvin cycle	Metabolism and regulation	0.4515115655593263	0.00833505246712032	2.0	7.0	203.0	12745.0
	R-ATA-1119519	Calvin cycle	Metabolism and regulation	0.4515115655593263	0.00833505246712032	2.0	7.0	203.0	12745.0
	R-PSO-1119519	Calvin cycle	Metabolism and regulation	0.4515115655593263	0.00833505246712032	2.0	7.0	203.0	12745.0
	R-VAN-1119312	Photorespiration	Metabolism and regulation	0.4515115655593263	0.00833505246712032	2.0	7.0	203.0	12745.0
	R-CCL-1119312	Photorespiration	Metabolism and regulation	0.4515115655593263	0.00833505246712032	2.0	7.0	203.0	12745.0
	R-CBA-1119519	Calvin cycle	Metabolism and regulation	0.4515115655593263	0.00833505246712032	2.0	7.0	203.0	12745.0
	R-CAN-1119519	Calvin cycle	Metabolism and regulation	0.4515115655593263	0.00833505246712032	2.0	7.0	203.0	12745.0
	R-CSI-1119519	Calvin cycle	Metabolism and regulation	0.4515115655593263	0.00833505246712032	2.0	7.0	203.0	12745.0
	R-OSA-1119312	Photorespiration	Metabolism and regulation	0.4515115655593263	0.00833505246712032	2.0	7.0	203.0	12745.0
	R-CRE-1119312	Photorespiration	Metabolism and regulation	0.4515115655593263	0.00833505246712032	2.0	7.0	203.0	12745.0
	R-SBI-1119519	Calvin cycle	Metabolism and regulation	0.4515115655593263	0.00833505246712032	2.0	7.0	203.0	12745.0
	R-VVN-1119519	Calvin cycle	Metabolism and regulation	0.4515115655593263	0.00833505246712032	2.0	7.0	203.0	12745.0
	R-BVU-1119519	Calvin cycle	Metabolism and regulation	0.4515115655593263	0.00833505246712032	2.0	7.0	203.0	12745.0
	R-MES-1119519	Calvin cycle	Metabolism and regulation	0.4515115655593263	0.00833505246712032	2.0	7.0	203.0	12745.0
	R-PPE-1119519	Calvin cycle	Metabolism and regulation	0.4515115655593263	0.00833505246712032	2.0	7.0	203.0	12745.0
	R-NCO-1119519	Calvin cycle	Metabolism and regulation	0.4515115655593263	0.00833505246712032	2.0	7.0	203.0	12745.0
	R-RCH-1119519	Calvin cycle	Metabolism and regulation	0.4515115655593263	0.00833505246712032	2.0	7.0	203.0	12745.0
	R-EGR-1119519	Calvin cycle	Metabolism and regulation	0.4515115655593263	0.00833505246712032	2.0	7.0	203.0	12745.0
	R-AOF-1119519	Calvin cycle	Metabolism and regulation	0.5292674509782891	0.010310944842310737	2.0	8.0	203.0	12744.0
	R-OBR-1119519	Calvin cycle	Metabolism and regulation	0.5292674509782891	0.010310944842310737	2.0	8.0	203.0	12744.0
	R-OPU-1119519	Calvin cycle	Metabolism and regulation	0.5292674509782891	0.010310944842310737	2.0	8.0	203.0	12744.0
	R-CCP-1119519	Calvin cycle	Metabolism and regulation	0.5292674509782891	0.010310944842310737	2.0	8.0	203.0	12744.0
	R-NAT-1119519	Calvin cycle	Metabolism and regulation	0.5292674509782891	0.010310944842310737	2.0	8.0	203.0	12744.0
	R-BOL-1119312	Photorespiration	Metabolism and regulation	0.5292674509782891	0.010310944842310737	2.0	8.0	203.0	12744.0
	R-LAN-1119519	Calvin cycle	Metabolism and regulation	0.5292674509782891	0.010310944842310737	2.0	8.0	203.0	12744.0
	R-JRE-1119519	Calvin cycle	Metabolism and regulation	0.5292674509782891	0.010310944842310737	2.0	8.0	203.0	12744.0
	R-CRE-1119519	Calvin cycle	Metabolism and regulation	0.5292674509782891	0.010310944842310737	2.0	8.0	203.0	12744.0
	R-CSC-1119519	Calvin cycle	Metabolism and regulation	0.5292674509782891	0.010310944842310737	2.0	8.0	203.0	12744.0
	R-GMA-9826782	Regulation of seed germination and coleoptile growth under submergence and normal gravity environment	Responses to stimuli: abiotic stimuli and stresses	0.5292674509782891	0.010310944842310737	2.0	8.0	203.0	12744.0
	R-CSA-1119519	Calvin cycle	Metabolism and regulation	0.5292674509782891	0.010310944842310737	2.0	8.0	203.0	12744.0
	R-SLY-1119519	Calvin cycle	Metabolism and regulation	0.5292674509782891	0.010310944842310737	2.0	8.0	203.0	12744.0
	R-CCD-1119312	Photorespiration	Metabolism and regulation	0.6226197021572747	0.012471957898672824	2.0	9.0	203.0	12743.0
	R-ACH-1119519	Calvin cycle	Metabolism and regulation	0.6226197021572747	0.012471957898672824	2.0	9.0	203.0	12743.0
	R-AHA-1119273	Lysine biosynthesis I	Metabolism and regulation	0.6226197021572747	0.012471957898672824	2.0	9.0	203.0	12743.0
	R-BOL-1119622	Arginine biosynthesis II (acetyl cycle)	Metabolism and regulation	0.6226197021572747	0.012471957898672824	2.0	9.0	203.0	12743.0
	R-AHA-1119283	Lysine biosynthesis II	Metabolism and regulation	0.6226197021572747	0.012471957898672824	2.0	9.0	203.0	12743.0
	R-STU-1119519	Calvin cycle	Metabolism and regulation	0.6226197021572747	0.012471957898672824	2.0	9.0	203.0	12743.0
	R-CAN-1119312	Photorespiration	Metabolism and regulation	0.6226197021572747	0.012471957898672824	2.0	9.0	203.0	12743.0
	R-CRU-1119434	Phytic acid biosynthesis (lipid-independent)	Metabolism and regulation	0.7091848769608579	0.01582156363369078	1.0	0.0	204.0	12752.0
	R-OGU-1119428	GDP-D-rhamnose biosynthesis	Metabolism and regulation	0.7091848769608579	0.01582156363369078	1.0	0.0	204.0	12752.0
	R-PVU-1119458	Glutamate degradation	Metabolism and regulation	0.7091848769608579	0.01582156363369078	1.0	0.0	204.0	12752.0
	R-OGU-1119620	GDP-L-fucose biosynthesis I (from GDP-D-mannose)	Metabolism and regulation	0.7091848769608579	0.01582156363369078	1.0	0.0	204.0	12752.0
	R-ATR-9609102	Flower development	Growth and developmental processes	0.7091848769608579	0.01582156363369078	1.0	0.0	204.0	12752.0
	R-MES-9623703	HSFA7/ HSFA6B-regulatory network-induced by drought and ABA.	Responses to stimuli: abiotic stimuli and stresses	0.7091848769608579	0.01582156363369078	1.0	0.0	204.0	12752.0
	R-JCU-9030654	Primary root development	Growth and developmental processes	0.7091848769608579	0.01582156363369078	1.0	0.0	204.0	12752.0
	R-GRA-1119473	Cytokinins-O-glucoside biosynthesis	Metabolism and regulation	0.7091848769608579	0.01582156363369078	1.0	0.0	204.0	12752.0
	R-CSI-9608520	Abscisic acid homeostasis	Metabolism and regulation	0.7091848769608579	0.01582156363369078	1.0	0.0	204.0	12752.0
	R-SVI-6788019	Salicylic acid signaling	Metabolism and regulation	0.7091848769608579	0.01582156363369078	1.0	0.0	204.0	12752.0
	R-GRA-1119292	Cytokinins 7-N-glucoside biosynthesis	Metabolism and regulation	0.7091848769608579	0.01582156363369078	1.0	0.0	204.0	12752.0
	R-GRA-1119375	Cytokinins 9-N-glucoside biosynthesis	Metabolism and regulation	0.7091848769608579	0.01582156363369078	1.0	0.0	204.0	12752.0
	R-CCD-1119519	Calvin cycle	Metabolism and regulation	0.7091848769608579	0.014811797873261498	2.0	10.0	203.0	12742.0
	R-CCP-1119312	Photorespiration	Metabolism and regulation	0.7091848769608579	0.014811797873261498	2.0	10.0	203.0	12742.0
	R-CCN-1119337	Proline degradation	Metabolism and regulation	0.7091848769608579	0.01582156363369078	1.0	0.0	204.0	12752.0
	R-ATR-8934257	Transition from vegetative to reproductive shoot apical meristem	Growth and developmental processes	0.7091848769608579	0.01582156363369078	1.0	0.0	204.0	12752.0
	R-ATR-8934036	Long day regulated expression of florigens	Growth and developmental processes	0.7091848769608579	0.01582156363369078	1.0	0.0	204.0	12752.0
	R-ORU-9638808	Response to salinity	Responses to stimuli: abiotic stimuli and stresses	0.7091848769608579	0.01582156363369078	1.0	0.0	204.0	12752.0
	R-CML-1119519	Calvin cycle	Metabolism and regulation	0.7091848769608579	0.014811797873261498	2.0	10.0	203.0	12742.0
	R-EGR-5654828	Strigolactone signaling	Metabolism and regulation	0.7091848769608579	0.01582156363369078	1.0	0.0	204.0	12752.0
	R-CCN-8879007	Response to cold temperature	Responses to stimuli: abiotic stimuli and stresses	0.7091848769608579	0.01582156363369078	1.0	0.0	204.0	12752.0
	R-AHA-1119312	Photorespiration	Metabolism and regulation	0.7091848769608579	0.014811797873261498	2.0	10.0	203.0	12742.0
	R-HAN-1119354	Asparagine biosynthesis III	Metabolism and regulation	0.7091848769608579	0.01582156363369078	1.0	0.0	204.0	12752.0
	R-VVN-1119354	Asparagine biosynthesis III	Metabolism and regulation	0.7091848769608579	0.01582156363369078	1.0	0.0	204.0	12752.0
	R-ORU-9623703	HSFA7/ HSFA6B-regulatory network-induced by drought and ABA.	Responses to stimuli: abiotic stimuli and stresses	0.7091848769608579	0.01582156363369078	1.0	0.0	204.0	12752.0
	R-STU-6788019	Salicylic acid signaling	Metabolism and regulation	0.7091848769608579	0.01582156363369078	1.0	0.0	204.0	12752.0
	R-JCU-9610720	Oryzalide A biosynthesis	Metabolism and regulation	0.7091848769608579	0.014811797873261498	2.0	10.0	203.0	12742.0
	R-PVU-1119337	Proline degradation	Metabolism and regulation	0.7091848769608579	0.01582156363369078	1.0	0.0	204.0	12752.0
	R-MES-9638808	Response to salinity	Responses to stimuli: abiotic stimuli and stresses	0.7091848769608579	0.01582156363369078	1.0	0.0	204.0	12752.0
	R-JCU-1119308	Momilactone biosynthesis	Metabolism and regulation	0.7526915382281197	0.01732432212889545	2.0	11.0	203.0	12741.0
	R-MES-9826782	Regulation of seed germination and coleoptile growth under submergence and normal gravity environment	Responses to stimuli: abiotic stimuli and stresses	0.7526915382281197	0.01732432212889545	2.0	11.0	203.0	12741.0
	R-OBR-1119312	Photorespiration	Metabolism and regulation	0.7526915382281197	0.01732432212889545	2.0	11.0	203.0	12741.0
	R-ORU-1119428	GDP-D-rhamnose biosynthesis	Metabolism and regulation	0.7526915382281197	0.01732432212889545	2.0	11.0	203.0	12741.0
	R-ORU-1119620	GDP-L-fucose biosynthesis I (from GDP-D-mannose)	Metabolism and regulation	0.7526915382281197	0.01732432212889545	2.0	11.0	203.0	12741.0
	R-AHA-1119294	Gibberellin biosynthesis III (early C-13 hydroxylation)	Metabolism and regulation	0.7526915382281197	0.01732432212889545	2.0	11.0	203.0	12741.0
	R-AHA-1119519	Calvin cycle	Metabolism and regulation	0.7526915382281197	0.01732432212889545	2.0	11.0	203.0	12741.0
	R-ACH-1119312	Photorespiration	Metabolism and regulation	0.7526915382281197	0.01732432212889545	2.0	11.0	203.0	12741.0
	R-FVE-1119284	Coumarin biosynthesis (via 2-coumarate)	Metabolism and regulation	0.7526915382281197	0.01732432212889545	2.0	11.0	203.0	12741.0
	R-JCU-1119344	Hydroxycinnamic acid serotonin amides biosynthesis	Metabolism and regulation	0.8545134668481726	0.02000353598749061	2.0	12.0	203.0	12740.0
	R-HAN-1119519	Calvin cycle	Metabolism and regulation	0.8545134668481726	0.02000353598749061	2.0	12.0	203.0	12740.0
	R-AHA-1119625	Gibberellin biosynthesis I (non C-3, non C-13 hydroxylation)	Metabolism and regulation	0.8545134668481726	0.02000353598749061	2.0	12.0	203.0	12740.0
	R-OME-1119519	Calvin cycle	Metabolism and regulation	0.8545134668481726	0.02000353598749061	2.0	12.0	203.0	12740.0
	R-ONI-1119612	Cysteine degradation	Metabolism and regulation	0.8545134668481726	0.02000353598749061	2.0	12.0	203.0	12740.0
	R-PHH-1119271	Threonine degradation	Metabolism and regulation	0.9337516641664849	0.031394007247702714	1.0	1.0	204.0	12751.0
	R-OGU-1119271	Threonine degradation	Metabolism and regulation	0.9337516641664849	0.031394007247702714	1.0	1.0	204.0	12751.0
	R-HVU-1119271	Threonine degradation	Metabolism and regulation	0.9337516641664849	0.031394007247702714	1.0	1.0	204.0	12751.0
	R-ETE-1119271	Threonine degradation	Metabolism and regulation	0.9337516641664849	0.031394007247702714	1.0	1.0	204.0	12751.0
	R-PHA-1119271	Threonine degradation	Metabolism and regulation	0.9337516641664849	0.031394007247702714	1.0	1.0	204.0	12751.0
	R-HLH-1119271	Threonine degradation	Metabolism and regulation	0.9337516641664849	0.031394007247702714	1.0	1.0	204.0	12751.0
	R-CRU-1119271	Threonine degradation	Metabolism and regulation	0.9337516641664849	0.031394007247702714	1.0	1.0	204.0	12751.0
	R-SVI-1119271	Threonine degradation	Metabolism and regulation	0.9337516641664849	0.031394007247702714	1.0	1.0	204.0	12751.0
	R-JCU-1119271	Threonine degradation	Metabolism and regulation	0.9337516641664849	0.031394007247702714	1.0	1.0	204.0	12751.0
	R-OBA-1119271	Threonine degradation	Metabolism and regulation	0.9337516641664849	0.031394007247702714	1.0	1.0	204.0	12751.0
	R-CLA-1119271	Threonine degradation	Metabolism and regulation	0.9337516641664849	0.031394007247702714	1.0	1.0	204.0	12751.0
	R-BNA-9626305	Regulatory network of nutrient accumulation	Growth and developmental processes	0.9337516641664849	0.031394007247702714	1.0	1.0	204.0	12751.0
	R-SCR-1119271	Threonine degradation	Metabolism and regulation	0.9337516641664849	0.031394007247702714	1.0	1.0	204.0	12751.0
	R-FCR-1119271	Threonine degradation	Metabolism and regulation	0.9337516641664849	0.031394007247702714	1.0	1.0	204.0	12751.0
	R-PDA-1119271	Threonine degradation	Metabolism and regulation	0.9337516641664849	0.031394007247702714	1.0	1.0	204.0	12751.0
	R-TTU-1119271	Threonine degradation	Metabolism and regulation	0.9337516641664849	0.031394007247702714	1.0	1.0	204.0	12751.0
	R-BJU-1119271	Threonine degradation	Metabolism and regulation	0.9337516641664849	0.031394007247702714	1.0	1.0	204.0	12751.0
	R-CCA-1119271	Threonine degradation	Metabolism and regulation	0.9337516641664849	0.031394007247702714	1.0	1.0	204.0	12751.0
	R-ATH-6788019	Salicylic acid signaling	Metabolism and regulation	0.9337516641664849	0.031394007247702714	1.0	1.0	204.0	12751.0
	R-PPA-1119271	Threonine degradation	Metabolism and regulation	0.9337516641664849	0.031394007247702714	1.0	1.0	204.0	12751.0
	R-VRA-1119271	Threonine degradation	Metabolism and regulation	0.9337516641664849	0.031394007247702714	1.0	1.0	204.0	12751.0
	R-MAC-1119271	Threonine degradation	Metabolism and regulation	0.9337516641664849	0.031394007247702714	1.0	1.0	204.0	12751.0
	R-JCU-9030557	Lateral root initiation	Growth and developmental processes	0.9337516641664849	0.031394007247702714	1.0	1.0	204.0	12751.0
	R-MTR-1119271	Threonine degradation	Metabolism and regulation	0.9337516641664849	0.031394007247702714	1.0	1.0	204.0	12751.0
	R-AIP-1119271	Threonine degradation	Metabolism and regulation	0.9337516641664849	0.031394007247702714	1.0	1.0	204.0	12751.0
	R-TCA-1119271	Threonine degradation	Metabolism and regulation	0.9337516641664849	0.031394007247702714	1.0	1.0	204.0	12751.0
	R-AOF-1119271	Threonine degradation	Metabolism and regulation	0.9337516641664849	0.031394007247702714	1.0	1.0	204.0	12751.0
	R-SSP-1119271	Threonine degradation	Metabolism and regulation	0.9337516641664849	0.031394007247702714	1.0	1.0	204.0	12751.0
	R-QSU-1119271	Threonine degradation	Metabolism and regulation	0.9337516641664849	0.031394007247702714	1.0	1.0	204.0	12751.0
	R-TAE-1119271	Threonine degradation	Metabolism and regulation	0.9337516641664849	0.031394007247702714	1.0	1.0	204.0	12751.0
	R-OPU-1119271	Threonine degradation	Metabolism and regulation	0.9337516641664849	0.031394007247702714	1.0	1.0	204.0	12751.0
	R-TDI-1119271	Threonine degradation	Metabolism and regulation	0.9337516641664849	0.031394007247702714	1.0	1.0	204.0	12751.0
	R-CCD-1119271	Threonine degradation	Metabolism and regulation	0.9337516641664849	0.031394007247702714	1.0	1.0	204.0	12751.0
	R-ORU-1119271	Threonine degradation	Metabolism and regulation	0.9337516641664849	0.031394007247702714	1.0	1.0	204.0	12751.0
	R-CCP-1119271	Threonine degradation	Metabolism and regulation	0.9337516641664849	0.031394007247702714	1.0	1.0	204.0	12751.0
	R-OKA-1119271	Threonine degradation	Metabolism and regulation	0.9337516641664849	0.031394007247702714	1.0	1.0	204.0	12751.0
	R-LPE-1119271	Threonine degradation	Metabolism and regulation	0.9337516641664849	0.031394007247702714	1.0	1.0	204.0	12751.0
	R-TUR-1119271	Threonine degradation	Metabolism and regulation	0.9337516641664849	0.031394007247702714	1.0	1.0	204.0	12751.0
	R-ATA-1119271	Threonine degradation	Metabolism and regulation	0.9337516641664849	0.031394007247702714	1.0	1.0	204.0	12751.0
	R-SIT-1119271	Threonine degradation	Metabolism and regulation	0.9337516641664849	0.031394007247702714	1.0	1.0	204.0	12751.0
	R-CML-1119271	Threonine degradation	Metabolism and regulation	0.9337516641664849	0.031394007247702714	1.0	1.0	204.0	12751.0
	R-CCI-1119271	Threonine degradation	Metabolism and regulation	0.9337516641664849	0.031394007247702714	1.0	1.0	204.0	12751.0
	R-ZJA-1119271	Threonine degradation	Metabolism and regulation	0.9337516641664849	0.031394007247702714	1.0	1.0	204.0	12751.0
	R-VAN-1119271	Threonine degradation	Metabolism and regulation	0.9337516641664849	0.031394007247702714	1.0	1.0	204.0	12751.0
	R-CQI-9639861	Development of root hair	Growth and developmental processes	0.9337516641664849	0.031394007247702714	1.0	1.0	204.0	12751.0
	R-ADU-1119271	Threonine degradation	Metabolism and regulation	0.9337516641664849	0.031394007247702714	1.0	1.0	204.0	12751.0
	R-GRA-1119271	Threonine degradation	Metabolism and regulation	0.9337516641664849	0.031394007247702714	1.0	1.0	204.0	12751.0
	R-CST-1119271	Threonine degradation	Metabolism and regulation	0.9337516641664849	0.031394007247702714	1.0	1.0	204.0	12751.0
	R-ZMY-1119271	Threonine degradation	Metabolism and regulation	0.9337516641664849	0.031394007247702714	1.0	1.0	204.0	12751.0
	R-MGU-1119519	Calvin cycle	Metabolism and regulation	0.9337516641664849	0.025838774992133787	2.0	14.0	203.0	12738.0
	R-OGL-1119271	Threonine degradation	Metabolism and regulation	0.9337516641664849	0.031394007247702714	1.0	1.0	204.0	12751.0
	R-OGR-1119271	Threonine degradation	Metabolism and regulation	0.9337516641664849	0.031394007247702714	1.0	1.0	204.0	12751.0
	R-OLO-1119271	Threonine degradation	Metabolism and regulation	0.9337516641664849	0.031394007247702714	1.0	1.0	204.0	12751.0
	R-OLU-1119271	Threonine degradation	Metabolism and regulation	0.9337516641664849	0.031394007247702714	1.0	1.0	204.0	12751.0
	R-CCN-1119271	Threonine degradation	Metabolism and regulation	0.9337516641664849	0.031394007247702714	1.0	1.0	204.0	12751.0
	R-BOL-1119271	Threonine degradation	Metabolism and regulation	0.9337516641664849	0.031394007247702714	1.0	1.0	204.0	12751.0
	R-PAV-1119271	Threonine degradation	Metabolism and regulation	0.9337516641664849	0.031394007247702714	1.0	1.0	204.0	12751.0
	R-VUN-1119271	Threonine degradation	Metabolism and regulation	0.9337516641664849	0.031394007247702714	1.0	1.0	204.0	12751.0
	R-BOL-1119263	Arginine biosynthesis	Metabolism and regulation	0.9337516641664849	0.022843589617678545	2.0	13.0	203.0	12739.0
	R-OOF-1119271	Threonine degradation	Metabolism and regulation	0.9337516641664849	0.031394007247702714	1.0	1.0	204.0	12751.0
	R-SLY-9608520	Abscisic acid homeostasis	Metabolism and regulation	0.9337516641664849	0.031394007247702714	1.0	1.0	204.0	12751.0
	R-MPO-1119271	Threonine degradation	Metabolism and regulation	0.9337516641664849	0.031394007247702714	1.0	1.0	204.0	12751.0
	R-ORU-3899351	Abscisic acid (ABA) mediated signaling	Metabolism and regulation	0.9337516641664849	0.031394007247702714	1.0	1.0	204.0	12751.0
	R-PSO-1119271	Threonine degradation	Metabolism and regulation	0.9337516641664849	0.031394007247702714	1.0	1.0	204.0	12751.0
	R-HLP-1119271	Threonine degradation	Metabolism and regulation	0.9337516641664849	0.031394007247702714	1.0	1.0	204.0	12751.0
	R-TPR-1119271	Threonine degradation	Metabolism and regulation	0.9337516641664849	0.031394007247702714	1.0	1.0	204.0	12751.0
	R-ECG-1119271	Threonine degradation	Metabolism and regulation	0.9337516641664849	0.031394007247702714	1.0	1.0	204.0	12751.0
	R-ITR-1119271	Threonine degradation	Metabolism and regulation	0.9337516641664849	0.031394007247702714	1.0	1.0	204.0	12751.0
	R-CQI-1119271	Threonine degradation	Metabolism and regulation	0.9337516641664849	0.031394007247702714	1.0	1.0	204.0	12751.0
	R-MGU-1119271	Threonine degradation	Metabolism and regulation	0.9337516641664849	0.031394007247702714	1.0	1.0	204.0	12751.0
	R-CCL-1119271	Threonine degradation	Metabolism and regulation	0.9337516641664849	0.031394007247702714	1.0	1.0	204.0	12751.0
	R-AHA-5654828	Strigolactone signaling	Metabolism and regulation	0.9337516641664849	0.025838774992133787	2.0	14.0	203.0	12738.0
	R-CQI-1119342	Gamma-glutamyl cycle	Metabolism and regulation	0.9337516641664849	0.031394007247702714	1.0	1.0	204.0	12751.0
	R-SMO-1119271	Threonine degradation	Metabolism and regulation	0.9337516641664849	0.031394007247702714	1.0	1.0	204.0	12751.0
	R-BRA-1119271	Threonine degradation	Metabolism and regulation	0.9337516641664849	0.031394007247702714	1.0	1.0	204.0	12751.0
	R-EGR-1119271	Threonine degradation	Metabolism and regulation	0.9337516641664849	0.031394007247702714	1.0	1.0	204.0	12751.0
	R-MES-3899351	Abscisic acid (ABA) mediated signaling	Metabolism and regulation	0.9337516641664849	0.031394007247702714	1.0	1.0	204.0	12751.0
	R-AHA-1119271	Threonine degradation	Metabolism and regulation	0.9337516641664849	0.031394007247702714	1.0	1.0	204.0	12751.0
	R-CSI-1119374	Abscisic acid biosynthesis	Metabolism and regulation	0.9337516641664849	0.031394007247702714	1.0	1.0	204.0	12751.0
	R-SBI-1119271	Threonine degradation	Metabolism and regulation	0.9337516641664849	0.031394007247702714	1.0	1.0	204.0	12751.0
	R-SHI-1119271	Threonine degradation	Metabolism and regulation	0.9337516641664849	0.031394007247702714	1.0	1.0	204.0	12751.0
	R-BDI-1119271	Threonine degradation	Metabolism and regulation	0.9337516641664849	0.031394007247702714	1.0	1.0	204.0	12751.0
	R-OSA-1119271	Threonine degradation	Metabolism and regulation	0.9337516641664849	0.031394007247702714	1.0	1.0	204.0	12751.0
	R-PVE-1119271	Threonine degradation	Metabolism and regulation	0.9337516641664849	0.031394007247702714	1.0	1.0	204.0	12751.0
	R-NNU-1119271	Threonine degradation	Metabolism and regulation	0.9337516641664849	0.031394007247702714	1.0	1.0	204.0	12751.0
	R-ACH-1119271	Threonine degradation	Metabolism and regulation	0.9337516641664849	0.031394007247702714	1.0	1.0	204.0	12751.0
	R-PPE-5654828	Strigolactone signaling	Metabolism and regulation	0.9337516641664849	0.031394007247702714	1.0	1.0	204.0	12751.0
	R-OSA-1119567	Beta-alanine biosynthesis I	Metabolism and regulation	0.9337516641664849	0.031394007247702714	1.0	1.0	204.0	12751.0
	R-NCO-1119271	Threonine degradation	Metabolism and regulation	0.9337516641664849	0.031394007247702714	1.0	1.0	204.0	12751.0
	R-BVU-1119271	Threonine degradation	Metabolism and regulation	0.9337516641664849	0.031394007247702714	1.0	1.0	204.0	12751.0
	R-DCA-1119271	Threonine degradation	Metabolism and regulation	0.9337516641664849	0.031394007247702714	1.0	1.0	204.0	12751.0
	R-STU-1119271	Threonine degradation	Metabolism and regulation	0.9337516641664849	0.031394007247702714	1.0	1.0	204.0	12751.0
	R-CRE-1119271	Threonine degradation	Metabolism and regulation	0.9337516641664849	0.031394007247702714	1.0	1.0	204.0	12751.0
	R-PTI-1119271	Threonine degradation	Metabolism and regulation	0.9337516641664849	0.031394007247702714	1.0	1.0	204.0	12751.0
	R-VVN-1119553	Asparagine biosynthesis	Metabolism and regulation	0.9337516641664849	0.031394007247702714	1.0	1.0	204.0	12751.0
	R-AOF-9609573	Tricin biosynthesis	Metabolism and regulation	0.9337516641664849	0.031394007247702714	1.0	1.0	204.0	12751.0
	R-HAN-1119271	Threonine degradation	Metabolism and regulation	0.9337516641664849	0.031394007247702714	1.0	1.0	204.0	12751.0
	R-TCA-8986768	Anther and pollen development	Growth and developmental processes	0.9337516641664849	0.031394007247702714	1.0	1.0	204.0	12751.0
	R-ZMA-1119271	Threonine degradation	Metabolism and regulation	0.9337516641664849	0.031394007247702714	1.0	1.0	204.0	12751.0
	R-FVE-1119458	Glutamate degradation	Metabolism and regulation	0.9337516641664849	0.031394007247702714	1.0	1.0	204.0	12751.0
	R-CSA-1119271	Threonine degradation	Metabolism and regulation	0.9337516641664849	0.031394007247702714	1.0	1.0	204.0	12751.0
	R-PTA-1119271	Threonine degradation	Metabolism and regulation	0.9337516641664849	0.031394007247702714	1.0	1.0	204.0	12751.0
	R-ECU-1119271	Threonine degradation	Metabolism and regulation	0.9337516641664849	0.031394007247702714	1.0	1.0	204.0	12751.0
	R-PED-1119271	Threonine degradation	Metabolism and regulation	0.9337516641664849	0.031394007247702714	1.0	1.0	204.0	12751.0
	R-FVE-1119337	Proline degradation	Metabolism and regulation	0.9337516641664849	0.031394007247702714	1.0	1.0	204.0	12751.0
	R-PSA-1119271	Threonine degradation	Metabolism and regulation	0.9337516641664849	0.031394007247702714	1.0	1.0	204.0	12751.0
	R-OSI-1119271	Threonine degradation	Metabolism and regulation	0.9337516641664849	0.031394007247702714	1.0	1.0	204.0	12751.0
	R-CAR-1119271	Threonine degradation	Metabolism and regulation	0.9337516641664849	0.031394007247702714	1.0	1.0	204.0	12751.0
	R-ONI-1119271	Threonine degradation	Metabolism and regulation	0.9337516641664849	0.031394007247702714	1.0	1.0	204.0	12751.0
	R-CSK-1119271	Threonine degradation	Metabolism and regulation	0.9337516641664849	0.031394007247702714	1.0	1.0	204.0	12751.0
	R-PPE-1119271	Threonine degradation	Metabolism and regulation	0.9337516641664849	0.031394007247702714	1.0	1.0	204.0	12751.0
	R-OAU-1119271	Threonine degradation	Metabolism and regulation	0.9337516641664849	0.031394007247702714	1.0	1.0	204.0	12751.0
	R-MES-1119271	Threonine degradation	Metabolism and regulation	0.9337516641664849	0.031394007247702714	1.0	1.0	204.0	12751.0
	R-JRE-1119271	Threonine degradation	Metabolism and regulation	0.9337516641664849	0.031394007247702714	1.0	1.0	204.0	12751.0
	R-COL-1119271	Threonine degradation	Metabolism and regulation	0.9337516641664849	0.031394007247702714	1.0	1.0	204.0	12751.0
	R-DEX-1119271	Threonine degradation	Metabolism and regulation	0.9337516641664849	0.031394007247702714	1.0	1.0	204.0	12751.0
	R-CQI-9623703	HSFA7/ HSFA6B-regulatory network-induced by drought and ABA.	Responses to stimuli: abiotic stimuli and stresses	0.9337516641664849	0.031394007247702714	1.0	1.0	204.0	12751.0
	R-OES-1119271	Threonine degradation	Metabolism and regulation	0.9337516641664849	0.031394007247702714	1.0	1.0	204.0	12751.0
	R-MDO-1119271	Threonine degradation	Metabolism and regulation	0.9337516641664849	0.031394007247702714	1.0	1.0	204.0	12751.0
	R-CSC-1119271	Threonine degradation	Metabolism and regulation	0.9337516641664849	0.031394007247702714	1.0	1.0	204.0	12751.0
	R-SLY-1119271	Threonine degradation	Metabolism and regulation	0.9337516641664849	0.031394007247702714	1.0	1.0	204.0	12751.0
	R-LSA-1119271	Threonine degradation	Metabolism and regulation	0.9337516641664849	0.031394007247702714	1.0	1.0	204.0	12751.0
	R-PVU-1119271	Threonine degradation	Metabolism and regulation	0.9337516641664849	0.031394007247702714	1.0	1.0	204.0	12751.0
	R-OMI-1119271	Threonine degradation	Metabolism and regulation	0.9337516641664849	0.031394007247702714	1.0	1.0	204.0	12751.0
	R-FVE-1119271	Threonine degradation	Metabolism and regulation	0.9337516641664849	0.031394007247702714	1.0	1.0	204.0	12751.0
	R-OEU-1119271	Threonine degradation	Metabolism and regulation	0.9337516641664849	0.031394007247702714	1.0	1.0	204.0	12751.0
	R-DRO-1119271	Threonine degradation	Metabolism and regulation	0.9337516641664849	0.031394007247702714	1.0	1.0	204.0	12751.0
	R-LPR-1119271	Threonine degradation	Metabolism and regulation	0.9337516641664849	0.031394007247702714	1.0	1.0	204.0	12751.0
	R-LAN-1119271	Threonine degradation	Metabolism and regulation	0.9337516641664849	0.031394007247702714	1.0	1.0	204.0	12751.0
	R-ATR-1119271	Threonine degradation	Metabolism and regulation	0.9337516641664849	0.031394007247702714	1.0	1.0	204.0	12751.0
	R-ACH-6787011	Jasmonic acid signaling	Metabolism and regulation	0.9576402154512207	0.03227240003366643	2.0	16.0	203.0	12736.0
	R-DRO-1119523	Tetrahydrofolate biosynthesis II	Metabolism and regulation	1.0	1.000000000034636	0.0	11.0	205.0	12741.0
	R-JCU-1119484	Folate polyglutamylation II	Metabolism and regulation	1.0	1.0000000000183145	0.0	6.0	205.0	12746.0
	R-PHH-1119260	Cardiolipin biosynthesis	Metabolism and regulation	1.0	1.000000000008639	0.0	5.0	205.0	12747.0
	R-PHH-1119263	Arginine biosynthesis	Metabolism and regulation	1.0	1.0000000000089442	0.0	4.0	205.0	12748.0
	R-JCU-1119486	IAA biosynthesis I	Metabolism and regulation	1.0	1.000000000005605	0.0	3.0	205.0	12749.0
	R-PHH-1119262	Threonine biosynthesis from homoserine	Metabolism and regulation	1.0	1.000000000008639	0.0	5.0	205.0	12747.0
	R-PHH-1119265	Tetrahydrofolate biosynthesis I	Metabolism and regulation	1.0	1.000000000034636	0.0	11.0	205.0	12741.0
	R-JCU-1119477	Starch biosynthesis	Metabolism and regulation	1.0	1.0000000000497915	0.0	14.0	205.0	12738.0
	R-JCU-1119479	Valine degradation	Metabolism and regulation	1.0	1.0000000000490288	0.0	15.0	205.0	12737.0
	R-ETE-9030557	Lateral root initiation	Growth and developmental processes	1.0	0.9999999999901736	0.0	1.0	205.0	12751.0
	R-AOF-1119570	Cytosolic glycolysis	Metabolism and regulation	1.0	0.6405518797253755	1.0	63.0	204.0	12689.0
	R-SCR-1119568	Pantothenate biosynthesis III	Metabolism and regulation	1.0	1.000000000008639	0.0	5.0	205.0	12747.0
	R-JCU-1119492	Lactucaxanthin biosynthesis	Metabolism and regulation	1.0	0.9999999999901736	0.0	1.0	205.0	12751.0
	R-JCU-1119494	Tryptophan biosynthesis	Metabolism and regulation	1.0	1.0000000000102642	0.0	26.0	205.0	12726.0
	R-TAE-9030654	Primary root development	Growth and developmental processes	1.0	0.9999999999901736	0.0	1.0	205.0	12751.0
	R-DRO-1119516	Trehalose biosynthesis I	Metabolism and regulation	1.0	0.9999999999988853	0.0	30.0	205.0	12722.0
	R-JCU-1119495	Citrulline biosynthesis	Metabolism and regulation	1.0	1.0000000000338043	0.0	2.0	205.0	12750.0
	R-JCU-1119496	Pantothenate biosynthesis I	Metabolism and regulation	1.0	1.0000000000184603	0.0	9.0	205.0	12743.0
	R-AOF-1119574	UDP-L-arabinose biosynthesis and transport	Metabolism and regulation	1.0	1.0000000000338043	0.0	2.0	205.0	12750.0
	R-DRO-1119513	Pinobanksin biosynthesis	Metabolism and regulation	1.0	0.9999999999901736	0.0	1.0	205.0	12751.0
	R-CST-5367729	Strigolactone biosynthesis	Metabolism and regulation	1.0	0.9999999999901736	0.0	1.0	205.0	12751.0
	R-SLY-3899351	Abscisic acid (ABA) mediated signaling	Metabolism and regulation	1.0	1.0000000000338043	0.0	2.0	205.0	12750.0
	R-OSA-5608118	Auxin signalling	Metabolism and regulation	1.0	1.000000000005605	0.0	3.0	205.0	12749.0
	R-OLU-1119631	Proline biosynthesis I	Metabolism and regulation	1.0	1.0000000000285416	0.0	7.0	205.0	12745.0
	R-DRO-1119544	Pantothenate biosynthesis II	Metabolism and regulation	1.0	1.0000000000184603	0.0	9.0	205.0	12743.0
	R-PDA-8858053	Polar auxin transport	Metabolism and regulation	1.0	1.0000000000334388	0.0	8.0	205.0	12744.0
	R-DRO-1119540	Leucine biosynthesis	Metabolism and regulation	1.0	1.000000000022241	0.0	22.0	205.0	12730.0
	R-SCR-1119574	UDP-L-arabinose biosynthesis and transport	Metabolism and regulation	1.0	0.9999999999901736	0.0	1.0	205.0	12751.0
	R-PHH-1119281	Aspartate biosynthesis I	Metabolism and regulation	1.0	1.000000000005605	0.0	3.0	205.0	12749.0
	R-JCU-1119460	Isoleucine biosynthesis from threonine	Metabolism and regulation	1.0	0.9999999999901736	0.0	1.0	205.0	12751.0
	R-PSO-8868949	Intracellular auxin transport	Metabolism and regulation	1.0	1.0000000000334388	0.0	8.0	205.0	12744.0
	R-SCR-1119570	Cytosolic glycolysis	Metabolism and regulation	1.0	0.6405518797253755	1.0	63.0	204.0	12689.0
	R-JCU-1119464	Methylerythritol phosphate pathway	Metabolism and regulation	1.0	1.000000000005605	0.0	3.0	205.0	12749.0
	R-JCU-1119465	Sucrose biosynthesis	Metabolism and regulation	1.0	1.000000000034636	0.0	11.0	205.0	12741.0
	R-GRA-9640760	G1 phase	Cellular processes	1.0	1.0000000000338043	0.0	2.0	205.0	12750.0
	R-JCU-1119456	Brassinosteroid biosynthesis II	Metabolism and regulation	1.0	1.000000000005605	0.0	3.0	205.0	12749.0
	R-PHH-1119289	Arginine degradation	Metabolism and regulation	1.0	1.000000000008639	0.0	5.0	205.0	12747.0
	R-PAB-1119501	S-adenosyl-L-methionine cycle	Metabolism and regulation	1.0	1.000000000005605	0.0	3.0	205.0	12749.0
	R-JCU-1119458	Glutamate degradation	Metabolism and regulation	1.0	0.9999999999901736	0.0	1.0	205.0	12751.0
	R-CRU-1119494	Tryptophan biosynthesis	Metabolism and regulation	1.0	1.0000000000102642	0.0	26.0	205.0	12726.0
	R-OLU-1119629	Thiamine biosynthesis	Metabolism and regulation	1.0	1.0000000000285416	0.0	7.0	205.0	12745.0
	R-PAB-1119506	tyrosine degradation I	Metabolism and regulation	1.0	0.061807088010643996	1.0	3.0	204.0	12749.0
	R-PAB-1119509	Histidine biosynthesis I	Metabolism and regulation	1.0	1.0000000000301241	0.0	19.0	205.0	12733.0
	R-CRU-1119496	Pantothenate biosynthesis I	Metabolism and regulation	1.0	1.000000000013709	0.0	12.0	205.0	12740.0
	R-OLU-1119625	Gibberellin biosynthesis I (non C-3, non C-13 hydroxylation)	Metabolism and regulation	1.0	1.0000000000183145	0.0	6.0	205.0	12746.0
	R-DRO-1119534	Pyridoxal 5'-phosphate salvage pathway	Metabolism and regulation	1.0	1.000000000005605	0.0	3.0	205.0	12749.0
	R-DRO-1119533	TCA cycle (plant)	Metabolism and regulation	1.0	0.7081879823864812	1.0	76.0	204.0	12676.0
	R-DRO-1119531	Flavonoid biosynthesis	Metabolism and regulation	1.0	0.9999999999901736	0.0	1.0	205.0	12751.0
	R-ATA-9826782	Regulation of seed germination and coleoptile growth under submergence and normal gravity environment	Responses to stimuli: abiotic stimuli and stresses	1.0	1.0000000000338043	0.0	2.0	205.0	12750.0
	R-DRO-1119539	Ornithine biosynthesis	Metabolism and regulation	1.0	1.0000000000334388	0.0	8.0	205.0	12744.0
	R-JCU-1119473	Cytokinins-O-glucoside biosynthesis	Metabolism and regulation	1.0	1.0000000000136324	0.0	24.0	205.0	12728.0
	R-AOF-1119594	Pyridoxal 5'-phosphate biosynthesis	Metabolism and regulation	1.0	1.000000000005605	0.0	3.0	205.0	12749.0
	R-GRA-8868949	Intracellular auxin transport	Metabolism and regulation	1.0	1.0000000000301241	0.0	19.0	205.0	12733.0
	R-PAB-1119514	Anthocyanin biosynthesis (delphinidin 3-O-glucoside)	Metabolism and regulation	1.0	1.000000000005605	0.0	3.0	205.0	12749.0
	R-PAB-1119513	Pinobanksin biosynthesis	Metabolism and regulation	1.0	0.9999999999901736	0.0	1.0	205.0	12751.0
	R-PAB-1119516	Trehalose biosynthesis I	Metabolism and regulation	1.0	0.9999999999988853	0.0	30.0	205.0	12722.0
	R-SCR-1119516	Trehalose biosynthesis I	Metabolism and regulation	1.0	0.9999999999988853	0.0	30.0	205.0	12722.0
	R-SCR-1119513	Pinobanksin biosynthesis	Metabolism and regulation	1.0	0.9999999999901736	0.0	1.0	205.0	12751.0
	R-AOF-1119544	Pantothenate biosynthesis II	Metabolism and regulation	1.0	1.0000000000184603	0.0	9.0	205.0	12743.0
	R-AOF-1119540	Leucine biosynthesis	Metabolism and regulation	1.0	0.32905908586599686	1.0	24.0	204.0	12728.0
	R-PVU-9639136	Response to Aluminum stress	Responses to stimuli: abiotic stimuli and stresses	1.0	1.0000000000089442	0.0	4.0	205.0	12748.0
	R-PAB-1119523	Tetrahydrofolate biosynthesis II	Metabolism and regulation	1.0	1.0000000000083529	0.0	18.0	205.0	12734.0
	R-AOF-1119539	Ornithine biosynthesis	Metabolism and regulation	1.0	1.000000000008639	0.0	5.0	205.0	12747.0
	R-OGU-9030557	Lateral root initiation	Growth and developmental processes	1.0	0.9999999999901736	0.0	1.0	205.0	12751.0
	R-TAE-1119314	Cellulose biosynthesis	Metabolism and regulation	1.0	1.0000000000099571	0.0	34.0	205.0	12718.0
	R-SCR-1119523	Tetrahydrofolate biosynthesis II	Metabolism and regulation	1.0	1.000000000034636	0.0	11.0	205.0	12741.0
	R-AOF-1119533	TCA cycle (plant)	Metabolism and regulation	1.0	0.3274444044376158	2.0	72.0	203.0	12680.0
	R-AOF-1119534	Pyridoxal 5'-phosphate salvage pathway	Metabolism and regulation	1.0	1.000000000005605	0.0	3.0	205.0	12749.0
	R-AOF-1119531	Flavonoid biosynthesis	Metabolism and regulation	1.0	0.9999999999901736	0.0	1.0	205.0	12751.0
	R-PAB-1119531	Flavonoid biosynthesis	Metabolism and regulation	1.0	1.0000000000184603	0.0	9.0	205.0	12743.0
	R-PAB-1119534	Pyridoxal 5'-phosphate salvage pathway	Metabolism and regulation	1.0	1.000000000005605	0.0	3.0	205.0	12749.0
	R-FVE-9031225	Response to phosphate deficiency	Responses to stimuli: abiotic stimuli and stresses	1.0	0.9999999999901736	0.0	1.0	205.0	12751.0
	R-PAB-1119533	TCA cycle (plant)	Metabolism and regulation	1.0	0.7081879823864812	1.0	76.0	204.0	12676.0
	R-PAB-1119539	Ornithine biosynthesis	Metabolism and regulation	1.0	1.000000000005605	0.0	3.0	205.0	12749.0
	R-TAE-1119304	Putrescine biosynthesis II	Metabolism and regulation	1.0	1.0000000000338043	0.0	2.0	205.0	12750.0
	R-PAB-1119535	Glutamate biosynthesis IV	Metabolism and regulation	1.0	1.0000000000089442	0.0	4.0	205.0	12748.0
	R-DRO-1119501	S-adenosyl-L-methionine cycle	Metabolism and regulation	1.0	1.0000000000490288	0.0	15.0	205.0	12737.0
	R-SCR-1119539	Ornithine biosynthesis	Metabolism and regulation	1.0	1.0000000000334388	0.0	8.0	205.0	12744.0
	R-SCR-1119534	Pyridoxal 5'-phosphate salvage pathway	Metabolism and regulation	1.0	1.000000000005605	0.0	3.0	205.0	12749.0
	R-DRO-1119509	Histidine biosynthesis I	Metabolism and regulation	1.0	1.0000000000301241	0.0	19.0	205.0	12733.0
	R-SCR-1119531	Flavonoid biosynthesis	Metabolism and regulation	1.0	0.9999999999901736	0.0	1.0	205.0	12751.0
	R-FCR-1119631	Proline biosynthesis I	Metabolism and regulation	1.0	1.0000000000285416	0.0	7.0	205.0	12745.0
	R-SCR-1119533	TCA cycle (plant)	Metabolism and regulation	1.0	0.7081879823864812	1.0	76.0	204.0	12676.0
	R-AOF-1119567	Beta-alanine biosynthesis I	Metabolism and regulation	1.0	0.9999999999901736	0.0	1.0	205.0	12751.0
	R-AOF-1119568	Pantothenate biosynthesis III	Metabolism and regulation	1.0	1.000000000008639	0.0	5.0	205.0	12747.0
	R-OME-8986768	Anther and pollen development	Growth and developmental processes	1.0	0.9999999999901736	0.0	1.0	205.0	12751.0
	R-DRO-1119502	Allantoin degradation	Metabolism and regulation	1.0	1.000000000005605	0.0	3.0	205.0	12749.0
	R-JCU-1119499	Capsidiol biosynthesis	Metabolism and regulation	1.0	0.9999999999901736	0.0	1.0	205.0	12751.0
	R-OBA-1119402	Phospholipid biosynthesis I	Metabolism and regulation	1.0	1.0000000000334388	0.0	8.0	205.0	12744.0
	R-FCR-1119629	Thiamine biosynthesis	Metabolism and regulation	1.0	1.0000000000089442	0.0	4.0	205.0	12748.0
	R-PAB-1119544	Pantothenate biosynthesis II	Metabolism and regulation	1.0	1.000000000013709	0.0	12.0	205.0	12740.0
	R-PAB-1119540	Leucine biosynthesis	Metabolism and regulation	1.0	1.0000000000497915	0.0	14.0	205.0	12738.0
	R-SCR-1119544	Pantothenate biosynthesis II	Metabolism and regulation	1.0	1.000000000008639	0.0	5.0	205.0	12747.0
	R-OSI-5367729	Strigolactone biosynthesis	Metabolism and regulation	1.0	0.9999999999901736	0.0	1.0	205.0	12751.0
	R-SCR-1119540	Leucine biosynthesis	Metabolism and regulation	1.0	1.000000000022241	0.0	22.0	205.0	12730.0
	R-FCR-1119625	Gibberellin biosynthesis I (non C-3, non C-13 hydroxylation)	Metabolism and regulation	1.0	0.9999999999901736	0.0	1.0	205.0	12751.0
	R-ZMY-5679411	Gibberellin signaling	Metabolism and regulation	1.0	1.000000000008639	0.0	5.0	205.0	12747.0
	R-CCN-5655101	Xyloglucan biosynthesis	Metabolism and regulation	1.0	1.000000000005605	0.0	3.0	205.0	12749.0
	R-FCR-1119617	Folate polyglutamylation I	Metabolism and regulation	1.0	1.0000000000183145	0.0	6.0	205.0	12746.0
	R-PAB-1119551	Putrescine biosynthesis III	Metabolism and regulation	1.0	1.0000000000338043	0.0	2.0	205.0	12750.0
	R-OBR-1119298	Glutathione redox reactions II	Metabolism and regulation	1.0	0.20019380133827047	1.0	13.0	204.0	12739.0
	R-OBA-1119424	Plastid glycolysis	Metabolism and regulation	1.0	1.0000000000135123	0.0	29.0	205.0	12723.0
	R-CRU-1119438	Secologanin and strictosidine biosynthesis	Metabolism and regulation	1.0	1.000000000005605	0.0	3.0	205.0	12749.0
	R-CRU-1119430	Chorismate biosynthesis	Metabolism and regulation	1.0	0.32905908586599686	1.0	24.0	204.0	12728.0
	R-DRO-1119594	Pyridoxal 5'-phosphate biosynthesis	Metabolism and regulation	1.0	1.000000000005605	0.0	3.0	205.0	12749.0
	R-OBR-1119291	Nitrate assimilation	Metabolism and regulation	1.0	1.0000000000089442	0.0	4.0	205.0	12748.0
	R-OBR-1119295	Homoserine biosynthesis	Metabolism and regulation	1.0	1.000000000034636	0.0	11.0	205.0	12741.0
	R-JCU-1119410	Ascorbate biosynthesis	Metabolism and regulation	1.0	1.0000000000089442	0.0	4.0	205.0	12748.0
	R-OBR-1119297	Beta-alanine biosynthesis III	Metabolism and regulation	1.0	1.0000000000338043	0.0	2.0	205.0	12750.0
	R-OBR-1119287	Vitamin E biosynthesis	Metabolism and regulation	1.0	0.9999999999901736	0.0	1.0	205.0	12751.0
	R-CRU-1119446	Lysine degradation I	Metabolism and regulation	1.0	0.9999999999901736	0.0	1.0	205.0	12751.0
	R-OGU-1119263	Arginine biosynthesis	Metabolism and regulation	1.0	1.0000000000089442	0.0	4.0	205.0	12748.0
	R-JCU-1119402	Phospholipid biosynthesis I	Metabolism and regulation	1.0	1.0000000000184603	0.0	9.0	205.0	12743.0
	R-OBR-1119289	Arginine degradation	Metabolism and regulation	1.0	1.000000000008639	0.0	5.0	205.0	12747.0
	R-OGU-1119265	Tetrahydrofolate biosynthesis I	Metabolism and regulation	1.0	1.000000000034636	0.0	11.0	205.0	12741.0
	R-JCU-1119403	Removal of superoxide radicals	Metabolism and regulation	1.0	0.9999999999901736	0.0	1.0	205.0	12751.0
	R-CRU-1119449	Carotenoid biosynthesis	Metabolism and regulation	1.0	1.000000000005605	0.0	3.0	205.0	12749.0
	R-OGU-1119260	Cardiolipin biosynthesis	Metabolism and regulation	1.0	1.000000000008639	0.0	5.0	205.0	12747.0
	R-OBA-1119410	Ascorbate biosynthesis	Metabolism and regulation	1.0	1.0000000000089442	0.0	4.0	205.0	12748.0
	R-CRU-1119443	Ammonia assimilation cycle	Metabolism and regulation	1.0	1.0000000000338043	0.0	2.0	205.0	12750.0
	R-OGU-1119262	Threonine biosynthesis from homoserine	Metabolism and regulation	1.0	1.0000000000089442	0.0	4.0	205.0	12748.0
	R-CCN-9623703	HSFA7/ HSFA6B-regulatory network-induced by drought and ABA.	Responses to stimuli: abiotic stimuli and stresses	1.0	0.9999999999901736	0.0	1.0	205.0	12751.0
	R-CRU-1119440	Anthocyanin biosynthesis (pelargonidin 3-O-glucoside, cyanidin 3-O-glucoside)	Metabolism and regulation	1.0	0.9999999999901736	0.0	1.0	205.0	12751.0
	R-HVU-1119291	Nitrate assimilation	Metabolism and regulation	1.0	1.0000000000089442	0.0	4.0	205.0	12748.0
	R-OBA-1119418	Suberin biosynthesis	Metabolism and regulation	1.0	0.9999999999989537	0.0	13.0	205.0	12739.0
	R-HVU-1119297	Beta-alanine biosynthesis III	Metabolism and regulation	1.0	1.0000000000338043	0.0	2.0	205.0	12750.0
	R-OBA-1119419	Lysine biosynthesis VI	Metabolism and regulation	1.0	1.0000000000490288	0.0	15.0	205.0	12737.0
	R-HVU-1119295	Homoserine biosynthesis	Metabolism and regulation	1.0	1.000000000034636	0.0	11.0	205.0	12741.0
	R-RCH-9675782	Maturation	Cellular processes	1.0	1.0000000000089442	0.0	4.0	205.0	12748.0
	R-CRU-1119419	Lysine biosynthesis VI	Metabolism and regulation	1.0	1.0000000000301241	0.0	19.0	205.0	12733.0
	R-HVU-1119289	Arginine degradation	Metabolism and regulation	1.0	1.000000000008639	0.0	5.0	205.0	12747.0
	R-CCL-1119516	Trehalose biosynthesis I	Metabolism and regulation	1.0	0.9999999999988853	0.0	30.0	205.0	12722.0
	R-CRU-1119415	Leucopelargonidin and leucocyanidin biosynthesis	Metabolism and regulation	1.0	0.9999999999901736	0.0	1.0	205.0	12751.0
	R-OBA-1119449	Carotenoid biosynthesis	Metabolism and regulation	1.0	0.9999999999901736	0.0	1.0	205.0	12751.0
	R-CRU-1119410	Ascorbate biosynthesis	Metabolism and regulation	1.0	1.0000000000183145	0.0	6.0	205.0	12746.0
	R-HVU-1119281	Aspartate biosynthesis I	Metabolism and regulation	1.0	1.000000000005605	0.0	3.0	205.0	12749.0
	R-FCR-9639136	Response to Aluminum stress	Responses to stimuli: abiotic stimuli and stresses	1.0	1.000000000005605	0.0	3.0	205.0	12749.0
	R-VUN-9623703	HSFA7/ HSFA6B-regulatory network-induced by drought and ABA.	Responses to stimuli: abiotic stimuli and stresses	1.0	0.9999999999901736	0.0	1.0	205.0	12751.0
	R-HAN-9675885	Lagging strand synthesis	Cellular processes	1.0	0.9999999999901736	0.0	1.0	205.0	12751.0
	R-OBA-1119430	Chorismate biosynthesis	Metabolism and regulation	1.0	0.42817465117886216	1.0	34.0	204.0	12718.0
	R-CRU-1119428	GDP-D-rhamnose biosynthesis	Metabolism and regulation	1.0	1.000000000004977	0.0	10.0	205.0	12742.0
	R-CRU-1119424	Plastid glycolysis	Metabolism and regulation	1.0	1.0000000000135123	0.0	29.0	205.0	12723.0
	R-CCL-1119506	tyrosine degradation I	Metabolism and regulation	1.0	0.9999999999901736	0.0	1.0	205.0	12751.0
	R-LPR-1119402	Phospholipid biosynthesis I	Metabolism and regulation	1.0	1.0000000000334388	0.0	8.0	205.0	12744.0
	R-ALY-5632095	Brassinosteroid signaling	Metabolism and regulation	1.0	1.0000000000133262	0.0	32.0	205.0	12720.0
	R-CCL-1119502	Allantoin degradation	Metabolism and regulation	1.0	1.0000000000089442	0.0	4.0	205.0	12748.0
	R-CCL-1119501	S-adenosyl-L-methionine cycle	Metabolism and regulation	1.0	1.0000000000490288	0.0	15.0	205.0	12737.0
	R-CCL-1119509	Histidine biosynthesis I	Metabolism and regulation	1.0	1.0000000000120846	0.0	21.0	205.0	12731.0
	R-CSI-8934257	Transition from vegetative to reproductive shoot apical meristem	Growth and developmental processes	1.0	1.000000000008639	0.0	5.0	205.0	12747.0
	R-OBR-1119260	Cardiolipin biosynthesis	Metabolism and regulation	1.0	1.000000000008639	0.0	5.0	205.0	12747.0
	R-SPC-1119410	Ascorbate biosynthesis	Metabolism and regulation	1.0	1.0000000000338043	0.0	2.0	205.0	12750.0
	R-OBR-1119262	Threonine biosynthesis from homoserine	Metabolism and regulation	1.0	1.000000000008639	0.0	5.0	205.0	12747.0
	R-OBR-1119263	Arginine biosynthesis	Metabolism and regulation	1.0	1.0000000000089442	0.0	4.0	205.0	12748.0
	R-DRO-1119568	Pantothenate biosynthesis III	Metabolism and regulation	1.0	1.000000000008639	0.0	5.0	205.0	12747.0
	R-SCR-1119594	Pyridoxal 5'-phosphate biosynthesis	Metabolism and regulation	1.0	1.000000000005605	0.0	3.0	205.0	12749.0
	R-HVU-1119267	Phenylalanine degradation III	Metabolism and regulation	1.0	0.9999999999901736	0.0	1.0	205.0	12751.0
	R-CRU-1119479	Valine degradation	Metabolism and regulation	1.0	1.0000000000083529	0.0	18.0	205.0	12734.0
	R-HVU-1119265	Tetrahydrofolate biosynthesis I	Metabolism and regulation	1.0	1.000000000034636	0.0	11.0	205.0	12741.0
	R-OBA-1119465	Sucrose biosynthesis	Metabolism and regulation	1.0	1.000000000034636	0.0	11.0	205.0	12741.0
	R-OBA-1119464	Methylerythritol phosphate pathway	Metabolism and regulation	1.0	1.0000000000089442	0.0	4.0	205.0	12748.0
	R-LPR-1119410	Ascorbate biosynthesis	Metabolism and regulation	1.0	1.0000000000089442	0.0	4.0	205.0	12748.0
	R-CRU-1119477	Starch biosynthesis	Metabolism and regulation	1.0	1.0000000000497915	0.0	14.0	205.0	12738.0
	R-SPC-1119419	Lysine biosynthesis VI	Metabolism and regulation	1.0	1.0000000000301241	0.0	19.0	205.0	12733.0
	R-DRO-1119570	Cytosolic glycolysis	Metabolism and regulation	1.0	0.6405518797253755	1.0	63.0	204.0	12689.0
	R-BJU-1119601	Trehalose degradation II	Metabolism and regulation	1.0	1.000000000005605	0.0	3.0	205.0	12749.0
	R-HVU-1119260	Cardiolipin biosynthesis	Metabolism and regulation	1.0	1.0000000000183145	0.0	6.0	205.0	12746.0
	R-BJU-1119602	Phytyl-PP biosynthesis	Metabolism and regulation	1.0	0.9999999999901736	0.0	1.0	205.0	12751.0
	R-CRU-1119473	Cytokinins-O-glucoside biosynthesis	Metabolism and regulation	1.0	1.000000000005605	0.0	3.0	205.0	12749.0
	R-HVU-1119263	Arginine biosynthesis	Metabolism and regulation	1.0	1.0000000000089442	0.0	4.0	205.0	12748.0
	R-LPR-1119419	Lysine biosynthesis VI	Metabolism and regulation	1.0	1.0000000000490288	0.0	15.0	205.0	12737.0
	R-BJU-1119600	Valine biosynthesis	Metabolism and regulation	1.0	1.0000000000301241	0.0	19.0	205.0	12733.0
	R-HVU-1119262	Threonine biosynthesis from homoserine	Metabolism and regulation	1.0	1.000000000008639	0.0	5.0	205.0	12747.0
	R-SPC-1119424	Plastid glycolysis	Metabolism and regulation	1.0	1.000000000034636	0.0	11.0	205.0	12741.0
	R-PHH-1119291	Nitrate assimilation	Metabolism and regulation	1.0	1.0000000000089442	0.0	4.0	205.0	12748.0
	R-JCU-1119452	Galactose degradation II	Metabolism and regulation	1.0	0.9999999999901736	0.0	1.0	205.0	12751.0
	R-PHH-1119295	Homoserine biosynthesis	Metabolism and regulation	1.0	1.000000000034636	0.0	11.0	205.0	12741.0
	R-PHH-1119297	Beta-alanine biosynthesis III	Metabolism and regulation	1.0	1.0000000000338043	0.0	2.0	205.0	12750.0
	R-LPR-1119424	Plastid glycolysis	Metabolism and regulation	1.0	1.000000000034636	0.0	11.0	205.0	12741.0
	R-CCD-5679411	Gibberellin signaling	Metabolism and regulation	1.0	0.10565394085149137	1.0	6.0	204.0	12746.0
	R-CRU-1119486	IAA biosynthesis I	Metabolism and regulation	1.0	1.000000000005605	0.0	3.0	205.0	12749.0
	R-JCU-1119449	Carotenoid biosynthesis	Metabolism and regulation	1.0	1.0000000000089442	0.0	4.0	205.0	12748.0
	R-AIP-8858053	Polar auxin transport	Metabolism and regulation	1.0	1.0000000000334388	0.0	8.0	205.0	12744.0
	R-OBA-1119456	Brassinosteroid biosynthesis II	Metabolism and regulation	1.0	1.000000000005605	0.0	3.0	205.0	12749.0
	R-CRU-1119483	Glutathione biosynthesis	Metabolism and regulation	1.0	0.9999999999901736	0.0	1.0	205.0	12751.0
	R-CRU-1119484	Folate polyglutamylation II	Metabolism and regulation	1.0	1.0000000000183145	0.0	6.0	205.0	12746.0
	R-PPE-9640887	G1/S transition	Cellular processes	1.0	1.000000000005605	0.0	3.0	205.0	12749.0
	R-ACO-9675782	Maturation	Cellular processes	1.0	0.9999999999901736	0.0	1.0	205.0	12751.0
	R-LPR-1119430	Chorismate biosynthesis	Metabolism and regulation	1.0	0.2615674514968148	1.0	18.0	204.0	12734.0
	R-OBR-1119281	Aspartate biosynthesis I	Metabolism and regulation	1.0	1.000000000005605	0.0	3.0	205.0	12749.0
	R-OBA-1119484	Folate polyglutamylation II	Metabolism and regulation	1.0	1.0000000000183145	0.0	6.0	205.0	12746.0
	R-CRU-1119458	Glutamate degradation	Metabolism and regulation	1.0	1.0000000000338043	0.0	2.0	205.0	12750.0
	R-JCU-1119413	Trans-zeatin biosynthesis	Metabolism and regulation	1.0	1.0000000000338043	0.0	2.0	205.0	12750.0
	R-BJU-1119629	Thiamine biosynthesis	Metabolism and regulation	1.0	1.0000000000285416	0.0	7.0	205.0	12745.0
	R-JCU-1119417	Stachyose biosynthesis	Metabolism and regulation	1.0	1.0000000000338043	0.0	2.0	205.0	12750.0
	R-CRU-1119456	Brassinosteroid biosynthesis II	Metabolism and regulation	1.0	1.000000000005605	0.0	3.0	205.0	12749.0
	R-JCU-1119419	Lysine biosynthesis VI	Metabolism and regulation	1.0	1.0000000000120846	0.0	21.0	205.0	12731.0
	R-BJU-1119625	Gibberellin biosynthesis I (non C-3, non C-13 hydroxylation)	Metabolism and regulation	1.0	0.9999999999901736	0.0	1.0	205.0	12751.0
	R-CRU-1119452	Galactose degradation II	Metabolism and regulation	1.0	0.9999999999901736	0.0	1.0	205.0	12751.0
	R-DRO-1119574	UDP-L-arabinose biosynthesis and transport	Metabolism and regulation	1.0	0.9999999999901736	0.0	1.0	205.0	12751.0
	R-OBR-1119271	Threonine degradation	Metabolism and regulation	1.0	0.046721234457817444	1.0	2.0	204.0	12750.0
	R-JCU-1119430	Chorismate biosynthesis	Metabolism and regulation	1.0	0.32905908586599686	1.0	24.0	204.0	12728.0
	R-OBR-1119265	Tetrahydrofolate biosynthesis I	Metabolism and regulation	1.0	1.0000000000255267	0.0	16.0	205.0	12736.0
	R-LPR-1119449	Carotenoid biosynthesis	Metabolism and regulation	1.0	0.9999999999901736	0.0	1.0	205.0	12751.0
	R-OBA-1119479	Valine degradation	Metabolism and regulation	1.0	1.000000000022241	0.0	22.0	205.0	12730.0
	R-JCU-1119424	Plastid glycolysis	Metabolism and regulation	1.0	1.0000000000135123	0.0	29.0	205.0	12723.0
	R-PPE-9675508	Root elongation	Growth and developmental processes	1.0	0.9999999999901736	0.0	1.0	205.0	12751.0
	R-CRU-1119464	Methylerythritol phosphate pathway	Metabolism and regulation	1.0	1.000000000008639	0.0	5.0	205.0	12747.0
	R-CRU-1119465	Sucrose biosynthesis	Metabolism and regulation	1.0	1.000000000034636	0.0	11.0	205.0	12741.0
	R-BJU-1119617	Folate polyglutamylation I	Metabolism and regulation	1.0	1.0000000000183145	0.0	6.0	205.0	12746.0
	R-OBA-1119477	Starch biosynthesis	Metabolism and regulation	1.0	1.0000000000497915	0.0	14.0	205.0	12738.0
	R-BJU-1119615	Mevalonate pathway	Metabolism and regulation	1.0	1.0000000000334388	0.0	8.0	205.0	12744.0
	R-BJU-1119610	Biotin biosynthesis II	Metabolism and regulation	1.0	1.0000000000184603	0.0	9.0	205.0	12743.0
	R-JRE-9608575	Reproductive meristem phase change	Growth and developmental processes	1.0	1.0000000000338043	0.0	2.0	205.0	12750.0
	R-MAC-1119428	GDP-D-rhamnose biosynthesis	Metabolism and regulation	1.0	0.9999999999901736	0.0	1.0	205.0	12751.0
	R-SHI-9611432	Recognition of fungal and bacterial pathogens and immunity response	Responses to stimuli: biotic stimuli and stresses	1.0	1.0000000000338043	0.0	2.0	205.0	12750.0
	R-CCL-1119574	UDP-L-arabinose biosynthesis and transport	Metabolism and regulation	1.0	0.9999999999901736	0.0	1.0	205.0	12751.0
	R-SIN-1119556	Choline biosynthesis I	Metabolism and regulation	1.0	1.0000000000338043	0.0	2.0	205.0	12750.0
	R-CCL-1119573	Dolichyl-diphosphooligosaccharide biosynthesis	Metabolism and regulation	1.0	0.9999999999901736	0.0	1.0	205.0	12751.0
	R-CCL-1119570	Cytosolic glycolysis	Metabolism and regulation	1.0	0.6405518797253755	1.0	63.0	204.0	12689.0
	R-MAC-1119424	Plastid glycolysis	Metabolism and regulation	1.0	1.000000000034636	0.0	11.0	205.0	12741.0
	R-CCL-1119579	Glycine betaine biosynthesis III	Metabolism and regulation	1.0	0.9999999999901736	0.0	1.0	205.0	12751.0
	R-LPR-1119334	Ethylene biosynthesis from methionine	Metabolism and regulation	1.0	0.9999999999901736	0.0	1.0	205.0	12751.0
	R-LPR-1119332	Jasmonic acid biosynthesis	Metabolism and regulation	1.0	1.0000000000338043	0.0	2.0	205.0	12750.0
	R-CSC-8858053	Polar auxin transport	Metabolism and regulation	1.0	1.0000000000334388	0.0	8.0	205.0	12744.0
	R-ZMY-6787011	Jasmonic acid signaling	Metabolism and regulation	1.0	1.000000000005605	0.0	3.0	205.0	12749.0
	R-OBA-1119494	Tryptophan biosynthesis	Metabolism and regulation	1.0	1.0000000000102642	0.0	26.0	205.0	12726.0
	R-SIN-1119544	Pantothenate biosynthesis II	Metabolism and regulation	1.0	1.0000000000184603	0.0	9.0	205.0	12743.0
	R-LPR-1119341	Galactosylcyclitol biosynthesis	Metabolism and regulation	1.0	1.000000000013709	0.0	12.0	205.0	12740.0
	R-OBA-1119496	Pantothenate biosynthesis I	Metabolism and regulation	1.0	1.000000000008639	0.0	5.0	205.0	12747.0
	R-MAC-1119430	Chorismate biosynthesis	Metabolism and regulation	1.0	0.2732677662523332	1.0	19.0	204.0	12733.0
	R-SPC-1119465	Sucrose biosynthesis	Metabolism and regulation	1.0	1.000000000034636	0.0	11.0	205.0	12741.0
	R-MAC-1119437	Glutathione redox reactions I	Metabolism and regulation	1.0	0.9999999999901736	0.0	1.0	205.0	12751.0
	R-SIN-1119540	Leucine biosynthesis	Metabolism and regulation	1.0	1.000000000022241	0.0	22.0	205.0	12730.0
	R-SPC-1119464	Methylerythritol phosphate pathway	Metabolism and regulation	1.0	1.0000000000089442	0.0	4.0	205.0	12748.0
	R-LPR-1119349	S-methylmethionine cycle	Metabolism and regulation	1.0	1.000000000008639	0.0	5.0	205.0	12747.0
	R-CCL-1119568	Pantothenate biosynthesis III	Metabolism and regulation	1.0	1.000000000008639	0.0	5.0	205.0	12747.0
	R-LPR-1119344	Hydroxycinnamic acid serotonin amides biosynthesis	Metabolism and regulation	1.0	0.9999999999901736	0.0	1.0	205.0	12751.0
	R-LPR-1119343	Spermidine biosynthesis	Metabolism and regulation	1.0	1.0000000000190652	0.0	17.0	205.0	12735.0
	R-SIN-1119539	Ornithine biosynthesis	Metabolism and regulation	1.0	1.000000000034636	0.0	11.0	205.0	12741.0
	R-RCH-9675815	Leading strand synthesis	Cellular processes	1.0	1.0000000000089442	0.0	4.0	205.0	12748.0
	R-BJU-1119631	Proline biosynthesis I	Metabolism and regulation	1.0	1.0000000000285416	0.0	7.0	205.0	12745.0
	R-SPC-1119430	Chorismate biosynthesis	Metabolism and regulation	1.0	1.0000000000490288	0.0	15.0	205.0	12737.0
	R-SIN-1119570	Cytosolic glycolysis	Metabolism and regulation	1.0	0.6462671410872177	1.0	64.0	204.0	12688.0
	R-ETE-1119291	Nitrate assimilation	Metabolism and regulation	1.0	1.0000000000089442	0.0	4.0	205.0	12748.0
	R-MAC-1119449	Carotenoid biosynthesis	Metabolism and regulation	1.0	0.9999999999901736	0.0	1.0	205.0	12751.0
	R-ETE-1119297	Beta-alanine biosynthesis III	Metabolism and regulation	1.0	1.0000000000338043	0.0	2.0	205.0	12750.0
	R-RCH-9675824	DNA replication Initiation	Cellular processes	1.0	0.9999999999989537	0.0	13.0	205.0	12739.0
	R-ETE-1119295	Homoserine biosynthesis	Metabolism and regulation	1.0	1.000000000034636	0.0	11.0	205.0	12741.0
	R-CCL-1119596	Glutamate biosynthesis I	Metabolism and regulation	1.0	1.000000000005605	0.0	3.0	205.0	12749.0
	R-CCL-1119594	Pyridoxal 5'-phosphate biosynthesis	Metabolism and regulation	1.0	1.000000000005605	0.0	3.0	205.0	12749.0
	R-SIN-1119574	UDP-L-arabinose biosynthesis and transport	Metabolism and regulation	1.0	1.0000000000338043	0.0	2.0	205.0	12750.0
	R-MAC-1119445	Beta-alanine biosynthesis II	Metabolism and regulation	1.0	0.9999999999901736	0.0	1.0	205.0	12751.0
	R-VUN-5655101	Xyloglucan biosynthesis	Metabolism and regulation	1.0	1.000000000005605	0.0	3.0	205.0	12749.0
	R-ETE-1119281	Aspartate biosynthesis I	Metabolism and regulation	1.0	1.000000000005605	0.0	3.0	205.0	12749.0
	R-SPC-1119449	Carotenoid biosynthesis	Metabolism and regulation	1.0	0.9999999999901736	0.0	1.0	205.0	12751.0
	R-SIN-1119568	Pantothenate biosynthesis III	Metabolism and regulation	1.0	1.000000000008639	0.0	5.0	205.0	12747.0
	R-MAC-1119452	Galactose degradation II	Metabolism and regulation	1.0	0.9999999999901736	0.0	1.0	205.0	12751.0
	R-ETE-1119289	Arginine degradation	Metabolism and regulation	1.0	1.000000000008639	0.0	5.0	205.0	12747.0
	R-CCL-1119582	Phenylpropanoid biosynthesis, initial reactions	Metabolism and regulation	1.0	0.9999999999901736	0.0	1.0	205.0	12751.0
	R-SPC-1119443	Ammonia assimilation cycle	Metabolism and regulation	1.0	1.0000000000338043	0.0	2.0	205.0	12750.0
	R-MAC-1119456	Brassinosteroid biosynthesis II	Metabolism and regulation	1.0	1.000000000005605	0.0	3.0	205.0	12749.0
	R-EGR-5608118	Auxin signalling	Metabolism and regulation	1.0	1.0000000000338043	0.0	2.0	205.0	12750.0
	R-LPR-1119367	Polyisoprenoid biosynthesis	Metabolism and regulation	1.0	1.000000000001943	0.0	20.0	205.0	12732.0
	R-SIN-1119559	Cholesterol biosynthesis I	Metabolism and regulation	1.0	0.9999999999901736	0.0	1.0	205.0	12751.0
	R-OSA-8986768	Anther and pollen development	Growth and developmental processes	1.0	1.0000000000120846	0.0	21.0	205.0	12731.0
	R-SPC-1119494	Tryptophan biosynthesis	Metabolism and regulation	1.0	1.0000000000102642	0.0	26.0	205.0	12726.0
	R-SPC-1119496	Pantothenate biosynthesis I	Metabolism and regulation	1.0	1.0000000000184603	0.0	9.0	205.0	12743.0
	R-CLA-1119615	Mevalonate pathway	Metabolism and regulation	1.0	1.0000000000334388	0.0	8.0	205.0	12744.0
	R-LPR-1119374	Abscisic acid biosynthesis	Metabolism and regulation	1.0	0.9999999999901736	0.0	1.0	205.0	12751.0
	R-SIN-1119594	Pyridoxal 5'-phosphate biosynthesis	Metabolism and regulation	1.0	1.000000000005605	0.0	3.0	205.0	12749.0
	R-LPR-1119370	Sterol biosynthesis	Metabolism and regulation	1.0	1.000000000008639	0.0	5.0	205.0	12747.0
	R-CLA-1119617	Folate polyglutamylation I	Metabolism and regulation	1.0	1.0000000000183145	0.0	6.0	205.0	12746.0
	R-CCL-1119539	Ornithine biosynthesis	Metabolism and regulation	1.0	1.0000000000334388	0.0	8.0	205.0	12744.0
	R-CCL-1119535	Glutamate biosynthesis IV	Metabolism and regulation	1.0	1.000000000008639	0.0	5.0	205.0	12747.0
	R-LPR-1119379	Flavin biosynthesis	Metabolism and regulation	1.0	1.0000000000183145	0.0	6.0	205.0	12746.0
	R-CLA-1119622	Arginine biosynthesis II (acetyl cycle)	Metabolism and regulation	1.0	1.0000000000089442	0.0	4.0	205.0	12748.0
	R-CCL-1119534	Pyridoxal 5'-phosphate salvage pathway	Metabolism and regulation	1.0	1.000000000005605	0.0	3.0	205.0	12749.0
	R-LPR-1119378	Myo-inositol biosynthesis	Metabolism and regulation	1.0	0.09126974642792657	1.0	5.0	204.0	12747.0
	R-CCL-1119533	TCA cycle (plant)	Metabolism and regulation	1.0	0.7128325059563387	1.0	77.0	204.0	12675.0
	R-SIN-1119580	IAA biosynthesis II	Metabolism and regulation	1.0	0.9999999999901736	0.0	1.0	205.0	12751.0
	R-CLA-1119625	Gibberellin biosynthesis I (non C-3, non C-13 hydroxylation)	Metabolism and regulation	1.0	0.9999999999901736	0.0	1.0	205.0	12751.0
	R-CLA-1119629	Thiamine biosynthesis	Metabolism and regulation	1.0	1.0000000000089442	0.0	4.0	205.0	12748.0
	R-CRU-1119402	Phospholipid biosynthesis I	Metabolism and regulation	1.0	1.0000000000184603	0.0	9.0	205.0	12743.0
	R-CCL-1119523	Tetrahydrofolate biosynthesis II	Metabolism and regulation	1.0	1.000000000034636	0.0	11.0	205.0	12741.0
	R-CLA-1119631	Proline biosynthesis I	Metabolism and regulation	1.0	1.0000000000285416	0.0	7.0	205.0	12745.0
	R-PPE-9639861	Development of root hair	Growth and developmental processes	1.0	1.000000000005605	0.0	3.0	205.0	12749.0
	R-CCD-9826782	Regulation of seed germination and coleoptile growth under submergence and normal gravity environment	Responses to stimuli: abiotic stimuli and stresses	1.0	0.9999999999901736	0.0	1.0	205.0	12751.0
	R-MAC-1119400	Methionine biosynthesis II	Metabolism and regulation	1.0	0.9999999999901736	0.0	1.0	205.0	12751.0
	R-TTU-9639136	Response to Aluminum stress	Responses to stimuli: abiotic stimuli and stresses	1.0	1.000000000005605	0.0	3.0	205.0	12749.0
	R-MAC-1119402	Phospholipid biosynthesis I	Metabolism and regulation	1.0	1.0000000000334388	0.0	8.0	205.0	12744.0
	R-SPC-1119477	Starch biosynthesis	Metabolism and regulation	1.0	1.0000000000497915	0.0	14.0	205.0	12738.0
	R-CLA-1119601	Trehalose degradation II	Metabolism and regulation	1.0	1.000000000005605	0.0	3.0	205.0	12749.0
	R-CLA-1119600	Valine biosynthesis	Metabolism and regulation	1.0	1.0000000000301241	0.0	19.0	205.0	12733.0
	R-PHH-9030557	Lateral root initiation	Growth and developmental processes	1.0	0.9999999999901736	0.0	1.0	205.0	12751.0
	R-CML-8868949	Intracellular auxin transport	Metabolism and regulation	1.0	0.9999999999901736	0.0	1.0	205.0	12751.0
	R-MAC-1119419	Lysine biosynthesis VI	Metabolism and regulation	1.0	1.0000000000490288	0.0	15.0	205.0	12737.0
	R-MAC-1119418	Suberin biosynthesis	Metabolism and regulation	1.0	0.9999999999901736	0.0	1.0	205.0	12751.0
	R-SPC-1119484	Folate polyglutamylation II	Metabolism and regulation	1.0	1.0000000000183145	0.0	6.0	205.0	12746.0
	R-MAC-1119410	Ascorbate biosynthesis	Metabolism and regulation	1.0	1.0000000000338043	0.0	2.0	205.0	12750.0
	R-CCL-1119540	Leucine biosynthesis	Metabolism and regulation	1.0	1.0000000000225888	0.0	23.0	205.0	12729.0
	R-CLA-1119602	Phytyl-PP biosynthesis	Metabolism and regulation	1.0	0.9999999999901736	0.0	1.0	205.0	12751.0
	R-FVE-9608575	Reproductive meristem phase change	Growth and developmental processes	1.0	1.0000000000338043	0.0	2.0	205.0	12750.0
	R-ATR-6787011	Jasmonic acid signaling	Metabolism and regulation	1.0	1.0000000000089442	0.0	4.0	205.0	12748.0
	R-CCL-1119544	Pantothenate biosynthesis II	Metabolism and regulation	1.0	1.0000000000184603	0.0	9.0	205.0	12743.0
	R-CLA-1119610	Biotin biosynthesis II	Metabolism and regulation	1.0	1.0000000000184603	0.0	9.0	205.0	12743.0
	R-OGR-1119600	Valine biosynthesis	Metabolism and regulation	1.0	1.0000000000301241	0.0	19.0	205.0	12733.0
	R-OGR-1119602	Phytyl-PP biosynthesis	Metabolism and regulation	1.0	0.9999999999901736	0.0	1.0	205.0	12751.0
	R-TAE-1119349	S-methylmethionine cycle	Metabolism and regulation	1.0	1.000000000008639	0.0	5.0	205.0	12747.0
	R-AOF-1119620	GDP-L-fucose biosynthesis I (from GDP-D-mannose)	Metabolism and regulation	1.0	0.9999999999901736	0.0	1.0	205.0	12751.0
	R-AOF-1119617	Folate polyglutamylation I	Metabolism and regulation	1.0	1.0000000000285416	0.0	7.0	205.0	12745.0
	R-PAB-1119567	Beta-alanine biosynthesis I	Metabolism and regulation	1.0	1.0000000000334388	0.0	8.0	205.0	12744.0
	R-PHH-1119300	Glycolipid desaturation	Metabolism and regulation	1.0	0.9999999999901736	0.0	1.0	205.0	12751.0
	R-OGR-9639136	Response to Aluminum stress	Responses to stimuli: abiotic stimuli and stresses	1.0	1.000000000005605	0.0	3.0	205.0	12749.0
	R-AOF-1119615	Mevalonate pathway	Metabolism and regulation	1.0	1.0000000000334388	0.0	8.0	205.0	12744.0
	R-PHH-1119304	Putrescine biosynthesis II	Metabolism and regulation	1.0	1.0000000000338043	0.0	2.0	205.0	12750.0
	R-PHH-1119308	Momilactone biosynthesis	Metabolism and regulation	1.0	1.0000000000338043	0.0	2.0	205.0	12750.0
	R-PAB-1119568	Pantothenate biosynthesis III	Metabolism and regulation	1.0	1.000000000008639	0.0	5.0	205.0	12747.0
	R-OGR-1119610	Biotin biosynthesis II	Metabolism and regulation	1.0	1.0000000000184603	0.0	9.0	205.0	12743.0
	R-SCR-1119601	Trehalose degradation II	Metabolism and regulation	1.0	1.000000000005605	0.0	3.0	205.0	12749.0
	R-SCR-1119600	Valine biosynthesis	Metabolism and regulation	1.0	1.0000000000301241	0.0	19.0	205.0	12733.0
	R-SCR-1119602	Phytyl-PP biosynthesis	Metabolism and regulation	1.0	0.9999999999901736	0.0	1.0	205.0	12751.0
	R-AOF-1119610	Biotin biosynthesis II	Metabolism and regulation	1.0	1.000000000004977	0.0	10.0	205.0	12742.0
	R-PAB-1119570	Cytosolic glycolysis	Metabolism and regulation	1.0	0.6405518797253755	1.0	63.0	204.0	12689.0
	R-JRE-5367729	Strigolactone biosynthesis	Metabolism and regulation	1.0	0.9999999999901736	0.0	1.0	205.0	12751.0
	R-HVU-9030557	Lateral root initiation	Growth and developmental processes	1.0	1.000000000005605	0.0	3.0	205.0	12749.0
	R-PPA-8879007	Response to cold temperature	Responses to stimuli: abiotic stimuli and stresses	1.0	0.9999999999901736	0.0	1.0	205.0	12751.0
	R-AHA-5608118	Auxin signalling	Metabolism and regulation	1.0	1.0000000000083529	0.0	18.0	205.0	12734.0
	R-AOF-1119602	Phytyl-PP biosynthesis	Metabolism and regulation	1.0	0.9999999999901736	0.0	1.0	205.0	12751.0
	R-PAB-1119574	UDP-L-arabinose biosynthesis and transport	Metabolism and regulation	1.0	1.0000000000338043	0.0	2.0	205.0	12750.0
	R-PAB-1119573	Dolichyl-diphosphooligosaccharide biosynthesis	Metabolism and regulation	1.0	1.0000000000089442	0.0	4.0	205.0	12748.0
	R-OBR-9030557	Lateral root initiation	Growth and developmental processes	1.0	1.0000000000338043	0.0	2.0	205.0	12750.0
	R-TAE-1119341	Galactosylcyclitol biosynthesis	Metabolism and regulation	1.0	1.000000000013709	0.0	12.0	205.0	12740.0
	R-TAE-1119344	Hydroxycinnamic acid serotonin amides biosynthesis	Metabolism and regulation	1.0	0.9999999999901736	0.0	1.0	205.0	12751.0
	R-TAE-1119343	Spermidine biosynthesis	Metabolism and regulation	1.0	1.0000000000190652	0.0	17.0	205.0	12735.0
	R-OGR-1119622	Arginine biosynthesis II (acetyl cycle)	Metabolism and regulation	1.0	1.0000000000089442	0.0	4.0	205.0	12748.0
	R-SCR-1119615	Mevalonate pathway	Metabolism and regulation	1.0	1.0000000000334388	0.0	8.0	205.0	12744.0
	R-SCR-1119617	Folate polyglutamylation I	Metabolism and regulation	1.0	1.0000000000183145	0.0	6.0	205.0	12746.0
	R-OGR-1119625	Gibberellin biosynthesis I (non C-3, non C-13 hydroxylation)	Metabolism and regulation	1.0	0.9999999999901736	0.0	1.0	205.0	12751.0
	R-OGR-1119629	Thiamine biosynthesis	Metabolism and regulation	1.0	1.0000000000285416	0.0	7.0	205.0	12745.0
	R-SCR-1119610	Biotin biosynthesis II	Metabolism and regulation	1.0	1.0000000000184603	0.0	9.0	205.0	12743.0
	R-PAB-1119586	Cyanate degradation	Metabolism and regulation	1.0	0.9999999999901736	0.0	1.0	205.0	12751.0
	R-BDI-9675885	Lagging strand synthesis	Cellular processes	1.0	1.0000000000089442	0.0	4.0	205.0	12748.0
	R-PHH-1119321	Glycerol degradation I	Metabolism and regulation	1.0	1.0000000000338043	0.0	2.0	205.0	12750.0
	R-PHH-1119325	Sphingolipid metabolism	Metabolism and regulation	1.0	0.9999999999901736	0.0	1.0	205.0	12751.0
	R-TAE-1119334	Ethylene biosynthesis from methionine	Metabolism and regulation	1.0	0.9999999999901736	0.0	1.0	205.0	12751.0
	R-QSU-5367729	Strigolactone biosynthesis	Metabolism and regulation	1.0	0.9999999999901736	0.0	1.0	205.0	12751.0
	R-TAE-1119331	Cysteine biosynthesis I	Metabolism and regulation	1.0	0.9999999999901736	0.0	1.0	205.0	12751.0
	R-OGR-1119631	Proline biosynthesis I	Metabolism and regulation	1.0	1.0000000000285416	0.0	7.0	205.0	12745.0
	R-TAE-1119332	Jasmonic acid biosynthesis	Metabolism and regulation	1.0	1.0000000000338043	0.0	2.0	205.0	12750.0
	R-JRE-9608520	Abscisic acid homeostasis	Metabolism and regulation	1.0	1.0000000000338043	0.0	2.0	205.0	12750.0
	R-SCR-1119629	Thiamine biosynthesis	Metabolism and regulation	1.0	1.0000000000285416	0.0	7.0	205.0	12745.0
	R-TAE-1119317	Spermine biosynthesis	Metabolism and regulation	1.0	1.0000000000285416	0.0	7.0	205.0	12745.0
	R-OGR-1119617	Folate polyglutamylation I	Metabolism and regulation	1.0	1.0000000000183145	0.0	6.0	205.0	12746.0
	R-SCR-1119625	Gibberellin biosynthesis I (non C-3, non C-13 hydroxylation)	Metabolism and regulation	1.0	0.9999999999901736	0.0	1.0	205.0	12751.0
	R-TAE-1119318	Proline biosynthesis V (from arginine)	Metabolism and regulation	1.0	1.0000000000334388	0.0	8.0	205.0	12744.0
	R-AOF-1119631	Proline biosynthesis I	Metabolism and regulation	1.0	1.0000000000285416	0.0	7.0	205.0	12745.0
	R-PPE-3899351	Abscisic acid (ABA) mediated signaling	Metabolism and regulation	1.0	0.9999999999901736	0.0	1.0	205.0	12751.0
	R-HLH-9030557	Lateral root initiation	Growth and developmental processes	1.0	0.9999999999901736	0.0	1.0	205.0	12751.0
	R-AOF-1119629	Thiamine biosynthesis	Metabolism and regulation	1.0	1.0000000000285416	0.0	7.0	205.0	12745.0
	R-PAB-1119594	Pyridoxal 5'-phosphate biosynthesis	Metabolism and regulation	1.0	1.000000000005605	0.0	3.0	205.0	12749.0
	R-MGU-5608118	Auxin signalling	Metabolism and regulation	1.0	1.0000000000285416	0.0	7.0	205.0	12745.0
	R-BJU-9639136	Response to Aluminum stress	Responses to stimuli: abiotic stimuli and stresses	1.0	1.000000000005605	0.0	3.0	205.0	12749.0
	R-AOF-1119625	Gibberellin biosynthesis I (non C-3, non C-13 hydroxylation)	Metabolism and regulation	1.0	1.0000000000338043	0.0	2.0	205.0	12750.0
	R-PHH-1119314	Cellulose biosynthesis	Metabolism and regulation	1.0	1.0000000000099571	0.0	34.0	205.0	12718.0
	R-PAB-1119595	Mannose degradation	Metabolism and regulation	1.0	0.9999999999901736	0.0	1.0	205.0	12751.0
	R-PHH-1119317	Spermine biosynthesis	Metabolism and regulation	1.0	1.0000000000285416	0.0	7.0	205.0	12745.0
	R-PHH-1119318	Proline biosynthesis V (from arginine)	Metabolism and regulation	1.0	1.0000000000334388	0.0	8.0	205.0	12744.0
	R-TAE-1119325	Sphingolipid metabolism	Metabolism and regulation	1.0	0.9999999999901736	0.0	1.0	205.0	12751.0
	R-OMI-5655101	Xyloglucan biosynthesis	Metabolism and regulation	1.0	1.000000000005605	0.0	3.0	205.0	12749.0
	R-TAE-1119322	Leucodelphinidin biosynthesis	Metabolism and regulation	1.0	1.0000000000338043	0.0	2.0	205.0	12750.0
	R-TAE-1119321	Glycerol degradation I	Metabolism and regulation	1.0	1.0000000000338043	0.0	2.0	205.0	12750.0
	R-MAC-1119465	Sucrose biosynthesis	Metabolism and regulation	1.0	1.000000000034636	0.0	11.0	205.0	12741.0
	R-MAC-1119464	Methylerythritol phosphate pathway	Metabolism and regulation	1.0	1.0000000000285416	0.0	7.0	205.0	12745.0
	R-TAE-1119393	Asparagine degradation I	Metabolism and regulation	1.0	0.9999999999901736	0.0	1.0	205.0	12751.0
	R-SIN-1119509	Histidine biosynthesis I	Metabolism and regulation	1.0	1.000000000013709	0.0	12.0	205.0	12740.0
	R-SIN-1119506	tyrosine degradation I	Metabolism and regulation	1.0	1.0000000000338043	0.0	2.0	205.0	12750.0
	R-ETE-1119260	Cardiolipin biosynthesis	Metabolism and regulation	1.0	1.000000000008639	0.0	5.0	205.0	12747.0
	R-ETE-1119265	Tetrahydrofolate biosynthesis I	Metabolism and regulation	1.0	1.000000000034636	0.0	11.0	205.0	12741.0
	R-ETE-1119262	Threonine biosynthesis from homoserine	Metabolism and regulation	1.0	1.0000000000089442	0.0	4.0	205.0	12748.0
	R-ETE-1119263	Arginine biosynthesis	Metabolism and regulation	1.0	1.0000000000089442	0.0	4.0	205.0	12748.0
	R-MAC-1119477	Starch biosynthesis	Metabolism and regulation	1.0	1.0000000000497915	0.0	14.0	205.0	12738.0
	R-SIN-1119501	S-adenosyl-L-methionine cycle	Metabolism and regulation	1.0	1.0000000000490288	0.0	15.0	205.0	12737.0
	R-SIN-1119502	Allantoin degradation	Metabolism and regulation	1.0	1.0000000000089442	0.0	4.0	205.0	12748.0
	R-MAC-1119479	Valine degradation	Metabolism and regulation	1.0	1.000000000022241	0.0	22.0	205.0	12730.0
	R-ACH-3899351	Abscisic acid (ABA) mediated signaling	Metabolism and regulation	1.0	1.000000000005605	0.0	3.0	205.0	12749.0
	R-NNU-9675824	DNA replication Initiation	Cellular processes	1.0	1.0000000000184603	0.0	9.0	205.0	12743.0
	R-PHA-9030557	Lateral root initiation	Growth and developmental processes	1.0	0.9999999999901736	0.0	1.0	205.0	12751.0
	R-SIN-1119533	TCA cycle (plant)	Metabolism and regulation	1.0	0.6888503611561781	1.0	72.0	204.0	12680.0
	R-AOF-1119600	Valine biosynthesis	Metabolism and regulation	1.0	1.0000000000301241	0.0	19.0	205.0	12733.0
	R-SIN-1119534	Pyridoxal 5'-phosphate salvage pathway	Metabolism and regulation	1.0	1.000000000005605	0.0	3.0	205.0	12749.0
	R-AOF-1119601	Trehalose degradation II	Metabolism and regulation	1.0	1.0000000000334388	0.0	8.0	205.0	12744.0
	R-TAE-1119370	Sterol biosynthesis	Metabolism and regulation	1.0	1.000000000008639	0.0	5.0	205.0	12747.0
	R-MAC-1119484	Folate polyglutamylation II	Metabolism and regulation	1.0	1.0000000000183145	0.0	6.0	205.0	12746.0
	R-TAE-1119379	Flavin biosynthesis	Metabolism and regulation	1.0	1.0000000000183145	0.0	6.0	205.0	12746.0
	R-ATH-5367729	Strigolactone biosynthesis	Metabolism and regulation	1.0	0.9999999999901736	0.0	1.0	205.0	12751.0
	R-TAE-1119378	Myo-inositol biosynthesis	Metabolism and regulation	1.0	0.09126974642792657	1.0	5.0	204.0	12747.0
	R-TAE-1119374	Abscisic acid biosynthesis	Metabolism and regulation	1.0	1.0000000000338043	0.0	2.0	205.0	12750.0
	R-SIN-1119523	Tetrahydrofolate biosynthesis II	Metabolism and regulation	1.0	1.000000000034636	0.0	11.0	205.0	12741.0
	R-MAC-1119496	Pantothenate biosynthesis I	Metabolism and regulation	1.0	1.0000000000184603	0.0	9.0	205.0	12743.0
	R-MAC-1119495	Citrulline biosynthesis	Metabolism and regulation	1.0	0.9999999999901736	0.0	1.0	205.0	12751.0
	R-MAC-1119494	Tryptophan biosynthesis	Metabolism and regulation	1.0	1.0000000000102642	0.0	26.0	205.0	12726.0
	R-SIN-1119516	Trehalose biosynthesis I	Metabolism and regulation	1.0	0.9999999999988853	0.0	30.0	205.0	12722.0
	R-TAE-1119367	Polyisoprenoid biosynthesis	Metabolism and regulation	1.0	1.000000000001943	0.0	20.0	205.0	12732.0
	R-DRO-1119402	Phospholipid biosynthesis I	Metabolism and regulation	1.0	1.0000000000334388	0.0	8.0	205.0	12744.0
	R-OLU-1119533	TCA cycle (plant)	Metabolism and regulation	1.0	0.4372463271010319	1.0	35.0	204.0	12717.0
	R-OLU-1119534	Pyridoxal 5'-phosphate salvage pathway	Metabolism and regulation	1.0	0.9999999999901736	0.0	1.0	205.0	12751.0
	R-FCR-1119570	Cytosolic glycolysis	Metabolism and regulation	1.0	0.6405518797253755	1.0	63.0	204.0	12689.0
	R-FCR-1119574	UDP-L-arabinose biosynthesis and transport	Metabolism and regulation	1.0	0.9999999999901736	0.0	1.0	205.0	12751.0
	R-BDI-9675815	Leading strand synthesis	Cellular processes	1.0	0.9999999999901736	0.0	1.0	205.0	12751.0
	R-CAN-9611432	Recognition of fungal and bacterial pathogens and immunity response	Responses to stimuli: biotic stimuli and stresses	1.0	0.9999999999901736	0.0	1.0	205.0	12751.0
	R-SCR-1119430	Chorismate biosynthesis	Metabolism and regulation	1.0	0.2615674514968148	1.0	18.0	204.0	12734.0
	R-JCU-1119365	Lysine degradation II	Metabolism and regulation	1.0	0.9999999999901736	0.0	1.0	205.0	12751.0
	R-AOF-1119464	Methylerythritol phosphate pathway	Metabolism and regulation	1.0	1.0000000000338043	0.0	2.0	205.0	12750.0
	R-AOF-1119465	Sucrose biosynthesis	Metabolism and regulation	1.0	1.0000000000120846	0.0	21.0	205.0	12731.0
	R-PAB-1119600	Valine biosynthesis	Metabolism and regulation	1.0	1.0000000000301241	0.0	19.0	205.0	12733.0
	R-BDI-9675824	DNA replication Initiation	Cellular processes	1.0	1.000000000034636	0.0	11.0	205.0	12741.0
	R-NAT-9826782	Regulation of seed germination and coleoptile growth under submergence and normal gravity environment	Responses to stimuli: abiotic stimuli and stresses	1.0	1.000000000005605	0.0	3.0	205.0	12749.0
	R-PAB-1119602	Phytyl-PP biosynthesis	Metabolism and regulation	1.0	0.9999999999901736	0.0	1.0	205.0	12751.0
	R-PAB-1119601	Trehalose degradation II	Metabolism and regulation	1.0	1.0000000000089442	0.0	4.0	205.0	12748.0
	R-OLU-1119544	Pantothenate biosynthesis II	Metabolism and regulation	1.0	1.0000000000184603	0.0	9.0	205.0	12743.0
	R-MGU-9675824	DNA replication Initiation	Cellular processes	1.0	1.000000000004977	0.0	10.0	205.0	12742.0
	R-OLU-1119540	Leucine biosynthesis	Metabolism and regulation	1.0	0.9999999999989537	0.0	13.0	205.0	12739.0
	R-PAB-1119609	Phaseic acid biosynthesis	Metabolism and regulation	1.0	1.0000000000089442	0.0	4.0	205.0	12748.0
	R-SCR-1119449	Carotenoid biosynthesis	Metabolism and regulation	1.0	0.9999999999901736	0.0	1.0	205.0	12751.0
	R-JCU-1119370	Sterol biosynthesis	Metabolism and regulation	1.0	1.000000000013709	0.0	12.0	205.0	12740.0
	R-AOF-1119456	Brassinosteroid biosynthesis II	Metabolism and regulation	1.0	0.9999999999901736	0.0	1.0	205.0	12751.0
	R-SBI-9025754	Mugineic acid biosynthesis	Metabolism and regulation	1.0	0.9999999999901736	0.0	1.0	205.0	12751.0
	R-FCR-1119568	Pantothenate biosynthesis III	Metabolism and regulation	1.0	1.000000000008639	0.0	5.0	205.0	12747.0
	R-JCU-1119374	Abscisic acid biosynthesis	Metabolism and regulation	1.0	0.9999999999901736	0.0	1.0	205.0	12751.0
	R-PHH-1119370	Sterol biosynthesis	Metabolism and regulation	1.0	1.0000000000183145	0.0	6.0	205.0	12746.0
	R-JCU-1119375	Cytokinins 9-N-glucoside biosynthesis	Metabolism and regulation	1.0	1.000000000005605	0.0	3.0	205.0	12749.0
	R-JCU-1119367	Polyisoprenoid biosynthesis	Metabolism and regulation	1.0	1.0000000000120846	0.0	21.0	205.0	12731.0
	R-PHH-1119374	Abscisic acid biosynthesis	Metabolism and regulation	1.0	0.9999999999901736	0.0	1.0	205.0	12751.0
	R-PAB-1119610	Biotin biosynthesis II	Metabolism and regulation	1.0	1.0000000000184603	0.0	9.0	205.0	12743.0
	R-PHH-1119379	Flavin biosynthesis	Metabolism and regulation	1.0	1.0000000000183145	0.0	6.0	205.0	12746.0
	R-PHH-1119378	Myo-inositol biosynthesis	Metabolism and regulation	1.0	0.09126974642792657	1.0	5.0	204.0	12747.0
	R-AOF-1119449	Carotenoid biosynthesis	Metabolism and regulation	1.0	0.9999999999901736	0.0	1.0	205.0	12751.0
	R-PAB-1119617	Folate polyglutamylation I	Metabolism and regulation	1.0	1.0000000000183145	0.0	6.0	205.0	12746.0
	R-PAB-1119618	13-LOX and 13-HPL pathway	Metabolism and regulation	1.0	1.0000000000338043	0.0	2.0	205.0	12750.0
	R-PAB-1119615	Mevalonate pathway	Metabolism and regulation	1.0	1.0000000000334388	0.0	8.0	205.0	12744.0
	R-OLU-1119539	Ornithine biosynthesis	Metabolism and regulation	1.0	1.0000000000334388	0.0	8.0	205.0	12744.0
	R-DRO-1119424	Plastid glycolysis	Metabolism and regulation	1.0	1.000000000034636	0.0	11.0	205.0	12741.0
	R-SCR-1119456	Brassinosteroid biosynthesis II	Metabolism and regulation	1.0	1.000000000005605	0.0	3.0	205.0	12749.0
	R-JCU-1119341	Galactosylcyclitol biosynthesis	Metabolism and regulation	1.0	1.0000000000490288	0.0	15.0	205.0	12737.0
	R-JCU-1119343	Spermidine biosynthesis	Metabolism and regulation	1.0	1.0000000000190652	0.0	17.0	205.0	12735.0
	R-PPA-9639136	Response to Aluminum stress	Responses to stimuli: abiotic stimuli and stresses	1.0	1.000000000008639	0.0	5.0	205.0	12747.0
	R-JCU-1119334	Ethylene biosynthesis from methionine	Metabolism and regulation	1.0	0.9999999999901736	0.0	1.0	205.0	12751.0
	R-PAB-1119620	GDP-L-fucose biosynthesis I (from GDP-D-mannose)	Metabolism and regulation	1.0	1.0000000000338043	0.0	2.0	205.0	12750.0
	R-PAB-1119622	Arginine biosynthesis II (acetyl cycle)	Metabolism and regulation	1.0	1.0000000000089442	0.0	4.0	205.0	12748.0
	R-CLA-1119484	Folate polyglutamylation II	Metabolism and regulation	1.0	1.0000000000183145	0.0	6.0	205.0	12746.0
	R-PAB-1119628	GDP-mannose metabolism	Metabolism and regulation	1.0	0.9999999999901736	0.0	1.0	205.0	12751.0
	R-OLU-1119509	Histidine biosynthesis I	Metabolism and regulation	1.0	1.0000000000120846	0.0	21.0	205.0	12731.0
	R-PAB-1119629	Thiamine biosynthesis	Metabolism and regulation	1.0	1.0000000000285416	0.0	7.0	205.0	12745.0
	R-GRA-9640887	G1/S transition	Cellular processes	1.0	1.0000000000338043	0.0	2.0	205.0	12750.0
	R-PAB-1119624	Methionine salvage pathway	Metabolism and regulation	1.0	1.000000000005605	0.0	3.0	205.0	12749.0
	R-OLU-1119523	Tetrahydrofolate biosynthesis II	Metabolism and regulation	1.0	1.0000000000184603	0.0	9.0	205.0	12743.0
	R-DRO-1119410	Ascorbate biosynthesis	Metabolism and regulation	1.0	1.0000000000338043	0.0	2.0	205.0	12750.0
	R-FCR-1119540	Leucine biosynthesis	Metabolism and regulation	1.0	1.000000000022241	0.0	22.0	205.0	12730.0
	R-SCR-1119465	Sucrose biosynthesis	Metabolism and regulation	1.0	1.000000000034636	0.0	11.0	205.0	12741.0
	R-AOF-1119477	Starch biosynthesis	Metabolism and regulation	1.0	1.0000000000136324	0.0	24.0	205.0	12728.0
	R-SCR-1119464	Methylerythritol phosphate pathway	Metabolism and regulation	1.0	1.0000000000089442	0.0	4.0	205.0	12748.0
	R-FCR-1119544	Pantothenate biosynthesis II	Metabolism and regulation	1.0	1.0000000000184603	0.0	9.0	205.0	12743.0
	R-DRO-1119419	Lysine biosynthesis VI	Metabolism and regulation	1.0	1.0000000000490288	0.0	15.0	205.0	12737.0
	R-AOF-1119479	Valine degradation	Metabolism and regulation	1.0	1.0000000000120846	0.0	21.0	205.0	12731.0
	R-NCO-3899351	Abscisic acid (ABA) mediated signaling	Metabolism and regulation	1.0	0.07665535072793413	1.0	4.0	204.0	12748.0
	R-JCU-1119354	Asparagine biosynthesis III	Metabolism and regulation	1.0	1.0000000000338043	0.0	2.0	205.0	12750.0
	R-PHH-1119395	Maackiain biosynthesis	Metabolism and regulation	1.0	0.9999999999901736	0.0	1.0	205.0	12751.0
	R-PAB-1119631	Proline biosynthesis I	Metabolism and regulation	1.0	1.000000000005605	0.0	3.0	205.0	12749.0
	R-FCR-1119539	Ornithine biosynthesis	Metabolism and regulation	1.0	1.0000000000334388	0.0	8.0	205.0	12744.0
	R-CLA-1119496	Pantothenate biosynthesis I	Metabolism and regulation	1.0	1.000000000013709	0.0	12.0	205.0	12740.0
	R-JCU-1119349	S-methylmethionine cycle	Metabolism and regulation	1.0	1.000000000008639	0.0	5.0	205.0	12747.0
	R-CSI-5655010	Xylogalacturonan biosynthesis	Metabolism and regulation	1.0	1.000000000005605	0.0	3.0	205.0	12749.0
	R-CSC-9645850	Activation of pre-replication complex	Cellular processes	1.0	0.9999999999901736	0.0	1.0	205.0	12751.0
	R-CLA-1119494	Tryptophan biosynthesis	Metabolism and regulation	1.0	1.0000000000102642	0.0	26.0	205.0	12726.0
	R-CAN-9609102	Flower development	Growth and developmental processes	1.0	0.9999999999901736	0.0	1.0	205.0	12751.0
	R-OLU-1119516	Trehalose biosynthesis I	Metabolism and regulation	1.0	0.9999999999988853	0.0	30.0	205.0	12722.0
	R-BNA-3899351	Abscisic acid (ABA) mediated signaling	Metabolism and regulation	1.0	1.0000000000089442	0.0	4.0	205.0	12748.0
	R-OLU-1119574	UDP-L-arabinose biosynthesis and transport	Metabolism and regulation	1.0	1.000000000008639	0.0	5.0	205.0	12747.0
	R-FCR-1119533	TCA cycle (plant)	Metabolism and regulation	1.0	0.6838199450622214	1.0	71.0	204.0	12681.0
	R-OLU-1119570	Cytosolic glycolysis	Metabolism and regulation	1.0	0.6405518797253755	1.0	63.0	204.0	12689.0
	R-ETE-1119317	Spermine biosynthesis	Metabolism and regulation	1.0	1.0000000000285416	0.0	7.0	205.0	12745.0
	R-ETE-1119314	Cellulose biosynthesis	Metabolism and regulation	1.0	1.0000000000099571	0.0	34.0	205.0	12718.0
	R-AOF-1119419	Lysine biosynthesis VI	Metabolism and regulation	1.0	1.000000000034636	0.0	11.0	205.0	12741.0
	R-PHH-1119341	Galactosylcyclitol biosynthesis	Metabolism and regulation	1.0	1.000000000013709	0.0	12.0	205.0	12740.0
	R-PHH-1119344	Hydroxycinnamic acid serotonin amides biosynthesis	Metabolism and regulation	1.0	0.9999999999901736	0.0	1.0	205.0	12751.0
	R-PHH-1119343	Spermidine biosynthesis	Metabolism and regulation	1.0	1.0000000000190652	0.0	17.0	205.0	12735.0
	R-AOF-1119417	Stachyose biosynthesis	Metabolism and regulation	1.0	0.9999999999901736	0.0	1.0	205.0	12751.0
	R-PHH-1119349	S-methylmethionine cycle	Metabolism and regulation	1.0	1.000000000008639	0.0	5.0	205.0	12747.0
	R-TAE-1119430	Chorismate biosynthesis	Metabolism and regulation	1.0	0.2615674514968148	1.0	18.0	204.0	12734.0
	R-ATA-6787011	Jasmonic acid signaling	Metabolism and regulation	1.0	0.16096003784999638	1.0	10.0	204.0	12742.0
	R-ALY-9611432	Recognition of fungal and bacterial pathogens and immunity response	Responses to stimuli: biotic stimuli and stresses	1.0	1.000000000034636	0.0	11.0	205.0	12741.0
	R-TAE-1119419	Lysine biosynthesis VI	Metabolism and regulation	1.0	1.0000000000301241	0.0	19.0	205.0	12733.0
	R-SCR-1119402	Phospholipid biosynthesis I	Metabolism and regulation	1.0	1.0000000000334388	0.0	8.0	205.0	12744.0
	R-TAE-1119415	Leucopelargonidin and leucocyanidin biosynthesis	Metabolism and regulation	1.0	1.0000000000338043	0.0	2.0	205.0	12750.0
	R-CQI-9609102	Flower development	Growth and developmental processes	1.0	0.9999999999901736	0.0	1.0	205.0	12751.0
	R-FCR-1119523	Tetrahydrofolate biosynthesis II	Metabolism and regulation	1.0	1.000000000034636	0.0	11.0	205.0	12741.0
	R-ACH-9675782	Maturation	Cellular processes	1.0	1.000000000008639	0.0	5.0	205.0	12747.0
	R-AOF-1119410	Ascorbate biosynthesis	Metabolism and regulation	1.0	1.000000000004977	0.0	10.0	205.0	12742.0
	R-ETE-1119304	Putrescine biosynthesis II	Metabolism and regulation	1.0	1.0000000000338043	0.0	2.0	205.0	12750.0
	R-PHH-1119331	Cysteine biosynthesis I	Metabolism and regulation	1.0	0.9999999999901736	0.0	1.0	205.0	12751.0
	R-PHH-1119332	Jasmonic acid biosynthesis	Metabolism and regulation	1.0	1.0000000000338043	0.0	2.0	205.0	12750.0
	R-PHH-1119334	Ethylene biosynthesis from methionine	Metabolism and regulation	1.0	1.0000000000338043	0.0	2.0	205.0	12750.0
	R-TAE-1119424	Plastid glycolysis	Metabolism and regulation	1.0	1.000000000034636	0.0	11.0	205.0	12741.0
	R-SIT-9608575	Reproductive meristem phase change	Growth and developmental processes	1.0	0.9999999999901736	0.0	1.0	205.0	12751.0
	R-SCR-1119419	Lysine biosynthesis VI	Metabolism and regulation	1.0	1.0000000000490288	0.0	15.0	205.0	12737.0
	R-EGR-8986768	Anther and pollen development	Growth and developmental processes	1.0	0.9999999999901736	0.0	1.0	205.0	12751.0
	R-OLU-1119553	Asparagine biosynthesis	Metabolism and regulation	1.0	0.9999999999901736	0.0	1.0	205.0	12751.0
	R-SCR-1119410	Ascorbate biosynthesis	Metabolism and regulation	1.0	1.0000000000089442	0.0	4.0	205.0	12748.0
	R-AOF-1119445	Beta-alanine biosynthesis II	Metabolism and regulation	1.0	0.9999999999901736	0.0	1.0	205.0	12751.0
	R-FCR-1119516	Trehalose biosynthesis I	Metabolism and regulation	1.0	0.9999999999988853	0.0	30.0	205.0	12722.0
	R-AOF-1119443	Ammonia assimilation cycle	Metabolism and regulation	1.0	0.9999999999901736	0.0	1.0	205.0	12751.0
	R-JCU-1119378	Myo-inositol biosynthesis	Metabolism and regulation	1.0	0.09126974642792657	1.0	5.0	204.0	12747.0
	R-JCU-1119379	Flavin biosynthesis	Metabolism and regulation	1.0	1.0000000000183145	0.0	6.0	205.0	12746.0
	R-FCR-1119509	Histidine biosynthesis I	Metabolism and regulation	1.0	1.0000000000255267	0.0	16.0	205.0	12736.0
	R-PHH-1119365	Lysine degradation II	Metabolism and regulation	1.0	0.9999999999901736	0.0	1.0	205.0	12751.0
	R-AOF-1119437	Glutathione redox reactions I	Metabolism and regulation	1.0	1.0000000000338043	0.0	2.0	205.0	12750.0
	R-PHH-1119367	Polyisoprenoid biosynthesis	Metabolism and regulation	1.0	1.000000000001943	0.0	20.0	205.0	12732.0
	R-CSI-8934108	Short day regulated expression of florigens	Growth and developmental processes	1.0	0.16096003784999638	1.0	10.0	204.0	12742.0
	R-PAV-8858053	Polar auxin transport	Metabolism and regulation	1.0	1.0000000000334388	0.0	8.0	205.0	12744.0
	R-CQI-9611432	Recognition of fungal and bacterial pathogens and immunity response	Responses to stimuli: biotic stimuli and stresses	1.0	1.0000000000497915	0.0	14.0	205.0	12738.0
	R-TAE-1119410	Ascorbate biosynthesis	Metabolism and regulation	1.0	1.0000000000089442	0.0	4.0	205.0	12748.0
	R-OLU-1119568	Pantothenate biosynthesis III	Metabolism and regulation	1.0	1.000000000008639	0.0	5.0	205.0	12747.0
	R-VVN-5655101	Xyloglucan biosynthesis	Metabolism and regulation	1.0	1.000000000005605	0.0	3.0	205.0	12749.0
	R-SCR-1119424	Plastid glycolysis	Metabolism and regulation	1.0	1.000000000034636	0.0	11.0	205.0	12741.0
	R-JCU-1119394	Pantothenate and coenzyme A biosynthesis III	Metabolism and regulation	1.0	1.000000000013709	0.0	12.0	205.0	12740.0
	R-FCR-1119502	Allantoin degradation	Metabolism and regulation	1.0	1.0000000000089442	0.0	4.0	205.0	12748.0
	R-AOF-1119430	Chorismate biosynthesis	Metabolism and regulation	1.0	0.32905908586599686	1.0	24.0	204.0	12728.0
	R-CSC-9618218	Arsenic uptake and detoxification	Responses to stimuli: abiotic stimuli and stresses	1.0	1.000000000004977	0.0	10.0	205.0	12742.0
	R-GRA-9675508	Root elongation	Growth and developmental processes	1.0	0.9999999999901736	0.0	1.0	205.0	12751.0
	R-AOF-1119428	GDP-D-rhamnose biosynthesis	Metabolism and regulation	1.0	0.9999999999901736	0.0	1.0	205.0	12751.0
	R-TAE-1119402	Phospholipid biosynthesis I	Metabolism and regulation	1.0	1.0000000000334388	0.0	8.0	205.0	12744.0
	R-MGU-9675885	Lagging strand synthesis	Cellular processes	1.0	1.000000000005605	0.0	3.0	205.0	12749.0
	R-ITR-8858053	Polar auxin transport	Metabolism and regulation	1.0	1.0000000000334388	0.0	8.0	205.0	12744.0
	R-SIN-1119393	Asparagine degradation I	Metabolism and regulation	1.0	0.9999999999901736	0.0	1.0	205.0	12751.0
	R-COL-3899351	Abscisic acid (ABA) mediated signaling	Metabolism and regulation	1.0	0.9999999999901736	0.0	1.0	205.0	12751.0
	R-DRO-1119484	Folate polyglutamylation II	Metabolism and regulation	1.0	1.0000000000183145	0.0	6.0	205.0	12746.0
	R-OBA-1119304	Putrescine biosynthesis II	Metabolism and regulation	1.0	1.0000000000338043	0.0	2.0	205.0	12750.0
	R-STU-9638808	Response to salinity	Responses to stimuli: abiotic stimuli and stresses	1.0	1.000000000005605	0.0	3.0	205.0	12749.0
	R-CRU-1119551	Putrescine biosynthesis III	Metabolism and regulation	1.0	1.0000000000338043	0.0	2.0	205.0	12750.0
	R-DRO-1119479	Valine degradation	Metabolism and regulation	1.0	1.000000000022241	0.0	22.0	205.0	12730.0
	R-HLH-1119295	Homoserine biosynthesis	Metabolism and regulation	1.0	1.000000000034636	0.0	11.0	205.0	12741.0
	R-DRO-1119477	Starch biosynthesis	Metabolism and regulation	1.0	1.0000000000497915	0.0	14.0	205.0	12738.0
	R-PHA-1119281	Aspartate biosynthesis I	Metabolism and regulation	1.0	1.000000000005605	0.0	3.0	205.0	12749.0
	R-SIN-1119389	Phenylalanine biosynthesis I	Metabolism and regulation	1.0	1.0000000000338043	0.0	2.0	205.0	12750.0
	R-PHA-1119289	Arginine degradation	Metabolism and regulation	1.0	1.000000000008639	0.0	5.0	205.0	12747.0
	R-CRU-1119568	Pantothenate biosynthesis III	Metabolism and regulation	1.0	1.000000000008639	0.0	5.0	205.0	12747.0
	R-LPR-1119502	Allantoin degradation	Metabolism and regulation	1.0	1.0000000000089442	0.0	4.0	205.0	12748.0
	R-LPR-1119501	S-adenosyl-L-methionine cycle	Metabolism and regulation	1.0	1.0000000000490288	0.0	15.0	205.0	12737.0
	R-CRU-1119563	UDP-D-xylose biosynthesis	Metabolism and regulation	1.0	1.000000000004977	0.0	10.0	205.0	12742.0
	R-CRU-9030908	Underwater shoot and internode elongation	Responses to stimuli: abiotic stimuli and stresses	1.0	0.9999999999901736	0.0	1.0	205.0	12751.0
	R-LPR-1119509	Histidine biosynthesis I	Metabolism and regulation	1.0	1.000000000001943	0.0	20.0	205.0	12732.0
	R-CSI-9609102	Flower development	Growth and developmental processes	1.0	1.0000000000184603	0.0	9.0	205.0	12743.0
	R-MES-8858053	Polar auxin transport	Metabolism and regulation	1.0	1.0000000000184603	0.0	9.0	205.0	12743.0
	R-OLU-1119594	Pyridoxal 5'-phosphate biosynthesis	Metabolism and regulation	1.0	1.0000000000089442	0.0	4.0	205.0	12748.0
	R-ATH-9826782	Regulation of seed germination and coleoptile growth under submergence and normal gravity environment	Responses to stimuli: abiotic stimuli and stresses	1.0	0.9999999999989537	0.0	13.0	205.0	12739.0
	R-CRU-1119539	Ornithine biosynthesis	Metabolism and regulation	1.0	1.000000000005605	0.0	3.0	205.0	12749.0
	R-CRU-1119534	Pyridoxal 5'-phosphate salvage pathway	Metabolism and regulation	1.0	1.000000000005605	0.0	3.0	205.0	12749.0
	R-SLY-8868949	Intracellular auxin transport	Metabolism and regulation	1.0	1.0000000000183145	0.0	6.0	205.0	12746.0
	R-CRU-1119535	Glutamate biosynthesis IV	Metabolism and regulation	1.0	1.0000000000089442	0.0	4.0	205.0	12748.0
	R-OBA-1119325	Sphingolipid metabolism	Metabolism and regulation	1.0	0.9999999999901736	0.0	1.0	205.0	12751.0
	R-LPR-1119513	Pinobanksin biosynthesis	Metabolism and regulation	1.0	0.9999999999901736	0.0	1.0	205.0	12751.0
	R-OBA-1119321	Glycerol degradation I	Metabolism and regulation	1.0	1.0000000000338043	0.0	2.0	205.0	12750.0
	R-CRU-1119531	Flavonoid biosynthesis	Metabolism and regulation	1.0	1.0000000000334388	0.0	8.0	205.0	12744.0
	R-CRU-1119533	TCA cycle (plant)	Metabolism and regulation	1.0	0.7263292889151359	1.0	80.0	204.0	12672.0
	R-LPR-1119516	Trehalose biosynthesis I	Metabolism and regulation	1.0	0.9999999999988853	0.0	30.0	205.0	12722.0
	R-TTU-1119602	Phytyl-PP biosynthesis	Metabolism and regulation	1.0	0.9999999999901736	0.0	1.0	205.0	12751.0
	R-SSP-8858053	Polar auxin transport	Metabolism and regulation	1.0	1.0000000000334388	0.0	8.0	205.0	12744.0
	R-SIT-5367729	Strigolactone biosynthesis	Metabolism and regulation	1.0	0.9999999999901736	0.0	1.0	205.0	12751.0
	R-TTU-1119601	Trehalose degradation II	Metabolism and regulation	1.0	1.000000000005605	0.0	3.0	205.0	12749.0
	R-TTU-1119600	Valine biosynthesis	Metabolism and regulation	1.0	1.0000000000301241	0.0	19.0	205.0	12733.0
	R-QLO-9618218	Arsenic uptake and detoxification	Responses to stimuli: abiotic stimuli and stresses	1.0	0.9999999999901736	0.0	1.0	205.0	12751.0
	R-DRO-1119496	Pantothenate biosynthesis I	Metabolism and regulation	1.0	1.0000000000184603	0.0	9.0	205.0	12743.0
	R-PHA-1119262	Threonine biosynthesis from homoserine	Metabolism and regulation	1.0	1.000000000008639	0.0	5.0	205.0	12747.0
	R-DRO-1119494	Tryptophan biosynthesis	Metabolism and regulation	1.0	1.0000000000102642	0.0	26.0	205.0	12726.0
	R-PHA-1119260	Cardiolipin biosynthesis	Metabolism and regulation	1.0	1.000000000008639	0.0	5.0	205.0	12747.0
	R-PHA-1119265	Tetrahydrofolate biosynthesis I	Metabolism and regulation	1.0	1.000000000034636	0.0	11.0	205.0	12741.0
	R-PHA-1119263	Arginine biosynthesis	Metabolism and regulation	1.0	1.0000000000089442	0.0	4.0	205.0	12748.0
	R-QSU-8858053	Polar auxin transport	Metabolism and regulation	1.0	1.0000000000334388	0.0	8.0	205.0	12744.0
	R-CSA-9640760	G1 phase	Cellular processes	1.0	0.9999999999901736	0.0	1.0	205.0	12751.0
	R-TCA-8858053	Polar auxin transport	Metabolism and regulation	1.0	1.0000000000334388	0.0	8.0	205.0	12744.0
	R-OBA-1119314	Cellulose biosynthesis	Metabolism and regulation	1.0	1.0000000000099571	0.0	34.0	205.0	12718.0
	R-OBA-1119317	Spermine biosynthesis	Metabolism and regulation	1.0	1.0000000000285416	0.0	7.0	205.0	12745.0
	R-LPR-1119523	Tetrahydrofolate biosynthesis II	Metabolism and regulation	1.0	1.000000000034636	0.0	11.0	205.0	12741.0
	R-OBA-1119316	Phenylpropanoid biosynthesis	Metabolism and regulation	1.0	0.9999999999901736	0.0	1.0	205.0	12751.0
	R-CRU-1119544	Pantothenate biosynthesis II	Metabolism and regulation	1.0	1.000000000013709	0.0	12.0	205.0	12740.0
	R-CRU-1119540	Leucine biosynthesis	Metabolism and regulation	1.0	1.0000000000136324	0.0	24.0	205.0	12728.0
	R-OBA-1119318	Proline biosynthesis V (from arginine)	Metabolism and regulation	1.0	1.0000000000089442	0.0	4.0	205.0	12748.0
	R-TTU-1119615	Mevalonate pathway	Metabolism and regulation	1.0	1.0000000000334388	0.0	8.0	205.0	12744.0
	R-HLH-1119262	Threonine biosynthesis from homoserine	Metabolism and regulation	1.0	1.000000000008639	0.0	5.0	205.0	12747.0
	R-HLH-1119263	Arginine biosynthesis	Metabolism and regulation	1.0	1.0000000000334388	0.0	8.0	205.0	12744.0
	R-HLH-1119260	Cardiolipin biosynthesis	Metabolism and regulation	1.0	1.000000000005605	0.0	3.0	205.0	12749.0
	R-SCR-1119479	Valine degradation	Metabolism and regulation	1.0	1.000000000022241	0.0	22.0	205.0	12730.0
	R-TTU-1119610	Biotin biosynthesis II	Metabolism and regulation	1.0	1.0000000000184603	0.0	9.0	205.0	12743.0
	R-HLH-1119265	Tetrahydrofolate biosynthesis I	Metabolism and regulation	1.0	1.0000000000184603	0.0	9.0	205.0	12743.0
	R-OBA-1119341	Galactosylcyclitol biosynthesis	Metabolism and regulation	1.0	1.000000000013709	0.0	12.0	205.0	12740.0
	R-SCR-1119477	Starch biosynthesis	Metabolism and regulation	1.0	1.0000000000497915	0.0	14.0	205.0	12738.0
	R-DRO-1119449	Carotenoid biosynthesis	Metabolism and regulation	1.0	0.9999999999901736	0.0	1.0	205.0	12751.0
	R-JCU-1119321	Glycerol degradation I	Metabolism and regulation	1.0	1.0000000000338043	0.0	2.0	205.0	12750.0
	R-JCU-1119314	Cellulose biosynthesis	Metabolism and regulation	1.0	1.0000000000099571	0.0	34.0	205.0	12718.0
	R-LPR-1119534	Pyridoxal 5'-phosphate salvage pathway	Metabolism and regulation	1.0	1.000000000005605	0.0	3.0	205.0	12749.0
	R-OBA-1119349	S-methylmethionine cycle	Metabolism and regulation	1.0	1.000000000008639	0.0	5.0	205.0	12747.0
	R-LPR-1119533	TCA cycle (plant)	Metabolism and regulation	1.0	0.7081879823864812	1.0	76.0	204.0	12676.0
	R-OBA-1119344	Hydroxycinnamic acid serotonin amides biosynthesis	Metabolism and regulation	1.0	0.9999999999901736	0.0	1.0	205.0	12751.0
	R-JCU-1119316	Phenylpropanoid biosynthesis	Metabolism and regulation	1.0	1.0000000000338043	0.0	2.0	205.0	12750.0
	R-OBA-1119343	Spermidine biosynthesis	Metabolism and regulation	1.0	1.0000000000190652	0.0	17.0	205.0	12735.0
	R-JCU-1119317	Spermine biosynthesis	Metabolism and regulation	1.0	1.0000000000285416	0.0	7.0	205.0	12745.0
	R-JCU-1119318	Proline biosynthesis V (from arginine)	Metabolism and regulation	1.0	1.000000000041344	0.0	28.0	205.0	12724.0
	R-LPR-1119531	Flavonoid biosynthesis	Metabolism and regulation	1.0	0.9999999999901736	0.0	1.0	205.0	12751.0
	R-JCU-1119319	Alanine biosynthesis III	Metabolism and regulation	1.0	0.9999999999901736	0.0	1.0	205.0	12751.0
	R-CRU-1119594	Pyridoxal 5'-phosphate biosynthesis	Metabolism and regulation	1.0	1.000000000005605	0.0	3.0	205.0	12749.0
	R-HAN-5608118	Auxin signalling	Metabolism and regulation	1.0	1.000000000004977	0.0	10.0	205.0	12742.0
	R-BOL-9609352	Lycopene catabolism	Metabolism and regulation	1.0	1.0000000000089442	0.0	4.0	205.0	12748.0
	R-LPR-1119539	Ornithine biosynthesis	Metabolism and regulation	1.0	1.0000000000334388	0.0	8.0	205.0	12744.0
	R-CSI-9611432	Recognition of fungal and bacterial pathogens and immunity response	Responses to stimuli: biotic stimuli and stresses	1.0	1.000000000001943	0.0	20.0	205.0	12732.0
	R-TTU-1119625	Gibberellin biosynthesis I (non C-3, non C-13 hydroxylation)	Metabolism and regulation	1.0	0.9999999999901736	0.0	1.0	205.0	12751.0
	R-PVU-1119609	Phaseic acid biosynthesis	Metabolism and regulation	1.0	0.9999999999901736	0.0	1.0	205.0	12751.0
	R-HAN-9675782	Maturation	Cellular processes	1.0	1.000000000005605	0.0	3.0	205.0	12749.0
	R-AOF-1119494	Tryptophan biosynthesis	Metabolism and regulation	1.0	1.000000000041344	0.0	28.0	205.0	12724.0
	R-DRO-1119430	Chorismate biosynthesis	Metabolism and regulation	1.0	0.2615674514968148	1.0	18.0	204.0	12734.0
	R-LPR-1119540	Leucine biosynthesis	Metabolism and regulation	1.0	1.000000000022241	0.0	22.0	205.0	12730.0
	R-PVU-1119602	Phytyl-PP biosynthesis	Metabolism and regulation	1.0	0.9999999999901736	0.0	1.0	205.0	12751.0
	R-PVU-1119601	Trehalose degradation II	Metabolism and regulation	1.0	1.000000000005605	0.0	3.0	205.0	12749.0
	R-PVU-1119600	Valine biosynthesis	Metabolism and regulation	1.0	1.0000000000301241	0.0	19.0	205.0	12733.0
	R-AOF-1119495	Citrulline biosynthesis	Metabolism and regulation	1.0	0.9999999999901736	0.0	1.0	205.0	12751.0
	R-AOF-1119496	Pantothenate biosynthesis I	Metabolism and regulation	1.0	1.0000000000184603	0.0	9.0	205.0	12743.0
	R-BNA-9639861	Development of root hair	Growth and developmental processes	1.0	1.000000000005605	0.0	3.0	205.0	12749.0
	R-JCU-1119332	Jasmonic acid biosynthesis	Metabolism and regulation	1.0	1.0000000000183145	0.0	6.0	205.0	12746.0
	R-SCR-1119484	Folate polyglutamylation II	Metabolism and regulation	1.0	1.0000000000183145	0.0	6.0	205.0	12746.0
	R-JCU-1119325	Sphingolipid metabolism	Metabolism and regulation	1.0	1.0000000000338043	0.0	2.0	205.0	12750.0
	R-LPR-1119544	Pantothenate biosynthesis II	Metabolism and regulation	1.0	1.000000000008639	0.0	5.0	205.0	12747.0
	R-OBA-1119332	Jasmonic acid biosynthesis	Metabolism and regulation	1.0	1.0000000000338043	0.0	2.0	205.0	12750.0
	R-PPE-9640760	G1 phase	Cellular processes	1.0	1.0000000000338043	0.0	2.0	205.0	12750.0
	R-OBA-1119334	Ethylene biosynthesis from methionine	Metabolism and regulation	1.0	0.9999999999901736	0.0	1.0	205.0	12751.0
	R-OSA-9675885	Lagging strand synthesis	Cellular processes	1.0	0.9999999999901736	0.0	1.0	205.0	12751.0
	R-TTU-1119617	Folate polyglutamylation I	Metabolism and regulation	1.0	1.0000000000183145	0.0	6.0	205.0	12746.0
	R-ONI-5655101	Xyloglucan biosynthesis	Metabolism and regulation	1.0	1.000000000005605	0.0	3.0	205.0	12749.0
	R-DRO-1119465	Sucrose biosynthesis	Metabolism and regulation	1.0	1.000000000034636	0.0	11.0	205.0	12741.0
	R-PVU-1119617	Folate polyglutamylation I	Metabolism and regulation	1.0	1.0000000000183145	0.0	6.0	205.0	12746.0
	R-DRO-1119464	Methylerythritol phosphate pathway	Metabolism and regulation	1.0	1.0000000000089442	0.0	4.0	205.0	12748.0
	R-FCR-1119594	Pyridoxal 5'-phosphate biosynthesis	Metabolism and regulation	1.0	1.000000000005605	0.0	3.0	205.0	12749.0
	R-CCD-9608575	Reproductive meristem phase change	Growth and developmental processes	1.0	0.9999999999901736	0.0	1.0	205.0	12751.0
	R-TTU-1119631	Proline biosynthesis I	Metabolism and regulation	1.0	1.0000000000285416	0.0	7.0	205.0	12745.0
	R-PVU-1119615	Mevalonate pathway	Metabolism and regulation	1.0	1.0000000000184603	0.0	9.0	205.0	12743.0
	R-PVU-1119610	Biotin biosynthesis II	Metabolism and regulation	1.0	1.0000000000184603	0.0	9.0	205.0	12743.0
	R-SCR-1119494	Tryptophan biosynthesis	Metabolism and regulation	1.0	1.0000000000136324	0.0	24.0	205.0	12728.0
	R-SCR-1119496	Pantothenate biosynthesis I	Metabolism and regulation	1.0	1.000000000008639	0.0	5.0	205.0	12747.0
	R-JCU-1119300	Glycolipid desaturation	Metabolism and regulation	1.0	0.9999999999901736	0.0	1.0	205.0	12751.0
	R-CRU-1119579	Glycine betaine biosynthesis III	Metabolism and regulation	1.0	0.9999999999901736	0.0	1.0	205.0	12751.0
	R-GRA-9639861	Development of root hair	Growth and developmental processes	1.0	1.000000000005605	0.0	3.0	205.0	12749.0
	R-CRU-1119574	UDP-L-arabinose biosynthesis and transport	Metabolism and regulation	1.0	0.9999999999901736	0.0	1.0	205.0	12751.0
	R-OBA-1119367	Polyisoprenoid biosynthesis	Metabolism and regulation	1.0	1.000000000001943	0.0	20.0	205.0	12732.0
	R-BJU-1119509	Histidine biosynthesis I	Metabolism and regulation	1.0	1.0000000000120846	0.0	21.0	205.0	12731.0
	R-CRU-1119570	Cytosolic glycolysis	Metabolism and regulation	1.0	0.6405518797253755	1.0	63.0	204.0	12689.0
	R-BJU-1119502	Allantoin degradation	Metabolism and regulation	1.0	1.0000000000089442	0.0	4.0	205.0	12748.0
	R-TTU-1119629	Thiamine biosynthesis	Metabolism and regulation	1.0	1.0000000000285416	0.0	7.0	205.0	12745.0
	R-BJU-1119501	S-adenosyl-L-methionine cycle	Metabolism and regulation	1.0	1.0000000000490288	0.0	15.0	205.0	12737.0
	R-DRO-1119456	Brassinosteroid biosynthesis II	Metabolism and regulation	1.0	0.9999999999901736	0.0	1.0	205.0	12751.0
	R-OGL-3899351	Abscisic acid (ABA) mediated signaling	Metabolism and regulation	1.0	0.9999999999901736	0.0	1.0	205.0	12751.0
	R-PVU-1119629	Thiamine biosynthesis	Metabolism and regulation	1.0	1.0000000000285416	0.0	7.0	205.0	12745.0
	R-PVU-1119625	Gibberellin biosynthesis I (non C-3, non C-13 hydroxylation)	Metabolism and regulation	1.0	0.9999999999901736	0.0	1.0	205.0	12751.0
	R-TAE-9030557	Lateral root initiation	Growth and developmental processes	1.0	1.0000000000338043	0.0	2.0	205.0	12750.0
	R-OAU-8858053	Polar auxin transport	Metabolism and regulation	1.0	1.0000000000334388	0.0	8.0	205.0	12744.0
	R-ZJA-9623703	HSFA7/ HSFA6B-regulatory network-induced by drought and ABA.	Responses to stimuli: abiotic stimuli and stresses	1.0	1.0000000000647327	0.0	60.0	205.0	12692.0
	R-QLO-9645850	Activation of pre-replication complex	Cellular processes	1.0	1.000000000034636	0.0	11.0	205.0	12741.0
	R-LPR-1119568	Pantothenate biosynthesis III	Metabolism and regulation	1.0	1.000000000008639	0.0	5.0	205.0	12747.0
	R-PVE-9675824	DNA replication Initiation	Cellular processes	1.0	1.0000000000184603	0.0	9.0	205.0	12743.0
	R-JCU-1119304	Putrescine biosynthesis II	Metabolism and regulation	1.0	1.0000000000338043	0.0	2.0	205.0	12750.0
	R-PSO-9626305	Regulatory network of nutrient accumulation	Growth and developmental processes	1.0	0.9999999999901736	0.0	1.0	205.0	12751.0
	R-HLH-1119281	Aspartate biosynthesis I	Metabolism and regulation	1.0	1.000000000005605	0.0	3.0	205.0	12749.0
	R-MAC-1119308	Momilactone biosynthesis	Metabolism and regulation	1.0	1.0000000000338043	0.0	2.0	205.0	12750.0
	R-PAB-9639136	Response to Aluminum stress	Responses to stimuli: abiotic stimuli and stresses	1.0	1.0000000000089442	0.0	4.0	205.0	12748.0
	R-CCL-1119452	Galactose degradation II	Metabolism and regulation	1.0	0.9999999999901736	0.0	1.0	205.0	12751.0
	R-PVU-1119631	Proline biosynthesis I	Metabolism and regulation	1.0	1.0000000000285416	0.0	7.0	205.0	12745.0
	R-SIN-1119430	Chorismate biosynthesis	Metabolism and regulation	1.0	0.44617477714715315	1.0	36.0	204.0	12716.0
	R-MAC-1119304	Putrescine biosynthesis II	Metabolism and regulation	1.0	1.0000000000338043	0.0	2.0	205.0	12750.0
	R-SIN-1119431	UDP-D-glucuronate biosynthesis (from myo-inositol)	Metabolism and regulation	1.0	0.9999999999901736	0.0	1.0	205.0	12751.0
	R-ZMY-9826782	Regulation of seed germination and coleoptile growth under submergence and normal gravity environment	Responses to stimuli: abiotic stimuli and stresses	1.0	1.0000000000089442	0.0	4.0	205.0	12748.0
	R-LPR-1119456	Brassinosteroid biosynthesis II	Metabolism and regulation	1.0	1.000000000005605	0.0	3.0	205.0	12749.0
	R-SIN-1119428	GDP-D-rhamnose biosynthesis	Metabolism and regulation	1.0	0.9999999999901736	0.0	1.0	205.0	12751.0
	R-CCL-1119456	Brassinosteroid biosynthesis II	Metabolism and regulation	1.0	1.000000000005605	0.0	3.0	205.0	12749.0
	R-BJU-1119523	Tetrahydrofolate biosynthesis II	Metabolism and regulation	1.0	1.000000000034636	0.0	11.0	205.0	12741.0
	R-OES-3899351	Abscisic acid (ABA) mediated signaling	Metabolism and regulation	1.0	0.9999999999901736	0.0	1.0	205.0	12751.0
	R-MAC-1119318	Proline biosynthesis V (from arginine)	Metabolism and regulation	1.0	1.0000000000334388	0.0	8.0	205.0	12744.0
	R-MAC-1119317	Spermine biosynthesis	Metabolism and regulation	1.0	1.0000000000285416	0.0	7.0	205.0	12745.0
	R-MDO-5655101	Xyloglucan biosynthesis	Metabolism and regulation	1.0	1.000000000005605	0.0	3.0	205.0	12749.0
	R-CCL-1119443	Ammonia assimilation cycle	Metabolism and regulation	1.0	1.0000000000338043	0.0	2.0	205.0	12750.0
	R-SIN-1119424	Plastid glycolysis	Metabolism and regulation	1.0	1.0000000000135123	0.0	29.0	205.0	12723.0
	R-OBA-1119374	Abscisic acid biosynthesis	Metabolism and regulation	1.0	0.9999999999901736	0.0	1.0	205.0	12751.0
	R-SPC-1119349	S-methylmethionine cycle	Metabolism and regulation	1.0	1.000000000008639	0.0	5.0	205.0	12747.0
	R-MAC-1119316	Phenylpropanoid biosynthesis	Metabolism and regulation	1.0	1.000000000005605	0.0	3.0	205.0	12749.0
	R-ATR-9826782	Regulation of seed germination and coleoptile growth under submergence and normal gravity environment	Responses to stimuli: abiotic stimuli and stresses	1.0	1.000000000013709	0.0	12.0	205.0	12740.0
	R-MAC-1119314	Cellulose biosynthesis	Metabolism and regulation	1.0	1.0000000000099571	0.0	34.0	205.0	12718.0
	R-OBA-1119370	Sterol biosynthesis	Metabolism and regulation	1.0	1.0000000000183145	0.0	6.0	205.0	12746.0
	R-SIN-1119419	Lysine biosynthesis VI	Metabolism and regulation	1.0	1.000000000013709	0.0	12.0	205.0	12740.0
	R-LPR-1119465	Sucrose biosynthesis	Metabolism and regulation	1.0	1.000000000034636	0.0	11.0	205.0	12741.0
	R-OBA-1119379	Flavin biosynthesis	Metabolism and regulation	1.0	1.0000000000183145	0.0	6.0	205.0	12746.0
	R-OBA-1119378	Myo-inositol biosynthesis	Metabolism and regulation	1.0	0.09126974642792657	1.0	5.0	204.0	12747.0
	R-LPR-1119464	Methylerythritol phosphate pathway	Metabolism and regulation	1.0	1.0000000000089442	0.0	4.0	205.0	12748.0
	R-BJU-1119516	Trehalose biosynthesis I	Metabolism and regulation	1.0	0.9999999999988853	0.0	30.0	205.0	12722.0
	R-BJU-1119540	Leucine biosynthesis	Metabolism and regulation	1.0	1.000000000022241	0.0	22.0	205.0	12730.0
	R-SIN-1119456	Brassinosteroid biosynthesis II	Metabolism and regulation	1.0	1.000000000005605	0.0	3.0	205.0	12749.0
	R-MAC-1119321	Glycerol degradation I	Metabolism and regulation	1.0	1.0000000000338043	0.0	2.0	205.0	12750.0
	R-CCN-9609352	Lycopene catabolism	Metabolism and regulation	1.0	1.0000000000338043	0.0	2.0	205.0	12750.0
	R-ZMA-5367729	Strigolactone biosynthesis	Metabolism and regulation	1.0	0.9999999999901736	0.0	1.0	205.0	12751.0
	R-MAC-1119325	Sphingolipid metabolism	Metabolism and regulation	1.0	0.9999999999901736	0.0	1.0	205.0	12751.0
	R-HAN-9675815	Leading strand synthesis	Cellular processes	1.0	0.9999999999901736	0.0	1.0	205.0	12751.0
	R-LPR-1119479	Valine degradation	Metabolism and regulation	1.0	1.000000000022241	0.0	22.0	205.0	12730.0
	R-CSA-8868949	Intracellular auxin transport	Metabolism and regulation	1.0	1.0000000000334388	0.0	8.0	205.0	12744.0
	R-CCL-1119479	Valine degradation	Metabolism and regulation	1.0	1.0000000000225888	0.0	23.0	205.0	12729.0
	R-LPR-1119477	Starch biosynthesis	Metabolism and regulation	1.0	1.0000000000497915	0.0	14.0	205.0	12738.0
	R-SIN-1119449	Carotenoid biosynthesis	Metabolism and regulation	1.0	1.0000000000338043	0.0	2.0	205.0	12750.0
	R-SPC-1119318	Proline biosynthesis V (from arginine)	Metabolism and regulation	1.0	1.0000000000089442	0.0	4.0	205.0	12748.0
	R-CCL-1119477	Starch biosynthesis	Metabolism and regulation	1.0	1.0000000000497915	0.0	14.0	205.0	12738.0
	R-PPE-8868949	Intracellular auxin transport	Metabolism and regulation	1.0	1.000000000013709	0.0	12.0	205.0	12740.0
	R-NCO-9639861	Development of root hair	Growth and developmental processes	1.0	0.046721234457817444	1.0	2.0	204.0	12750.0
	R-BJU-1119544	Pantothenate biosynthesis II	Metabolism and regulation	1.0	1.0000000000089442	0.0	4.0	205.0	12748.0
	R-MAC-1119334	Ethylene biosynthesis from methionine	Metabolism and regulation	1.0	0.9999999999901736	0.0	1.0	205.0	12751.0
	R-CCL-1119465	Sucrose biosynthesis	Metabolism and regulation	1.0	1.000000000013709	0.0	12.0	205.0	12740.0
	R-BNA-9675815	Leading strand synthesis	Cellular processes	1.0	0.9999999999901736	0.0	1.0	205.0	12751.0
	R-LPR-1119484	Folate polyglutamylation II	Metabolism and regulation	1.0	1.0000000000183145	0.0	6.0	205.0	12746.0
	R-CCL-1119464	Methylerythritol phosphate pathway	Metabolism and regulation	1.0	1.0000000000089442	0.0	4.0	205.0	12748.0
	R-MAC-1119332	Jasmonic acid biosynthesis	Metabolism and regulation	1.0	1.000000000005605	0.0	3.0	205.0	12749.0
	R-SIN-1119447	Putrescine biosynthesis I	Metabolism and regulation	1.0	0.9999999999901736	0.0	1.0	205.0	12751.0
	R-SPC-1119321	Glycerol degradation I	Metabolism and regulation	1.0	1.0000000000338043	0.0	2.0	205.0	12750.0
	R-MAC-1119337	Proline degradation	Metabolism and regulation	1.0	0.9999999999901736	0.0	1.0	205.0	12751.0
	R-BJU-1119539	Ornithine biosynthesis	Metabolism and regulation	1.0	1.0000000000334388	0.0	8.0	205.0	12744.0
	R-SIN-1119439	Cholesterol biosynthesis III (via desmosterol)	Metabolism and regulation	1.0	0.9999999999901736	0.0	1.0	205.0	12751.0
	R-BJU-1119533	TCA cycle (plant)	Metabolism and regulation	1.0	0.7081879823864812	1.0	76.0	204.0	12676.0
	R-BJU-1119534	Pyridoxal 5'-phosphate salvage pathway	Metabolism and regulation	1.0	1.000000000005605	0.0	3.0	205.0	12749.0
	R-SPC-1119374	Abscisic acid biosynthesis	Metabolism and regulation	1.0	0.9999999999901736	0.0	1.0	205.0	12751.0
	R-NCO-9640882	Assembly of pre-replication complex	Cellular processes	1.0	1.0000000000183145	0.0	6.0	205.0	12746.0
	R-LPR-1119496	Pantothenate biosynthesis I	Metabolism and regulation	1.0	1.000000000008639	0.0	5.0	205.0	12747.0
	R-CCL-1119410	Ascorbate biosynthesis	Metabolism and regulation	1.0	1.0000000000089442	0.0	4.0	205.0	12748.0
	R-SIN-1119477	Starch biosynthesis	Metabolism and regulation	1.0	1.0000000000497915	0.0	14.0	205.0	12738.0
	R-LPR-1119494	Tryptophan biosynthesis	Metabolism and regulation	1.0	1.0000000000102642	0.0	26.0	205.0	12726.0
	R-BNA-9675824	DNA replication Initiation	Cellular processes	1.0	1.0000000000184603	0.0	9.0	205.0	12743.0
	R-SIN-1119479	Valine degradation	Metabolism and regulation	1.0	1.0000000000301241	0.0	19.0	205.0	12733.0
	R-AHA-9025754	Mugineic acid biosynthesis	Metabolism and regulation	1.0	0.9999999999901736	0.0	1.0	205.0	12751.0
	R-CRU-1119516	Trehalose biosynthesis I	Metabolism and regulation	1.0	0.9999999999988853	0.0	30.0	205.0	12722.0
	R-CCL-1119418	Suberin biosynthesis	Metabolism and regulation	1.0	0.9999999999901736	0.0	1.0	205.0	12751.0
	R-CRU-1119513	Pinobanksin biosynthesis	Metabolism and regulation	1.0	0.9999999999901736	0.0	1.0	205.0	12751.0
	R-CRU-1119514	Anthocyanin biosynthesis (delphinidin 3-O-glucoside)	Metabolism and regulation	1.0	0.9999999999901736	0.0	1.0	205.0	12751.0
	R-CCL-1119415	Leucopelargonidin and leucocyanidin biosynthesis	Metabolism and regulation	1.0	0.9999999999901736	0.0	1.0	205.0	12751.0
	R-CLA-1119502	Allantoin degradation	Metabolism and regulation	1.0	1.0000000000089442	0.0	4.0	205.0	12748.0
	R-SHI-5632095	Brassinosteroid signaling	Metabolism and regulation	1.0	1.0000000000061513	0.0	31.0	205.0	12721.0
	R-CCL-1119419	Lysine biosynthesis VI	Metabolism and regulation	1.0	1.0000000000490288	0.0	15.0	205.0	12737.0
	R-SIN-1119460	Isoleucine biosynthesis from threonine	Metabolism and regulation	1.0	1.0000000000338043	0.0	2.0	205.0	12750.0
	R-JRE-9826782	Regulation of seed germination and coleoptile growth under submergence and normal gravity environment	Responses to stimuli: abiotic stimuli and stresses	1.0	1.0000000000183145	0.0	6.0	205.0	12746.0
	R-CLA-1119509	Histidine biosynthesis I	Metabolism and regulation	1.0	1.0000000000301241	0.0	19.0	205.0	12733.0
	R-HAN-9675824	DNA replication Initiation	Cellular processes	1.0	0.9999999999989537	0.0	13.0	205.0	12739.0
	R-SIN-1119464	Methylerythritol phosphate pathway	Metabolism and regulation	1.0	1.0000000000089442	0.0	4.0	205.0	12748.0
	R-SIN-1119465	Sucrose biosynthesis	Metabolism and regulation	1.0	1.000000000034636	0.0	11.0	205.0	12741.0
	R-CRU-1119523	Tetrahydrofolate biosynthesis II	Metabolism and regulation	1.0	1.000000000013709	0.0	12.0	205.0	12740.0
	R-CLA-1119513	Pinobanksin biosynthesis	Metabolism and regulation	1.0	0.9999999999901736	0.0	1.0	205.0	12751.0
	R-CCL-1119402	Phospholipid biosynthesis I	Metabolism and regulation	1.0	1.000000000004977	0.0	10.0	205.0	12742.0
	R-CCL-1119400	Methionine biosynthesis II	Metabolism and regulation	1.0	0.9999999999901736	0.0	1.0	205.0	12751.0
	R-SIN-1119494	Tryptophan biosynthesis	Metabolism and regulation	1.0	1.0000000000102642	0.0	26.0	205.0	12726.0
	R-CCL-1119430	Chorismate biosynthesis	Metabolism and regulation	1.0	0.32905908586599686	1.0	24.0	204.0	12728.0
	R-SIN-1119495	Citrulline biosynthesis	Metabolism and regulation	1.0	1.0000000000338043	0.0	2.0	205.0	12750.0
	R-SIN-1119496	Pantothenate biosynthesis I	Metabolism and regulation	1.0	1.0000000000184603	0.0	9.0	205.0	12743.0
	R-BJU-1119574	UDP-L-arabinose biosynthesis and transport	Metabolism and regulation	1.0	0.9999999999901736	0.0	1.0	205.0	12751.0
	R-VVN-5679411	Gibberellin signaling	Metabolism and regulation	1.0	1.0000000000285416	0.0	7.0	205.0	12745.0
	R-BJU-1119570	Cytosolic glycolysis	Metabolism and regulation	1.0	0.6405518797253755	1.0	63.0	204.0	12689.0
	R-ATR-9609573	Tricin biosynthesis	Metabolism and regulation	1.0	0.9999999999901736	0.0	1.0	205.0	12751.0
	R-CRU-1119509	Histidine biosynthesis I	Metabolism and regulation	1.0	1.0000000000301241	0.0	19.0	205.0	12733.0
	R-SIN-1119484	Folate polyglutamylation II	Metabolism and regulation	1.0	1.0000000000183145	0.0	6.0	205.0	12746.0
	R-CRU-1119506	tyrosine degradation I	Metabolism and regulation	1.0	0.9999999999901736	0.0	1.0	205.0	12751.0
	R-SIN-1119486	IAA biosynthesis I	Metabolism and regulation	1.0	1.0000000000338043	0.0	2.0	205.0	12750.0
	R-SPC-1119367	Polyisoprenoid biosynthesis	Metabolism and regulation	1.0	1.000000000001943	0.0	20.0	205.0	12732.0
	R-CRU-1119501	S-adenosyl-L-methionine cycle	Metabolism and regulation	1.0	0.9999999999901736	0.0	1.0	205.0	12751.0
	R-CCL-1119428	GDP-D-rhamnose biosynthesis	Metabolism and regulation	1.0	1.000000000005605	0.0	3.0	205.0	12749.0
	R-CRU-1119502	Allantoin degradation	Metabolism and regulation	1.0	1.0000000000089442	0.0	4.0	205.0	12748.0
	R-AHA-9025727	Iron uptake and transport in root vascular system	Metabolism and regulation	1.0	1.0000000000089442	0.0	4.0	205.0	12748.0
	R-CCL-1119424	Plastid glycolysis	Metabolism and regulation	1.0	1.0000000000135123	0.0	29.0	205.0	12723.0
	R-ACH-9638808	Response to salinity	Responses to stimuli: abiotic stimuli and stresses	1.0	1.0000000000338043	0.0	2.0	205.0	12750.0
	R-CLA-1119539	Ornithine biosynthesis	Metabolism and regulation	1.0	1.000000000005605	0.0	3.0	205.0	12749.0
	R-AOF-1119501	S-adenosyl-L-methionine cycle	Metabolism and regulation	1.0	1.0000000000490288	0.0	15.0	205.0	12737.0
	R-FCR-1119610	Biotin biosynthesis II	Metabolism and regulation	1.0	1.0000000000184603	0.0	9.0	205.0	12743.0
	R-AOF-1119502	Allantoin degradation	Metabolism and regulation	1.0	1.0000000000089442	0.0	4.0	205.0	12748.0
	R-FCR-1119615	Mevalonate pathway	Metabolism and regulation	1.0	1.0000000000334388	0.0	8.0	205.0	12744.0
	R-CLA-1119540	Leucine biosynthesis	Metabolism and regulation	1.0	1.000000000022241	0.0	22.0	205.0	12730.0
	R-CLA-1119544	Pantothenate biosynthesis II	Metabolism and regulation	1.0	1.000000000013709	0.0	12.0	205.0	12740.0
	R-DCA-9623703	HSFA7/ HSFA6B-regulatory network-induced by drought and ABA.	Responses to stimuli: abiotic stimuli and stresses	1.0	1.0000000000183145	0.0	6.0	205.0	12746.0
	R-PHH-1119424	Plastid glycolysis	Metabolism and regulation	1.0	1.000000000034636	0.0	11.0	205.0	12741.0
	R-OGL-9675824	DNA replication Initiation	Cellular processes	1.0	1.0000000000184603	0.0	9.0	205.0	12743.0
	R-TAE-1119477	Starch biosynthesis	Metabolism and regulation	1.0	1.0000000000497915	0.0	14.0	205.0	12738.0
	R-TAE-1119479	Valine degradation	Metabolism and regulation	1.0	1.0000000000225888	0.0	23.0	205.0	12729.0
	R-TAE-1119473	Cytokinins-O-glucoside biosynthesis	Metabolism and regulation	1.0	0.9999999999901736	0.0	1.0	205.0	12751.0
	R-BDI-9675782	Maturation	Cellular processes	1.0	1.0000000000089442	0.0	4.0	205.0	12748.0
	R-BJU-1119594	Pyridoxal 5'-phosphate biosynthesis	Metabolism and regulation	1.0	1.000000000005605	0.0	3.0	205.0	12749.0
	R-ETE-1119341	Galactosylcyclitol biosynthesis	Metabolism and regulation	1.0	1.000000000013709	0.0	12.0	205.0	12740.0
	R-ATR-5679411	Gibberellin signaling	Metabolism and regulation	1.0	1.0000000000338043	0.0	2.0	205.0	12750.0
	R-ETE-1119343	Spermidine biosynthesis	Metabolism and regulation	1.0	1.0000000000190652	0.0	17.0	205.0	12735.0
	R-FCR-1119600	Valine biosynthesis	Metabolism and regulation	1.0	1.0000000000301241	0.0	19.0	205.0	12733.0
	R-ETE-1119344	Hydroxycinnamic acid serotonin amides biosynthesis	Metabolism and regulation	1.0	0.9999999999901736	0.0	1.0	205.0	12751.0
	R-ETE-1119349	S-methylmethionine cycle	Metabolism and regulation	1.0	1.000000000008639	0.0	5.0	205.0	12747.0
	R-FCR-1119601	Trehalose degradation II	Metabolism and regulation	1.0	1.000000000005605	0.0	3.0	205.0	12749.0
	R-LSA-9639136	Response to Aluminum stress	Responses to stimuli: abiotic stimuli and stresses	1.0	1.000000000005605	0.0	3.0	205.0	12749.0
	R-FCR-1119602	Phytyl-PP biosynthesis	Metabolism and regulation	1.0	0.9999999999901736	0.0	1.0	205.0	12751.0
	R-PHH-1119410	Ascorbate biosynthesis	Metabolism and regulation	1.0	1.0000000000089442	0.0	4.0	205.0	12748.0
	R-CLA-1119551	Putrescine biosynthesis III	Metabolism and regulation	1.0	1.0000000000338043	0.0	2.0	205.0	12750.0
	R-TAE-1119460	Isoleucine biosynthesis from threonine	Metabolism and regulation	1.0	0.9999999999901736	0.0	1.0	205.0	12751.0
	R-PHH-1119419	Lysine biosynthesis VI	Metabolism and regulation	1.0	1.0000000000490288	0.0	15.0	205.0	12737.0
	R-TAE-1119465	Sucrose biosynthesis	Metabolism and regulation	1.0	1.000000000034636	0.0	11.0	205.0	12741.0
	R-TAE-1119464	Methylerythritol phosphate pathway	Metabolism and regulation	1.0	1.0000000000089442	0.0	4.0	205.0	12748.0
	R-TAE-1119449	Carotenoid biosynthesis	Metabolism and regulation	1.0	0.9999999999901736	0.0	1.0	205.0	12751.0
	R-ETE-1119334	Ethylene biosynthesis from methionine	Metabolism and regulation	1.0	0.9999999999901736	0.0	1.0	205.0	12751.0
	R-CCA-8858053	Polar auxin transport	Metabolism and regulation	1.0	1.0000000000334388	0.0	8.0	205.0	12744.0
	R-SVI-9645850	Activation of pre-replication complex	Cellular processes	1.0	0.9999999999901736	0.0	1.0	205.0	12751.0
	R-CLA-1119516	Trehalose biosynthesis I	Metabolism and regulation	1.0	0.9999999999988853	0.0	30.0	205.0	12722.0
	R-AOF-1119523	Tetrahydrofolate biosynthesis II	Metabolism and regulation	1.0	1.000000000013709	0.0	12.0	205.0	12740.0
	R-ETE-1119332	Jasmonic acid biosynthesis	Metabolism and regulation	1.0	1.0000000000338043	0.0	2.0	205.0	12750.0
	R-CCD-6787011	Jasmonic acid signaling	Metabolism and regulation	1.0	0.9999999999901736	0.0	1.0	205.0	12751.0
	R-COL-9675824	DNA replication Initiation	Cellular processes	1.0	1.0000000000184603	0.0	9.0	205.0	12743.0
	R-CLA-1119523	Tetrahydrofolate biosynthesis II	Metabolism and regulation	1.0	1.000000000034636	0.0	11.0	205.0	12741.0
	R-AOF-1119516	Trehalose biosynthesis I	Metabolism and regulation	1.0	0.9999999999988853	0.0	30.0	205.0	12722.0
	R-PHH-1119449	Carotenoid biosynthesis	Metabolism and regulation	1.0	1.0000000000338043	0.0	2.0	205.0	12750.0
	R-TAE-1119456	Brassinosteroid biosynthesis II	Metabolism and regulation	1.0	1.000000000005605	0.0	3.0	205.0	12749.0
	R-SCR-1119502	Allantoin degradation	Metabolism and regulation	1.0	1.0000000000089442	0.0	4.0	205.0	12748.0
	R-SCR-1119501	S-adenosyl-L-methionine cycle	Metabolism and regulation	1.0	1.0000000000490288	0.0	15.0	205.0	12737.0
	R-ETE-1119321	Glycerol degradation I	Metabolism and regulation	1.0	1.0000000000338043	0.0	2.0	205.0	12750.0
	R-AOF-1119513	Pinobanksin biosynthesis	Metabolism and regulation	1.0	0.9999999999901736	0.0	1.0	205.0	12751.0
	R-ETE-1119325	Sphingolipid metabolism	Metabolism and regulation	1.0	0.9999999999901736	0.0	1.0	205.0	12751.0
	R-PHH-1119430	Chorismate biosynthesis	Metabolism and regulation	1.0	0.2615674514968148	1.0	18.0	204.0	12734.0
	R-CLA-1119531	Flavonoid biosynthesis	Metabolism and regulation	1.0	0.9999999999901736	0.0	1.0	205.0	12751.0
	R-AOF-1119509	Histidine biosynthesis I	Metabolism and regulation	1.0	1.0000000000490288	0.0	15.0	205.0	12737.0
	R-OME-5632095	Brassinosteroid signaling	Metabolism and regulation	1.0	1.0000000000414517	0.0	38.0	205.0	12714.0
	R-ETE-1119318	Proline biosynthesis V (from arginine)	Metabolism and regulation	1.0	1.0000000000334388	0.0	8.0	205.0	12744.0
	R-CAN-8934257	Transition from vegetative to reproductive shoot apical meristem	Growth and developmental processes	1.0	0.9999999999901736	0.0	1.0	205.0	12751.0
	R-CLA-1119535	Glutamate biosynthesis IV	Metabolism and regulation	1.0	1.0000000000089442	0.0	4.0	205.0	12748.0
	R-LPR-9030557	Lateral root initiation	Growth and developmental processes	1.0	0.9999999999901736	0.0	1.0	205.0	12751.0
	R-CLA-1119533	TCA cycle (plant)	Metabolism and regulation	1.0	0.7081879823864812	1.0	76.0	204.0	12676.0
	R-SMO-8986768	Anther and pollen development	Growth and developmental processes	1.0	0.9999999999901736	0.0	1.0	205.0	12751.0
	R-PHH-1119437	Glutathione redox reactions I	Metabolism and regulation	1.0	0.9999999999901736	0.0	1.0	205.0	12751.0
	R-SCR-1119509	Histidine biosynthesis I	Metabolism and regulation	1.0	1.0000000000120846	0.0	21.0	205.0	12731.0
	R-OLU-1119610	Biotin biosynthesis II	Metabolism and regulation	1.0	1.0000000000184603	0.0	9.0	205.0	12743.0
	R-OLU-1119612	Cysteine degradation	Metabolism and regulation	1.0	1.0000000000338043	0.0	2.0	205.0	12750.0
	R-MTR-8858053	Polar auxin transport	Metabolism and regulation	1.0	1.0000000000334388	0.0	8.0	205.0	12744.0
	R-MAC-1119344	Hydroxycinnamic acid serotonin amides biosynthesis	Metabolism and regulation	1.0	0.9999999999901736	0.0	1.0	205.0	12751.0
	R-CCL-1119496	Pantothenate biosynthesis I	Metabolism and regulation	1.0	1.0000000000184603	0.0	9.0	205.0	12743.0
	R-MAC-1119343	Spermidine biosynthesis	Metabolism and regulation	1.0	1.0000000000190652	0.0	17.0	205.0	12735.0
	R-CCL-1119494	Tryptophan biosynthesis	Metabolism and regulation	1.0	1.0000000000102642	0.0	26.0	205.0	12726.0
	R-MAC-1119349	S-methylmethionine cycle	Metabolism and regulation	1.0	1.000000000008639	0.0	5.0	205.0	12747.0
	R-MAC-1119341	Galactosylcyclitol biosynthesis	Metabolism and regulation	1.0	1.000000000013709	0.0	12.0	205.0	12740.0
	R-OLU-1119602	Phytyl-PP biosynthesis	Metabolism and regulation	1.0	0.9999999999901736	0.0	1.0	205.0	12751.0
	R-OLU-1119620	GDP-L-fucose biosynthesis I (from GDP-D-mannose)	Metabolism and regulation	1.0	0.9999999999901736	0.0	1.0	205.0	12751.0
	R-CCL-1119486	IAA biosynthesis I	Metabolism and regulation	1.0	1.000000000005605	0.0	3.0	205.0	12749.0
	R-JRE-5679411	Gibberellin signaling	Metabolism and regulation	1.0	1.0000000000338043	0.0	2.0	205.0	12750.0
	R-CCL-1119484	Folate polyglutamylation II	Metabolism and regulation	1.0	1.0000000000183145	0.0	6.0	205.0	12746.0
	R-EGR-9025727	Iron uptake and transport in root vascular system	Metabolism and regulation	1.0	0.9999999999901736	0.0	1.0	205.0	12751.0
	R-CLA-1119594	Pyridoxal 5'-phosphate biosynthesis	Metabolism and regulation	1.0	1.000000000005605	0.0	3.0	205.0	12749.0
	R-OLU-1119617	Folate polyglutamylation I	Metabolism and regulation	1.0	1.0000000000183145	0.0	6.0	205.0	12746.0
	R-ETE-1119370	Sterol biosynthesis	Metabolism and regulation	1.0	1.0000000000183145	0.0	6.0	205.0	12746.0
	R-ETE-1119374	Abscisic acid biosynthesis	Metabolism and regulation	1.0	0.9999999999901736	0.0	1.0	205.0	12751.0
	R-MAC-1119367	Polyisoprenoid biosynthesis	Metabolism and regulation	1.0	1.0000000000120846	0.0	21.0	205.0	12731.0
	R-ETE-1119378	Myo-inositol biosynthesis	Metabolism and regulation	1.0	0.09126974642792657	1.0	5.0	204.0	12747.0
	R-ETE-1119379	Flavin biosynthesis	Metabolism and regulation	1.0	1.0000000000183145	0.0	6.0	205.0	12746.0
	R-SIN-1119413	Trans-zeatin biosynthesis	Metabolism and regulation	1.0	1.0000000000089442	0.0	4.0	205.0	12748.0
	R-CAN-5655101	Xyloglucan biosynthesis	Metabolism and regulation	1.0	1.000000000005605	0.0	3.0	205.0	12749.0
	R-SIN-1119410	Ascorbate biosynthesis	Metabolism and regulation	1.0	1.0000000000183145	0.0	6.0	205.0	12746.0
	R-TAE-1119494	Tryptophan biosynthesis	Metabolism and regulation	1.0	1.0000000000136324	0.0	24.0	205.0	12728.0
	R-CLA-1119568	Pantothenate biosynthesis III	Metabolism and regulation	1.0	1.000000000008639	0.0	5.0	205.0	12747.0
	R-PHH-1119402	Phospholipid biosynthesis I	Metabolism and regulation	1.0	1.0000000000334388	0.0	8.0	205.0	12744.0
	R-SIN-1119407	Ureide biosynthesis	Metabolism and regulation	1.0	1.0000000000338043	0.0	2.0	205.0	12750.0
	R-PHH-1119407	Ureide biosynthesis	Metabolism and regulation	1.0	0.9999999999901736	0.0	1.0	205.0	12751.0
	R-TAE-1119496	Pantothenate biosynthesis I	Metabolism and regulation	1.0	1.000000000008639	0.0	5.0	205.0	12747.0
	R-TAE-1119495	Citrulline biosynthesis	Metabolism and regulation	1.0	0.9999999999901736	0.0	1.0	205.0	12751.0
	R-EGR-9025754	Mugineic acid biosynthesis	Metabolism and regulation	1.0	1.0000000000338043	0.0	2.0	205.0	12750.0
	R-OLU-1119600	Valine biosynthesis	Metabolism and regulation	1.0	1.0000000000301241	0.0	19.0	205.0	12733.0
	R-OLU-1119601	Trehalose degradation II	Metabolism and regulation	1.0	1.000000000005605	0.0	3.0	205.0	12749.0
	R-ETE-1119367	Polyisoprenoid biosynthesis	Metabolism and regulation	1.0	1.000000000001943	0.0	20.0	205.0	12732.0
	R-SIN-1119400	Methionine biosynthesis II	Metabolism and regulation	1.0	1.0000000000089442	0.0	4.0	205.0	12748.0
	R-MAC-1119378	Myo-inositol biosynthesis	Metabolism and regulation	1.0	0.09126974642792657	1.0	5.0	204.0	12747.0
	R-SIN-1119402	Phospholipid biosynthesis I	Metabolism and regulation	1.0	1.000000000002497	0.0	25.0	205.0	12727.0
	R-HVU-9030654	Primary root development	Growth and developmental processes	1.0	0.09126974642792657	1.0	5.0	204.0	12747.0
	R-MAC-1119379	Flavin biosynthesis	Metabolism and regulation	1.0	1.0000000000183145	0.0	6.0	205.0	12746.0
	R-MAC-1119370	Sterol biosynthesis	Metabolism and regulation	1.0	1.0000000000183145	0.0	6.0	205.0	12746.0
	R-CLA-1119574	UDP-L-arabinose biosynthesis and transport	Metabolism and regulation	1.0	0.9999999999901736	0.0	1.0	205.0	12751.0
	R-MAC-1119374	Abscisic acid biosynthesis	Metabolism and regulation	1.0	0.9999999999901736	0.0	1.0	205.0	12751.0
	R-PHA-9030654	Primary root development	Growth and developmental processes	1.0	1.0000000000338043	0.0	2.0	205.0	12750.0
	R-ATH-5679411	Gibberellin signaling	Metabolism and regulation	1.0	0.9999999999901736	0.0	1.0	205.0	12751.0
	R-CLA-1119570	Cytosolic glycolysis	Metabolism and regulation	1.0	0.6405518797253755	1.0	63.0	204.0	12689.0
	R-TAE-1119484	Folate polyglutamylation II	Metabolism and regulation	1.0	1.0000000000183145	0.0	6.0	205.0	12746.0
	R-TAE-1119486	IAA biosynthesis I	Metabolism and regulation	1.0	1.0000000000338043	0.0	2.0	205.0	12750.0
	R-DCA-9611432	Recognition of fungal and bacterial pathogens and immunity response	Responses to stimuli: biotic stimuli and stresses	1.0	1.000000000034636	0.0	11.0	205.0	12741.0
	R-SCR-1119318	Proline biosynthesis V (from arginine)	Metabolism and regulation	1.0	1.0000000000334388	0.0	8.0	205.0	12744.0
	R-TAE-1119509	Histidine biosynthesis I	Metabolism and regulation	1.0	1.0000000000120846	0.0	21.0	205.0	12731.0
	R-OGR-1119449	Carotenoid biosynthesis	Metabolism and regulation	1.0	0.9999999999901736	0.0	1.0	205.0	12751.0
	R-HLH-1119343	Spermidine biosynthesis	Metabolism and regulation	1.0	1.0000000000190652	0.0	17.0	205.0	12735.0
	R-SCR-1119314	Cellulose biosynthesis	Metabolism and regulation	1.0	1.0000000000099571	0.0	34.0	205.0	12718.0
	R-HLH-1119344	Hydroxycinnamic acid serotonin amides biosynthesis	Metabolism and regulation	1.0	0.9999999999901736	0.0	1.0	205.0	12751.0
	R-SCR-1119317	Spermine biosynthesis	Metabolism and regulation	1.0	1.0000000000285416	0.0	7.0	205.0	12745.0
	R-HLH-1119341	Galactosylcyclitol biosynthesis	Metabolism and regulation	1.0	1.000000000013709	0.0	12.0	205.0	12740.0
	R-TAE-1119506	tyrosine degradation I	Metabolism and regulation	1.0	0.9999999999901736	0.0	1.0	205.0	12751.0
	R-OLU-1119410	Ascorbate biosynthesis	Metabolism and regulation	1.0	1.0000000000338043	0.0	2.0	205.0	12750.0
	R-ECG-1119568	Pantothenate biosynthesis III	Metabolism and regulation	1.0	1.000000000008639	0.0	5.0	205.0	12747.0
	R-FCR-1119456	Brassinosteroid biosynthesis II	Metabolism and regulation	1.0	1.000000000005605	0.0	3.0	205.0	12749.0
	R-TPR-1119615	Mevalonate pathway	Metabolism and regulation	1.0	1.0000000000334388	0.0	8.0	205.0	12744.0
	R-BOL-5632095	Brassinosteroid signaling	Metabolism and regulation	1.0	1.0000000000133262	0.0	32.0	205.0	12720.0
	R-OGU-1119424	Plastid glycolysis	Metabolism and regulation	1.0	1.0000000000135123	0.0	29.0	205.0	12723.0
	R-TPR-1119617	Folate polyglutamylation I	Metabolism and regulation	1.0	1.0000000000183145	0.0	6.0	205.0	12746.0
	R-HLH-1119349	S-methylmethionine cycle	Metabolism and regulation	1.0	1.000000000008639	0.0	5.0	205.0	12747.0
	R-HVU-1119465	Sucrose biosynthesis	Metabolism and regulation	1.0	1.000000000034636	0.0	11.0	205.0	12741.0
	R-OGU-1119430	Chorismate biosynthesis	Metabolism and regulation	1.0	0.30727325215782675	1.0	22.0	204.0	12730.0
	R-TPR-1119625	Gibberellin biosynthesis I (non C-3, non C-13 hydroxylation)	Metabolism and regulation	1.0	1.0000000000338043	0.0	2.0	205.0	12750.0
	R-HVU-1119464	Methylerythritol phosphate pathway	Metabolism and regulation	1.0	1.0000000000089442	0.0	4.0	205.0	12748.0
	R-OBR-1119456	Brassinosteroid biosynthesis II	Metabolism and regulation	1.0	1.000000000005605	0.0	3.0	205.0	12749.0
	R-OBR-1119458	Glutamate degradation	Metabolism and regulation	1.0	0.9999999999901736	0.0	1.0	205.0	12751.0
	R-TAE-1119513	Pinobanksin biosynthesis	Metabolism and regulation	1.0	0.9999999999901736	0.0	1.0	205.0	12751.0
	R-CRU-1119276	Choline biosynthesis III	Metabolism and regulation	1.0	0.9999999999901736	0.0	1.0	205.0	12751.0
	R-OGR-1119456	Brassinosteroid biosynthesis II	Metabolism and regulation	1.0	0.9999999999901736	0.0	1.0	205.0	12751.0
	R-OGL-8868949	Intracellular auxin transport	Metabolism and regulation	1.0	0.9999999999901736	0.0	1.0	205.0	12751.0
	R-OLU-1119424	Plastid glycolysis	Metabolism and regulation	1.0	1.000000000034636	0.0	11.0	205.0	12741.0
	R-OGU-1119419	Lysine biosynthesis VI	Metabolism and regulation	1.0	1.0000000000490288	0.0	15.0	205.0	12737.0
	R-HLH-1119332	Jasmonic acid biosynthesis	Metabolism and regulation	1.0	1.0000000000338043	0.0	2.0	205.0	12750.0
	R-SCR-1119325	Sphingolipid metabolism	Metabolism and regulation	1.0	0.9999999999901736	0.0	1.0	205.0	12751.0
	R-LAN-5225756	Ethylene mediated signaling	Metabolism and regulation	1.0	0.9999999999901736	0.0	1.0	205.0	12751.0
	R-SCR-1119321	Glycerol degradation I	Metabolism and regulation	1.0	1.0000000000338043	0.0	2.0	205.0	12750.0
	R-HLH-1119334	Ethylene biosynthesis from methionine	Metabolism and regulation	1.0	0.9999999999901736	0.0	1.0	205.0	12751.0
	R-OGU-1119410	Ascorbate biosynthesis	Metabolism and regulation	1.0	1.000000000005605	0.0	3.0	205.0	12749.0
	R-FCR-1119449	Carotenoid biosynthesis	Metabolism and regulation	1.0	0.9999999999901736	0.0	1.0	205.0	12751.0
	R-OBR-1119451	Xylose degradation	Metabolism and regulation	1.0	1.0000000000338043	0.0	2.0	205.0	12750.0
	R-ECG-1119574	UDP-L-arabinose biosynthesis and transport	Metabolism and regulation	1.0	0.9999999999901736	0.0	1.0	205.0	12751.0
	R-CSI-5633340	Citrulline-nitric oxide cycle	Metabolism and regulation	1.0	1.0000000000338043	0.0	2.0	205.0	12750.0
	R-OBR-1119445	Beta-alanine biosynthesis II	Metabolism and regulation	1.0	0.9999999999901736	0.0	1.0	205.0	12751.0
	R-CRU-1119289	Arginine degradation	Metabolism and regulation	1.0	1.000000000008639	0.0	5.0	205.0	12747.0
	R-HVU-1119456	Brassinosteroid biosynthesis II	Metabolism and regulation	1.0	1.000000000005605	0.0	3.0	205.0	12749.0
	R-TPR-1119610	Biotin biosynthesis II	Metabolism and regulation	1.0	1.0000000000184603	0.0	9.0	205.0	12743.0
	R-OLU-1119419	Lysine biosynthesis VI	Metabolism and regulation	1.0	0.9999999999989537	0.0	13.0	205.0	12739.0
	R-CRU-1119284	Coumarin biosynthesis (via 2-coumarate)	Metabolism and regulation	1.0	0.9999999999901736	0.0	1.0	205.0	12751.0
	R-OBR-1119449	Carotenoid biosynthesis	Metabolism and regulation	1.0	0.9999999999901736	0.0	1.0	205.0	12751.0
	R-SVI-1119260	Cardiolipin biosynthesis	Metabolism and regulation	1.0	1.000000000008639	0.0	5.0	205.0	12747.0
	R-TAE-1119502	Allantoin degradation	Metabolism and regulation	1.0	1.000000000008639	0.0	5.0	205.0	12747.0
	R-CRU-1119287	Vitamin E biosynthesis	Metabolism and regulation	1.0	1.000000000008639	0.0	5.0	205.0	12747.0
	R-TAE-1119501	S-adenosyl-L-methionine cycle	Metabolism and regulation	1.0	1.0000000000490288	0.0	15.0	205.0	12737.0
	R-SVI-1119262	Threonine biosynthesis from homoserine	Metabolism and regulation	1.0	1.000000000008639	0.0	5.0	205.0	12747.0
	R-ECG-1119570	Cytosolic glycolysis	Metabolism and regulation	1.0	0.6405518797253755	1.0	63.0	204.0	12689.0
	R-SVI-1119263	Arginine biosynthesis	Metabolism and regulation	1.0	1.0000000000089442	0.0	4.0	205.0	12748.0
	R-CRU-1119281	Aspartate biosynthesis I	Metabolism and regulation	1.0	1.000000000005605	0.0	3.0	205.0	12749.0
	R-OGR-1119443	Ammonia assimilation cycle	Metabolism and regulation	1.0	1.0000000000338043	0.0	2.0	205.0	12750.0
	R-SVI-1119265	Tetrahydrofolate biosynthesis I	Metabolism and regulation	1.0	1.000000000034636	0.0	11.0	205.0	12741.0
	R-FCR-1119430	Chorismate biosynthesis	Metabolism and regulation	1.0	0.2615674514968148	1.0	18.0	204.0	12734.0
	R-VVN-6788019	Salicylic acid signaling	Metabolism and regulation	1.0	1.0000000000183145	0.0	6.0	205.0	12746.0
	R-SCR-1119332	Jasmonic acid biosynthesis	Metabolism and regulation	1.0	1.0000000000338043	0.0	2.0	205.0	12750.0
	R-OGU-1119403	Removal of superoxide radicals	Metabolism and regulation	1.0	0.9999999999901736	0.0	1.0	205.0	12751.0
	R-HLH-1119367	Polyisoprenoid biosynthesis	Metabolism and regulation	1.0	1.000000000001943	0.0	20.0	205.0	12732.0
	R-HVU-1119449	Carotenoid biosynthesis	Metabolism and regulation	1.0	0.9999999999901736	0.0	1.0	205.0	12751.0
	R-SCR-1119334	Ethylene biosynthesis from methionine	Metabolism and regulation	1.0	0.9999999999901736	0.0	1.0	205.0	12751.0
	R-OGU-1119402	Phospholipid biosynthesis I	Metabolism and regulation	1.0	1.0000000000334388	0.0	8.0	205.0	12744.0
	R-OBR-1119484	Folate polyglutamylation II	Metabolism and regulation	1.0	1.0000000000183145	0.0	6.0	205.0	12746.0
	R-MAC-8879007	Response to cold temperature	Responses to stimuli: abiotic stimuli and stresses	1.0	0.9999999999901736	0.0	1.0	205.0	12751.0
	R-OBR-1119477	Starch biosynthesis	Metabolism and regulation	1.0	1.0000000000497915	0.0	14.0	205.0	12738.0
	R-ACH-8868949	Intracellular auxin transport	Metabolism and regulation	1.0	1.0000000000061513	0.0	31.0	205.0	12721.0
	R-OBR-1119479	Valine degradation	Metabolism and regulation	1.0	1.0000000000135123	0.0	29.0	205.0	12723.0
	R-CLA-1119367	Polyisoprenoid biosynthesis	Metabolism and regulation	1.0	1.000000000001943	0.0	20.0	205.0	12732.0
	R-OGR-1119477	Starch biosynthesis	Metabolism and regulation	1.0	1.0000000000497915	0.0	14.0	205.0	12738.0
	R-OLU-1119402	Phospholipid biosynthesis I	Metabolism and regulation	1.0	1.000000000008639	0.0	5.0	205.0	12747.0
	R-SCR-1119349	S-methylmethionine cycle	Metabolism and regulation	1.0	1.000000000008639	0.0	5.0	205.0	12747.0
	R-SCR-1119344	Hydroxycinnamic acid serotonin amides biosynthesis	Metabolism and regulation	1.0	0.9999999999901736	0.0	1.0	205.0	12751.0
	R-SCR-1119343	Spermidine biosynthesis	Metabolism and regulation	1.0	1.0000000000190652	0.0	17.0	205.0	12735.0
	R-FCR-1119424	Plastid glycolysis	Metabolism and regulation	1.0	1.0000000000135123	0.0	29.0	205.0	12723.0
	R-SCR-1119341	Galactosylcyclitol biosynthesis	Metabolism and regulation	1.0	1.000000000013709	0.0	12.0	205.0	12740.0
	R-TPR-1119629	Thiamine biosynthesis	Metabolism and regulation	1.0	1.0000000000285416	0.0	7.0	205.0	12745.0
	R-FCR-1119419	Lysine biosynthesis VI	Metabolism and regulation	1.0	1.0000000000490288	0.0	15.0	205.0	12737.0
	R-SVI-1119289	Arginine degradation	Metabolism and regulation	1.0	1.000000000008639	0.0	5.0	205.0	12747.0
	R-OBR-1119464	Methylerythritol phosphate pathway	Metabolism and regulation	1.0	1.0000000000089442	0.0	4.0	205.0	12748.0
	R-HVU-1119430	Chorismate biosynthesis	Metabolism and regulation	1.0	0.2615674514968148	1.0	18.0	204.0	12734.0
	R-OBR-1119465	Sucrose biosynthesis	Metabolism and regulation	1.0	1.000000000034636	0.0	11.0	205.0	12741.0
	R-CLA-1119374	Abscisic acid biosynthesis	Metabolism and regulation	1.0	0.9999999999901736	0.0	1.0	205.0	12751.0
	R-ECG-1119594	Pyridoxal 5'-phosphate biosynthesis	Metabolism and regulation	1.0	1.000000000005605	0.0	3.0	205.0	12749.0
	R-CLA-1119379	Flavin biosynthesis	Metabolism and regulation	1.0	1.0000000000183145	0.0	6.0	205.0	12746.0
	R-TPR-1119631	Proline biosynthesis I	Metabolism and regulation	1.0	1.0000000000285416	0.0	7.0	205.0	12745.0
	R-CLA-1119378	Myo-inositol biosynthesis	Metabolism and regulation	1.0	0.09126974642792657	1.0	5.0	204.0	12747.0
	R-CRU-1119262	Threonine biosynthesis from homoserine	Metabolism and regulation	1.0	1.000000000008639	0.0	5.0	205.0	12747.0
	R-CRU-1119263	Arginine biosynthesis	Metabolism and regulation	1.0	1.0000000000334388	0.0	8.0	205.0	12744.0
	R-SVI-1119281	Aspartate biosynthesis I	Metabolism and regulation	1.0	1.000000000005605	0.0	3.0	205.0	12749.0
	R-CRU-1119265	Tetrahydrofolate biosynthesis I	Metabolism and regulation	1.0	1.000000000013709	0.0	12.0	205.0	12740.0
	R-OGR-1119464	Methylerythritol phosphate pathway	Metabolism and regulation	1.0	1.0000000000089442	0.0	4.0	205.0	12748.0
	R-OGR-1119465	Sucrose biosynthesis	Metabolism and regulation	1.0	1.000000000034636	0.0	11.0	205.0	12741.0
	R-OKA-9639861	Development of root hair	Growth and developmental processes	1.0	0.9999999999901736	0.0	1.0	205.0	12751.0
	R-CRU-1119260	Cardiolipin biosynthesis	Metabolism and regulation	1.0	1.000000000008639	0.0	5.0	205.0	12747.0
	R-CLA-1119370	Sterol biosynthesis	Metabolism and regulation	1.0	1.0000000000183145	0.0	6.0	205.0	12746.0
	R-OLU-1119456	Brassinosteroid biosynthesis II	Metabolism and regulation	1.0	1.000000000005605	0.0	3.0	205.0	12749.0
	R-JCU-1119281	Aspartate biosynthesis I	Metabolism and regulation	1.0	1.000000000005605	0.0	3.0	205.0	12749.0
	R-FCR-1119410	Ascorbate biosynthesis	Metabolism and regulation	1.0	1.0000000000089442	0.0	4.0	205.0	12748.0
	R-JCU-1119283	Lysine biosynthesis II	Metabolism and regulation	1.0	1.000000000005605	0.0	3.0	205.0	12749.0
	R-JCU-1119284	Coumarin biosynthesis (via 2-coumarate)	Metabolism and regulation	1.0	1.0000000000089442	0.0	4.0	205.0	12748.0
	R-BOL-9623703	HSFA7/ HSFA6B-regulatory network-induced by drought and ABA.	Responses to stimuli: abiotic stimuli and stresses	1.0	0.9999999999901736	0.0	1.0	205.0	12751.0
	R-JCU-1119287	Vitamin E biosynthesis	Metabolism and regulation	1.0	1.0000000000183145	0.0	6.0	205.0	12746.0
	R-OBR-1119410	Ascorbate biosynthesis	Metabolism and regulation	1.0	1.0000000000089442	0.0	4.0	205.0	12748.0
	R-ACO-3899351	Abscisic acid (ABA) mediated signaling	Metabolism and regulation	1.0	0.9999999999901736	0.0	1.0	205.0	12751.0
	R-HVU-1119424	Plastid glycolysis	Metabolism and regulation	1.0	1.0000000000135123	0.0	29.0	205.0	12723.0
	R-OGR-1119494	Tryptophan biosynthesis	Metabolism and regulation	1.0	1.0000000000102642	0.0	26.0	205.0	12726.0
	R-OBR-1119419	Lysine biosynthesis VI	Metabolism and regulation	1.0	1.0000000000490288	0.0	15.0	205.0	12737.0
	R-OGR-1119496	Pantothenate biosynthesis I	Metabolism and regulation	1.0	1.0000000000285416	0.0	7.0	205.0	12745.0
	R-OLU-1119449	Carotenoid biosynthesis	Metabolism and regulation	1.0	1.0000000000183145	0.0	6.0	205.0	12746.0
	R-TAE-1119553	Asparagine biosynthesis	Metabolism and regulation	1.0	0.9999999999901736	0.0	1.0	205.0	12751.0
	R-OGR-1119479	Valine degradation	Metabolism and regulation	1.0	1.0000000000490288	0.0	15.0	205.0	12737.0
	R-TAE-1119539	Ornithine biosynthesis	Metabolism and regulation	1.0	1.0000000000334388	0.0	8.0	205.0	12744.0
	R-JCU-1119291	Nitrate assimilation	Metabolism and regulation	1.0	1.0000000000089442	0.0	4.0	205.0	12748.0
	R-OLU-1119464	Methylerythritol phosphate pathway	Metabolism and regulation	1.0	1.0000000000089442	0.0	4.0	205.0	12748.0
	R-JCU-1119292	Cytokinins 7-N-glucoside biosynthesis	Metabolism and regulation	1.0	1.000000000005605	0.0	3.0	205.0	12749.0
	R-HVU-1119419	Lysine biosynthesis VI	Metabolism and regulation	1.0	1.0000000000490288	0.0	15.0	205.0	12737.0
	R-JCU-1119295	Homoserine biosynthesis	Metabolism and regulation	1.0	1.000000000034636	0.0	11.0	205.0	12741.0
	R-OLU-1119460	Isoleucine biosynthesis from threonine	Metabolism and regulation	1.0	1.0000000000338043	0.0	2.0	205.0	12750.0
	R-FCR-1119402	Phospholipid biosynthesis I	Metabolism and regulation	1.0	1.0000000000334388	0.0	8.0	205.0	12744.0
	R-HVU-1119417	Stachyose biosynthesis	Metabolism and regulation	1.0	0.9999999999901736	0.0	1.0	205.0	12751.0
	R-JCU-1119297	Beta-alanine biosynthesis III	Metabolism and regulation	1.0	1.0000000000338043	0.0	2.0	205.0	12750.0
	R-LAN-9609102	Flower development	Growth and developmental processes	1.0	1.0000000000301241	0.0	19.0	205.0	12733.0
	R-HVU-1119410	Ascorbate biosynthesis	Metabolism and regulation	1.0	1.0000000000089442	0.0	4.0	205.0	12748.0
	R-OBR-1119402	Phospholipid biosynthesis I	Metabolism and regulation	1.0	1.0000000000334388	0.0	8.0	205.0	12744.0
	R-TAE-1119544	Pantothenate biosynthesis II	Metabolism and regulation	1.0	1.000000000008639	0.0	5.0	205.0	12747.0
	R-CCN-6787011	Jasmonic acid signaling	Metabolism and regulation	1.0	1.0000000000089442	0.0	4.0	205.0	12748.0
	R-OGR-1119484	Folate polyglutamylation II	Metabolism and regulation	1.0	1.0000000000183145	0.0	6.0	205.0	12746.0
	R-TAE-1119540	Leucine biosynthesis	Metabolism and regulation	1.0	1.000000000022241	0.0	22.0	205.0	12730.0
	R-OLU-1119430	Chorismate biosynthesis	Metabolism and regulation	1.0	0.2615674514968148	1.0	18.0	204.0	12734.0
	R-JCU-1119260	Cardiolipin biosynthesis	Metabolism and regulation	1.0	1.000000000008639	0.0	5.0	205.0	12747.0
	R-JCU-1119262	Threonine biosynthesis from homoserine	Metabolism and regulation	1.0	1.000000000008639	0.0	5.0	205.0	12747.0
	R-JCU-1119263	Arginine biosynthesis	Metabolism and regulation	1.0	1.0000000000089442	0.0	4.0	205.0	12748.0
	R-JCU-1119265	Tetrahydrofolate biosynthesis I	Metabolism and regulation	1.0	0.24967969646746052	1.0	17.0	204.0	12735.0
	R-JCU-1119267	Phenylalanine degradation III	Metabolism and regulation	1.0	1.0000000000338043	0.0	2.0	205.0	12750.0
	R-OBR-1119430	Chorismate biosynthesis	Metabolism and regulation	1.0	0.2732677662523332	1.0	19.0	204.0	12733.0
	R-PVE-5632095	Brassinosteroid signaling	Metabolism and regulation	1.0	1.0000000000061513	0.0	31.0	205.0	12721.0
	R-OGL-9675885	Lagging strand synthesis	Cellular processes	1.0	1.0000000000338043	0.0	2.0	205.0	12750.0
	R-HVU-1119402	Phospholipid biosynthesis I	Metabolism and regulation	1.0	1.0000000000334388	0.0	8.0	205.0	12744.0
	R-OBR-1119437	Glutathione redox reactions I	Metabolism and regulation	1.0	0.20019380133827047	1.0	13.0	204.0	12739.0
	R-TAE-1119533	TCA cycle (plant)	Metabolism and regulation	1.0	0.7081879823864812	1.0	76.0	204.0	12676.0
	R-CRU-1119295	Homoserine biosynthesis	Metabolism and regulation	1.0	1.000000000034636	0.0	11.0	205.0	12741.0
	R-ATH-8858053	Polar auxin transport	Metabolism and regulation	1.0	1.0000000000334388	0.0	8.0	205.0	12744.0
	R-CRU-1119297	Beta-alanine biosynthesis III	Metabolism and regulation	1.0	1.0000000000338043	0.0	2.0	205.0	12750.0
	R-TAE-1119534	Pyridoxal 5'-phosphate salvage pathway	Metabolism and regulation	1.0	1.000000000005605	0.0	3.0	205.0	12749.0
	R-CRU-1119291	Nitrate assimilation	Metabolism and regulation	1.0	1.0000000000089442	0.0	4.0	205.0	12748.0
	R-CRU-1119292	Cytokinins 7-N-glucoside biosynthesis	Metabolism and regulation	1.0	1.0000000000338043	0.0	2.0	205.0	12750.0
	R-CRE-3899351	Abscisic acid (ABA) mediated signaling	Metabolism and regulation	1.0	1.0000000000338043	0.0	2.0	205.0	12750.0
	R-OLU-1119428	GDP-D-rhamnose biosynthesis	Metabolism and regulation	1.0	0.9999999999901736	0.0	1.0	205.0	12751.0
	R-TAE-1119531	Flavonoid biosynthesis	Metabolism and regulation	1.0	0.9999999999901736	0.0	1.0	205.0	12751.0
	R-SCR-1119304	Putrescine biosynthesis II	Metabolism and regulation	1.0	1.0000000000338043	0.0	2.0	205.0	12750.0
	R-OLO-9675824	DNA replication Initiation	Cellular processes	1.0	1.0000000000184603	0.0	9.0	205.0	12743.0
	R-TAE-1119516	Trehalose biosynthesis I	Metabolism and regulation	1.0	0.9999999999988853	0.0	30.0	205.0	12722.0
	R-HLH-1119314	Cellulose biosynthesis	Metabolism and regulation	1.0	1.0000000000099571	0.0	34.0	205.0	12718.0
	R-JCU-1119273	Lysine biosynthesis I	Metabolism and regulation	1.0	1.000000000005605	0.0	3.0	205.0	12749.0
	R-JCU-1119274	Monoterpene biosynthesis	Metabolism and regulation	1.0	0.9999999999901736	0.0	1.0	205.0	12751.0
	R-JCU-1119276	Choline biosynthesis III	Metabolism and regulation	1.0	1.000000000008639	0.0	5.0	205.0	12747.0
	R-HLH-1119317	Spermine biosynthesis	Metabolism and regulation	1.0	1.0000000000285416	0.0	7.0	205.0	12745.0
	R-LPR-1119602	Phytyl-PP biosynthesis	Metabolism and regulation	1.0	0.9999999999901736	0.0	1.0	205.0	12751.0
	R-LPR-1119601	Trehalose degradation II	Metabolism and regulation	1.0	1.000000000005605	0.0	3.0	205.0	12749.0
	R-LPR-1119600	Valine biosynthesis	Metabolism and regulation	1.0	1.0000000000490288	0.0	15.0	205.0	12737.0
	R-OBR-1119424	Plastid glycolysis	Metabolism and regulation	1.0	1.0000000000135123	0.0	29.0	205.0	12723.0
	R-MPO-9645850	Activation of pre-replication complex	Cellular processes	1.0	1.0000000000089442	0.0	4.0	205.0	12748.0
	R-TAE-1119523	Tetrahydrofolate biosynthesis II	Metabolism and regulation	1.0	1.000000000034636	0.0	11.0	205.0	12741.0
	R-LAN-8934108	Short day regulated expression of florigens	Growth and developmental processes	1.0	0.9999999999901736	0.0	1.0	205.0	12751.0
	R-OLU-1119495	Citrulline biosynthesis	Metabolism and regulation	1.0	0.9999999999901736	0.0	1.0	205.0	12751.0
	R-OLU-1119496	Pantothenate biosynthesis I	Metabolism and regulation	1.0	1.0000000000184603	0.0	9.0	205.0	12743.0
	R-ACO-5608118	Auxin signalling	Metabolism and regulation	1.0	0.9999999999901736	0.0	1.0	205.0	12751.0
	R-OLU-1119494	Tryptophan biosynthesis	Metabolism and regulation	1.0	1.0000000000102642	0.0	26.0	205.0	12726.0
	R-PPA-1119574	UDP-L-arabinose biosynthesis and transport	Metabolism and regulation	1.0	1.0000000000338043	0.0	2.0	205.0	12750.0
	R-SPC-1119610	Biotin biosynthesis II	Metabolism and regulation	1.0	1.0000000000089442	0.0	4.0	205.0	12748.0
	R-PPA-1119581	Thiosulfate disproportionation III (rhodanese)	Metabolism and regulation	1.0	0.9999999999901736	0.0	1.0	205.0	12751.0
	R-LPR-1119610	Biotin biosynthesis II	Metabolism and regulation	1.0	1.0000000000184603	0.0	9.0	205.0	12743.0
	R-SPC-1119617	Folate polyglutamylation I	Metabolism and regulation	1.0	1.0000000000183145	0.0	6.0	205.0	12746.0
	R-LPR-1119617	Folate polyglutamylation I	Metabolism and regulation	1.0	1.0000000000183145	0.0	6.0	205.0	12746.0
	R-LPR-1119615	Mevalonate pathway	Metabolism and regulation	1.0	1.0000000000334388	0.0	8.0	205.0	12744.0
	R-SLY-9675782	Maturation	Cellular processes	1.0	1.0000000000338043	0.0	2.0	205.0	12750.0
	R-SPC-1119622	Arginine biosynthesis II (acetyl cycle)	Metabolism and regulation	1.0	1.0000000000089442	0.0	4.0	205.0	12748.0
	R-SIN-9639136	Response to Aluminum stress	Responses to stimuli: abiotic stimuli and stresses	1.0	1.000000000005605	0.0	3.0	205.0	12749.0
	R-LPR-1119625	Gibberellin biosynthesis I (non C-3, non C-13 hydroxylation)	Metabolism and regulation	1.0	0.9999999999901736	0.0	1.0	205.0	12751.0
	R-CSI-5632095	Brassinosteroid signaling	Metabolism and regulation	1.0	1.000000000064977	0.0	42.0	205.0	12710.0
	R-SPC-1119629	Thiamine biosynthesis	Metabolism and regulation	1.0	1.0000000000285416	0.0	7.0	205.0	12745.0
	R-LPR-1119629	Thiamine biosynthesis	Metabolism and regulation	1.0	1.0000000000285416	0.0	7.0	205.0	12745.0
	R-CSI-8934036	Long day regulated expression of florigens	Growth and developmental processes	1.0	1.0000000000334388	0.0	8.0	205.0	12744.0
	R-OLU-1119477	Starch biosynthesis	Metabolism and regulation	1.0	1.0000000000285416	0.0	7.0	205.0	12745.0
	R-ECG-1119502	Allantoin degradation	Metabolism and regulation	1.0	1.0000000000089442	0.0	4.0	205.0	12748.0
	R-PPA-1119595	Mannose degradation	Metabolism and regulation	1.0	1.0000000000183145	0.0	6.0	205.0	12746.0
	R-ECG-1119509	Histidine biosynthesis I	Metabolism and regulation	1.0	1.0000000000120846	0.0	21.0	205.0	12731.0
	R-PPA-1119596	Glutamate biosynthesis I	Metabolism and regulation	1.0	0.9999999999901736	0.0	1.0	205.0	12751.0
	R-PPA-1119593	Oleoresin monoterpene volatiles biosynthesis	Metabolism and regulation	1.0	0.9999999999901736	0.0	1.0	205.0	12751.0
	R-PPA-1119594	Pyridoxal 5'-phosphate biosynthesis	Metabolism and regulation	1.0	1.000000000005605	0.0	3.0	205.0	12749.0
	R-OGU-1119494	Tryptophan biosynthesis	Metabolism and regulation	1.0	1.0000000000102642	0.0	26.0	205.0	12726.0
	R-OME-9675824	DNA replication Initiation	Cellular processes	1.0	1.000000000013709	0.0	12.0	205.0	12740.0
	R-OGU-1119496	Pantothenate biosynthesis I	Metabolism and regulation	1.0	1.0000000000285416	0.0	7.0	205.0	12745.0
	R-LPR-1119631	Proline biosynthesis I	Metabolism and regulation	1.0	1.0000000000285416	0.0	7.0	205.0	12745.0
	R-ECG-1119501	S-adenosyl-L-methionine cycle	Metabolism and regulation	1.0	1.0000000000490288	0.0	15.0	205.0	12737.0
	R-OLU-1119484	Folate polyglutamylation II	Metabolism and regulation	1.0	1.0000000000183145	0.0	6.0	205.0	12746.0
	R-SPC-1119600	Valine biosynthesis	Metabolism and regulation	1.0	1.0000000000301241	0.0	19.0	205.0	12733.0
	R-ECG-1119516	Trehalose biosynthesis I	Metabolism and regulation	1.0	0.9999999999988853	0.0	30.0	205.0	12722.0
	R-ECG-1119513	Pinobanksin biosynthesis	Metabolism and regulation	1.0	0.9999999999901736	0.0	1.0	205.0	12751.0
	R-SPC-1119602	Phytyl-PP biosynthesis	Metabolism and regulation	1.0	0.9999999999901736	0.0	1.0	205.0	12751.0
	R-OGU-1119477	Starch biosynthesis	Metabolism and regulation	1.0	1.0000000000490288	0.0	15.0	205.0	12737.0
	R-OGU-1119479	Valine degradation	Metabolism and regulation	1.0	1.000000000022241	0.0	22.0	205.0	12730.0
	R-OGU-1119484	Folate polyglutamylation II	Metabolism and regulation	1.0	1.0000000000183145	0.0	6.0	205.0	12746.0
	R-CCL-9030654	Primary root development	Growth and developmental processes	1.0	1.0000000000338043	0.0	2.0	205.0	12750.0
	R-ACH-9640760	G1 phase	Cellular processes	1.0	1.000000000034636	0.0	11.0	205.0	12741.0
	R-FVE-9826782	Regulation of seed germination and coleoptile growth under submergence and normal gravity environment	Responses to stimuli: abiotic stimuli and stresses	1.0	0.9999999999901736	0.0	1.0	205.0	12751.0
	R-FCR-1119494	Tryptophan biosynthesis	Metabolism and regulation	1.0	1.0000000000102642	0.0	26.0	205.0	12726.0
	R-FCR-1119496	Pantothenate biosynthesis I	Metabolism and regulation	1.0	1.0000000000184603	0.0	9.0	205.0	12743.0
	R-OGU-1119465	Sucrose biosynthesis	Metabolism and regulation	1.0	1.000000000013709	0.0	12.0	205.0	12740.0
	R-OBR-1119496	Pantothenate biosynthesis I	Metabolism and regulation	1.0	1.0000000000184603	0.0	9.0	205.0	12743.0
	R-ECG-1119523	Tetrahydrofolate biosynthesis II	Metabolism and regulation	1.0	1.000000000034636	0.0	11.0	205.0	12741.0
	R-CCP-8868949	Intracellular auxin transport	Metabolism and regulation	1.0	0.9999999999989537	0.0	13.0	205.0	12739.0
	R-HLH-1119370	Sterol biosynthesis	Metabolism and regulation	1.0	1.0000000000089442	0.0	4.0	205.0	12748.0
	R-CCL-9030680	Crown root development	Growth and developmental processes	1.0	0.9999999999901736	0.0	1.0	205.0	12751.0
	R-FCR-1119484	Folate polyglutamylation II	Metabolism and regulation	1.0	1.0000000000183145	0.0	6.0	205.0	12746.0
	R-HLH-1119374	Abscisic acid biosynthesis	Metabolism and regulation	1.0	0.9999999999901736	0.0	1.0	205.0	12751.0
	R-FVE-8858053	Polar auxin transport	Metabolism and regulation	1.0	1.0000000000334388	0.0	8.0	205.0	12744.0
	R-HLH-1119378	Myo-inositol biosynthesis	Metabolism and regulation	1.0	0.09126974642792657	1.0	5.0	204.0	12747.0
	R-SCR-1119367	Polyisoprenoid biosynthesis	Metabolism and regulation	1.0	1.000000000001943	0.0	20.0	205.0	12732.0
	R-OBR-1119494	Tryptophan biosynthesis	Metabolism and regulation	1.0	1.0000000000541358	0.0	27.0	205.0	12725.0
	R-ECG-1119539	Ornithine biosynthesis	Metabolism and regulation	1.0	1.0000000000334388	0.0	8.0	205.0	12744.0
	R-OBR-1119495	Citrulline biosynthesis	Metabolism and regulation	1.0	0.9999999999901736	0.0	1.0	205.0	12751.0
	R-OGU-1119456	Brassinosteroid biosynthesis II	Metabolism and regulation	1.0	1.000000000005605	0.0	3.0	205.0	12749.0
	R-OBR-1119486	IAA biosynthesis I	Metabolism and regulation	1.0	0.9999999999901736	0.0	1.0	205.0	12751.0
	R-HVU-1119496	Pantothenate biosynthesis I	Metabolism and regulation	1.0	1.000000000008639	0.0	5.0	205.0	12747.0
	R-OGU-1119464	Methylerythritol phosphate pathway	Metabolism and regulation	1.0	1.0000000000089442	0.0	4.0	205.0	12748.0
	R-SCR-1119370	Sterol biosynthesis	Metabolism and regulation	1.0	1.000000000008639	0.0	5.0	205.0	12747.0
	R-ECG-1119533	TCA cycle (plant)	Metabolism and regulation	1.0	0.7081879823864812	1.0	76.0	204.0	12676.0
	R-ECG-1119534	Pyridoxal 5'-phosphate salvage pathway	Metabolism and regulation	1.0	1.000000000005605	0.0	3.0	205.0	12749.0
	R-ECG-1119531	Flavonoid biosynthesis	Metabolism and regulation	1.0	0.9999999999901736	0.0	1.0	205.0	12751.0
	R-HVU-1119494	Tryptophan biosynthesis	Metabolism and regulation	1.0	1.0000000000136324	0.0	24.0	205.0	12728.0
	R-ZJA-5679411	Gibberellin signaling	Metabolism and regulation	1.0	1.000000000005605	0.0	3.0	205.0	12749.0
	R-FCR-1119477	Starch biosynthesis	Metabolism and regulation	1.0	1.0000000000497915	0.0	14.0	205.0	12738.0
	R-SCR-1119379	Flavin biosynthesis	Metabolism and regulation	1.0	1.0000000000183145	0.0	6.0	205.0	12746.0
	R-FCR-1119479	Valine degradation	Metabolism and regulation	1.0	1.000000000022241	0.0	22.0	205.0	12730.0
	R-OGU-1119449	Carotenoid biosynthesis	Metabolism and regulation	1.0	1.000000000008639	0.0	5.0	205.0	12747.0
	R-SCR-1119378	Myo-inositol biosynthesis	Metabolism and regulation	1.0	0.09126974642792657	1.0	5.0	204.0	12747.0
	R-SPC-1119631	Proline biosynthesis I	Metabolism and regulation	1.0	1.0000000000285416	0.0	7.0	205.0	12745.0
	R-SCR-1119374	Abscisic acid biosynthesis	Metabolism and regulation	1.0	0.9999999999901736	0.0	1.0	205.0	12751.0
	R-TPR-1119600	Valine biosynthesis	Metabolism and regulation	1.0	1.0000000000301241	0.0	19.0	205.0	12733.0
	R-ECG-1119540	Leucine biosynthesis	Metabolism and regulation	1.0	1.000000000022241	0.0	22.0	205.0	12730.0
	R-MAC-9030680	Crown root development	Growth and developmental processes	1.0	1.0000000000338043	0.0	2.0	205.0	12750.0
	R-TPR-1119601	Trehalose degradation II	Metabolism and regulation	1.0	1.000000000005605	0.0	3.0	205.0	12749.0
	R-TPR-1119602	Phytyl-PP biosynthesis	Metabolism and regulation	1.0	0.9999999999901736	0.0	1.0	205.0	12751.0
	R-OGU-1119452	Galactose degradation II	Metabolism and regulation	1.0	1.0000000000490288	0.0	15.0	205.0	12737.0
	R-ECG-1119544	Pantothenate biosynthesis II	Metabolism and regulation	1.0	1.0000000000184603	0.0	9.0	205.0	12743.0
	R-HVU-1119484	Folate polyglutamylation II	Metabolism and regulation	1.0	1.0000000000183145	0.0	6.0	205.0	12746.0
	R-PVU-1119509	Histidine biosynthesis I	Metabolism and regulation	1.0	1.0000000000120846	0.0	21.0	205.0	12731.0
	R-PVU-1119506	tyrosine degradation I	Metabolism and regulation	1.0	0.9999999999901736	0.0	1.0	205.0	12751.0
	R-FCR-1119464	Methylerythritol phosphate pathway	Metabolism and regulation	1.0	1.0000000000089442	0.0	4.0	205.0	12748.0
	R-FCR-1119465	Sucrose biosynthesis	Metabolism and regulation	1.0	1.000000000034636	0.0	11.0	205.0	12741.0
	R-PVU-1119502	Allantoin degradation	Metabolism and regulation	1.0	1.0000000000089442	0.0	4.0	205.0	12748.0
	R-PVU-1119501	S-adenosyl-L-methionine cycle	Metabolism and regulation	1.0	1.0000000000490288	0.0	15.0	205.0	12737.0
	R-HVU-1119477	Starch biosynthesis	Metabolism and regulation	1.0	1.0000000000497915	0.0	14.0	205.0	12738.0
	R-HVU-1119479	Valine degradation	Metabolism and regulation	1.0	1.000000000022241	0.0	22.0	205.0	12730.0
	R-VRA-8858053	Polar auxin transport	Metabolism and regulation	1.0	1.0000000000334388	0.0	8.0	205.0	12744.0
	R-PPA-1119617	Folate polyglutamylation I	Metabolism and regulation	1.0	1.0000000000183145	0.0	6.0	205.0	12746.0
	R-NCO-9675824	DNA replication Initiation	Cellular processes	1.0	1.0000000000490288	0.0	15.0	205.0	12737.0
	R-PPA-1119615	Mevalonate pathway	Metabolism and regulation	1.0	1.0000000000184603	0.0	9.0	205.0	12743.0
	R-PVU-1119516	Trehalose biosynthesis I	Metabolism and regulation	1.0	0.9999999999988853	0.0	30.0	205.0	12722.0
	R-PPA-1119612	Cysteine degradation	Metabolism and regulation	1.0	0.9999999999901736	0.0	1.0	205.0	12751.0
	R-PPA-1119610	Biotin biosynthesis II	Metabolism and regulation	1.0	1.0000000000184603	0.0	9.0	205.0	12743.0
	R-OBA-1119263	Arginine biosynthesis	Metabolism and regulation	1.0	1.0000000000089442	0.0	4.0	205.0	12748.0
	R-OBA-1119262	Threonine biosynthesis from homoserine	Metabolism and regulation	1.0	1.0000000000089442	0.0	4.0	205.0	12748.0
	R-OBA-1119265	Tetrahydrofolate biosynthesis I	Metabolism and regulation	1.0	1.000000000034636	0.0	11.0	205.0	12741.0
	R-LPR-1119570	Cytosolic glycolysis	Metabolism and regulation	1.0	0.6405518797253755	1.0	63.0	204.0	12689.0
	R-OBA-1119261	Salicylate biosynthesis	Metabolism and regulation	1.0	0.9999999999989537	0.0	13.0	205.0	12739.0
	R-OBA-1119260	Cardiolipin biosynthesis	Metabolism and regulation	1.0	1.0000000000089442	0.0	4.0	205.0	12748.0
	R-CQI-5608118	Auxin signalling	Metabolism and regulation	1.0	1.0000000000183145	0.0	6.0	205.0	12746.0
	R-SLY-9675815	Leading strand synthesis	Cellular processes	1.0	1.000000000005605	0.0	3.0	205.0	12749.0
	R-LPR-1119574	UDP-L-arabinose biosynthesis and transport	Metabolism and regulation	1.0	0.9999999999901736	0.0	1.0	205.0	12751.0
	R-PTI-5632095	Brassinosteroid signaling	Metabolism and regulation	1.0	1.0000000000061513	0.0	31.0	205.0	12721.0
	R-PPA-1119629	Thiamine biosynthesis	Metabolism and regulation	1.0	1.0000000000285416	0.0	7.0	205.0	12745.0
	R-PPA-1119628	GDP-mannose metabolism	Metabolism and regulation	1.0	1.0000000000183145	0.0	6.0	205.0	12746.0
	R-PPA-1119625	Gibberellin biosynthesis I (non C-3, non C-13 hydroxylation)	Metabolism and regulation	1.0	1.0000000000338043	0.0	2.0	205.0	12750.0
	R-PVU-1119523	Tetrahydrofolate biosynthesis II	Metabolism and regulation	1.0	1.000000000034636	0.0	11.0	205.0	12741.0
	R-MPO-5654909	Xylan biosynthesis	Metabolism and regulation	1.0	1.0000000000338043	0.0	2.0	205.0	12750.0
	R-OEU-9030557	Lateral root initiation	Growth and developmental processes	1.0	0.9999999999901736	0.0	1.0	205.0	12751.0
	R-SLY-9675824	DNA replication Initiation	Cellular processes	1.0	1.000000000034636	0.0	11.0	205.0	12741.0
	R-PVU-1119539	Ornithine biosynthesis	Metabolism and regulation	1.0	1.0000000000334388	0.0	8.0	205.0	12744.0
	R-PVU-1119535	Glutamate biosynthesis IV	Metabolism and regulation	1.0	1.0000000000089442	0.0	4.0	205.0	12748.0
	R-LPR-1119594	Pyridoxal 5'-phosphate biosynthesis	Metabolism and regulation	1.0	1.000000000005605	0.0	3.0	205.0	12749.0
	R-OBA-1119287	Vitamin E biosynthesis	Metabolism and regulation	1.0	1.000000000008639	0.0	5.0	205.0	12747.0
	R-PVU-1119534	Pyridoxal 5'-phosphate salvage pathway	Metabolism and regulation	1.0	1.000000000005605	0.0	3.0	205.0	12749.0
	R-STU-9675815	Leading strand synthesis	Cellular processes	1.0	0.9999999999901736	0.0	1.0	205.0	12751.0
	R-PVU-1119533	TCA cycle (plant)	Metabolism and regulation	1.0	0.7128325059563387	1.0	77.0	204.0	12675.0
	R-PPA-1119631	Proline biosynthesis I	Metabolism and regulation	1.0	1.0000000000285416	0.0	7.0	205.0	12745.0
	R-OBA-1119281	Aspartate biosynthesis I	Metabolism and regulation	1.0	1.000000000005605	0.0	3.0	205.0	12749.0
	R-ATR-9623703	HSFA7/ HSFA6B-regulatory network-induced by drought and ABA.	Responses to stimuli: abiotic stimuli and stresses	1.0	1.0000000000089442	0.0	4.0	205.0	12748.0
	R-OBA-1119289	Arginine degradation	Metabolism and regulation	1.0	1.000000000008639	0.0	5.0	205.0	12747.0
	R-ECU-9640760	G1 phase	Cellular processes	1.0	1.0000000000338043	0.0	2.0	205.0	12750.0
	R-OBA-1119276	Choline biosynthesis III	Metabolism and regulation	1.0	0.9999999999901736	0.0	1.0	205.0	12751.0
	R-PVU-1119544	Pantothenate biosynthesis II	Metabolism and regulation	1.0	1.0000000000184603	0.0	9.0	205.0	12743.0
	R-STU-9675824	DNA replication Initiation	Cellular processes	1.0	1.000000000034636	0.0	11.0	205.0	12741.0
	R-PVU-1119540	Leucine biosynthesis	Metabolism and regulation	1.0	1.000000000022241	0.0	22.0	205.0	12730.0
	R-JRE-6787011	Jasmonic acid signaling	Metabolism and regulation	1.0	1.000000000005605	0.0	3.0	205.0	12749.0
	R-ZJA-6787011	Jasmonic acid signaling	Metabolism and regulation	1.0	0.14746112148804968	1.0	9.0	204.0	12743.0
	R-MAC-1119625	Gibberellin biosynthesis I (non C-3, non C-13 hydroxylation)	Metabolism and regulation	1.0	0.9999999999901736	0.0	1.0	205.0	12751.0
	R-MAC-1119629	Thiamine biosynthesis	Metabolism and regulation	1.0	1.0000000000285416	0.0	7.0	205.0	12745.0
	R-MAC-1119620	GDP-L-fucose biosynthesis I (from GDP-D-mannose)	Metabolism and regulation	1.0	0.9999999999901736	0.0	1.0	205.0	12751.0
	R-SIN-9030557	Lateral root initiation	Growth and developmental processes	1.0	0.9999999999901736	0.0	1.0	205.0	12751.0
	R-STU-9675885	Lagging strand synthesis	Cellular processes	1.0	0.9999999999901736	0.0	1.0	205.0	12751.0
	R-JCU-9030908	Underwater shoot and internode elongation	Responses to stimuli: abiotic stimuli and stresses	1.0	1.000000000008639	0.0	5.0	205.0	12747.0
	R-MAC-1119631	Proline biosynthesis I	Metabolism and regulation	1.0	1.0000000000285416	0.0	7.0	205.0	12745.0
	R-PVU-1119568	Pantothenate biosynthesis III	Metabolism and regulation	1.0	1.000000000008639	0.0	5.0	205.0	12747.0
	R-OBA-1119295	Homoserine biosynthesis	Metabolism and regulation	1.0	1.000000000034636	0.0	11.0	205.0	12741.0
	R-OSI-6787011	Jasmonic acid signaling	Metabolism and regulation	1.0	1.0000000000183145	0.0	6.0	205.0	12746.0
	R-OBA-1119297	Beta-alanine biosynthesis III	Metabolism and regulation	1.0	1.0000000000338043	0.0	2.0	205.0	12750.0
	R-OBA-1119291	Nitrate assimilation	Metabolism and regulation	1.0	1.000000000008639	0.0	5.0	205.0	12747.0
	R-BVU-3899351	Abscisic acid (ABA) mediated signaling	Metabolism and regulation	1.0	0.9999999999901736	0.0	1.0	205.0	12751.0
	R-ATR-5655101	Xyloglucan biosynthesis	Metabolism and regulation	1.0	1.000000000005605	0.0	3.0	205.0	12749.0
	R-PVU-1119579	Glycine betaine biosynthesis III	Metabolism and regulation	1.0	0.9999999999901736	0.0	1.0	205.0	12751.0
	R-PVU-1119574	UDP-L-arabinose biosynthesis and transport	Metabolism and regulation	1.0	0.9999999999901736	0.0	1.0	205.0	12751.0
	R-CSA-3899351	Abscisic acid (ABA) mediated signaling	Metabolism and regulation	1.0	0.9999999999901736	0.0	1.0	205.0	12751.0
	R-PVU-1119570	Cytosolic glycolysis	Metabolism and regulation	1.0	0.6405518797253755	1.0	63.0	204.0	12689.0
	R-SPC-9639136	Response to Aluminum stress	Responses to stimuli: abiotic stimuli and stresses	1.0	1.000000000005605	0.0	3.0	205.0	12749.0
	R-SLY-9675885	Lagging strand synthesis	Cellular processes	1.0	0.9999999999901736	0.0	1.0	205.0	12751.0
	R-OSA-9646031	G1/S-specific transcription	Cellular processes	1.0	1.000000000000816	0.0	36.0	205.0	12716.0
	R-HVU-1119509	Histidine biosynthesis I	Metabolism and regulation	1.0	1.0000000000120846	0.0	21.0	205.0	12731.0
	R-CLA-1119419	Lysine biosynthesis VI	Metabolism and regulation	1.0	1.0000000000301241	0.0	19.0	205.0	12733.0
	R-PVU-1119594	Pyridoxal 5'-phosphate biosynthesis	Metabolism and regulation	1.0	1.000000000005605	0.0	3.0	205.0	12749.0
	R-HVU-1119502	Allantoin degradation	Metabolism and regulation	1.0	1.0000000000089442	0.0	4.0	205.0	12748.0
	R-CLA-1119424	Plastid glycolysis	Metabolism and regulation	1.0	1.0000000000135123	0.0	29.0	205.0	12723.0
	R-HVU-1119501	S-adenosyl-L-methionine cycle	Metabolism and regulation	1.0	1.0000000000490288	0.0	15.0	205.0	12737.0
	R-TAE-1119594	Pyridoxal 5'-phosphate biosynthesis	Metabolism and regulation	1.0	1.000000000005605	0.0	3.0	205.0	12749.0
	R-LAN-9035605	Regulation of seed size	Growth and developmental processes	1.0	0.9999999999901736	0.0	1.0	205.0	12751.0
	R-NCO-9638808	Response to salinity	Responses to stimuli: abiotic stimuli and stresses	1.0	0.061807088010643996	1.0	3.0	204.0	12749.0
	R-TAE-1119580	IAA biosynthesis II	Metabolism and regulation	1.0	0.9999999999901736	0.0	1.0	205.0	12751.0
	R-CLA-1119430	Chorismate biosynthesis	Metabolism and regulation	1.0	0.32905908586599686	1.0	24.0	204.0	12728.0
	R-OOF-8858053	Polar auxin transport	Metabolism and regulation	1.0	1.0000000000334388	0.0	8.0	205.0	12744.0
	R-TAE-1119570	Cytosolic glycolysis	Metabolism and regulation	1.0	0.6405518797253755	1.0	63.0	204.0	12689.0
	R-CLA-1119402	Phospholipid biosynthesis I	Metabolism and regulation	1.0	1.0000000000334388	0.0	8.0	205.0	12744.0
	R-OBR-1119513	Pinobanksin biosynthesis	Metabolism and regulation	1.0	0.9999999999901736	0.0	1.0	205.0	12751.0
	R-OBR-1119516	Trehalose biosynthesis I	Metabolism and regulation	1.0	1.000000000013709	0.0	12.0	205.0	12740.0
	R-TAE-1119574	UDP-L-arabinose biosynthesis and transport	Metabolism and regulation	1.0	1.0000000000338043	0.0	2.0	205.0	12750.0
	R-CLA-1119410	Ascorbate biosynthesis	Metabolism and regulation	1.0	1.0000000000089442	0.0	4.0	205.0	12748.0
	R-OBR-1119501	S-adenosyl-L-methionine cycle	Metabolism and regulation	1.0	1.0000000000490288	0.0	15.0	205.0	12737.0
	R-OBR-1119502	Allantoin degradation	Metabolism and regulation	1.0	1.000000000008639	0.0	5.0	205.0	12747.0
	R-AOF-9030654	Primary root development	Growth and developmental processes	1.0	1.0000000000338043	0.0	2.0	205.0	12750.0
	R-TAE-1119568	Pantothenate biosynthesis III	Metabolism and regulation	1.0	1.000000000008639	0.0	5.0	205.0	12747.0
	R-LAN-5608118	Auxin signalling	Metabolism and regulation	1.0	1.0000000000338043	0.0	2.0	205.0	12750.0
	R-TAE-1119567	Beta-alanine biosynthesis I	Metabolism and regulation	1.0	0.9999999999901736	0.0	1.0	205.0	12751.0
	R-OBR-1119509	Histidine biosynthesis I	Metabolism and regulation	1.0	1.0000000000301241	0.0	19.0	205.0	12733.0
	R-OGR-1119402	Phospholipid biosynthesis I	Metabolism and regulation	1.0	1.0000000000334388	0.0	8.0	205.0	12744.0
	R-OES-9675824	DNA replication Initiation	Cellular processes	1.0	1.0000000000184603	0.0	9.0	205.0	12743.0
	R-CLA-1119465	Sucrose biosynthesis	Metabolism and regulation	1.0	1.000000000034636	0.0	11.0	205.0	12741.0
	R-CLA-1119464	Methylerythritol phosphate pathway	Metabolism and regulation	1.0	1.000000000005605	0.0	3.0	205.0	12749.0
	R-ONI-9826782	Regulation of seed germination and coleoptile growth under submergence and normal gravity environment	Responses to stimuli: abiotic stimuli and stresses	1.0	1.0000000000334388	0.0	8.0	205.0	12744.0
	R-STU-3899351	Abscisic acid (ABA) mediated signaling	Metabolism and regulation	1.0	1.0000000000089442	0.0	4.0	205.0	12748.0
	R-OGR-1119410	Ascorbate biosynthesis	Metabolism and regulation	1.0	1.0000000000089442	0.0	4.0	205.0	12748.0
	R-OLU-1119501	S-adenosyl-L-methionine cycle	Metabolism and regulation	1.0	1.0000000000490288	0.0	15.0	205.0	12737.0
	R-CLA-1119479	Valine degradation	Metabolism and regulation	1.0	1.0000000000490288	0.0	15.0	205.0	12737.0
	R-CLA-1119477	Starch biosynthesis	Metabolism and regulation	1.0	1.0000000000497915	0.0	14.0	205.0	12738.0
	R-TPR-9639136	Response to Aluminum stress	Responses to stimuli: abiotic stimuli and stresses	1.0	1.000000000005605	0.0	3.0	205.0	12749.0
	R-OGR-1119424	Plastid glycolysis	Metabolism and regulation	1.0	1.0000000000135123	0.0	29.0	205.0	12723.0
	R-EGR-9675782	Maturation	Cellular processes	1.0	0.9999999999901736	0.0	1.0	205.0	12751.0
	R-CLA-1119443	Ammonia assimilation cycle	Metabolism and regulation	1.0	1.0000000000338043	0.0	2.0	205.0	12750.0
	R-OGR-1119430	Chorismate biosynthesis	Metabolism and regulation	1.0	0.32905908586599686	1.0	24.0	204.0	12728.0
	R-OSA-5632095	Brassinosteroid signaling	Metabolism and regulation	1.0	1.0000000000321365	0.0	111.0	205.0	12641.0
	R-OGR-1119419	Lysine biosynthesis VI	Metabolism and regulation	1.0	1.0000000000301241	0.0	19.0	205.0	12733.0
	R-PPA-1119601	Trehalose degradation II	Metabolism and regulation	1.0	1.0000000000184603	0.0	9.0	205.0	12743.0
	R-PPA-1119602	Phytyl-PP biosynthesis	Metabolism and regulation	1.0	0.9999999999901736	0.0	1.0	205.0	12751.0
	R-PPA-1119600	Valine biosynthesis	Metabolism and regulation	1.0	1.0000000000301241	0.0	19.0	205.0	12733.0
	R-MAC-9639136	Response to Aluminum stress	Responses to stimuli: abiotic stimuli and stresses	1.0	1.000000000005605	0.0	3.0	205.0	12749.0
	R-CLA-1119449	Carotenoid biosynthesis	Metabolism and regulation	1.0	0.9999999999901736	0.0	1.0	205.0	12751.0
	R-OSI-8858053	Polar auxin transport	Metabolism and regulation	1.0	1.0000000000334388	0.0	8.0	205.0	12744.0
	R-CLA-1119456	Brassinosteroid biosynthesis II	Metabolism and regulation	1.0	1.000000000005605	0.0	3.0	205.0	12749.0
	R-CCP-9640760	G1 phase	Cellular processes	1.0	0.9999999999901736	0.0	1.0	205.0	12751.0
	R-PTA-3899351	Abscisic acid (ABA) mediated signaling	Metabolism and regulation	1.0	0.9999999999901736	0.0	1.0	205.0	12751.0
	R-TAE-1119629	Thiamine biosynthesis	Metabolism and regulation	1.0	1.0000000000285416	0.0	7.0	205.0	12745.0
	R-NAT-9645850	Activation of pre-replication complex	Cellular processes	1.0	1.0000000000338043	0.0	2.0	205.0	12750.0
	R-VVN-9623703	HSFA7/ HSFA6B-regulatory network-induced by drought and ABA.	Responses to stimuli: abiotic stimuli and stresses	1.0	1.0000000000338043	0.0	2.0	205.0	12750.0
	R-TAE-1119625	Gibberellin biosynthesis I (non C-3, non C-13 hydroxylation)	Metabolism and regulation	1.0	0.9999999999901736	0.0	1.0	205.0	12751.0
	R-HLH-1119464	Methylerythritol phosphate pathway	Metabolism and regulation	1.0	0.9999999999901736	0.0	1.0	205.0	12751.0
	R-HLH-1119465	Sucrose biosynthesis	Metabolism and regulation	1.0	1.0000000000285416	0.0	7.0	205.0	12745.0
	R-FCR-1119332	Jasmonic acid biosynthesis	Metabolism and regulation	1.0	1.0000000000338043	0.0	2.0	205.0	12750.0
	R-FCR-1119334	Ethylene biosynthesis from methionine	Metabolism and regulation	1.0	0.9999999999901736	0.0	1.0	205.0	12751.0
	R-OGU-1119304	Putrescine biosynthesis II	Metabolism and regulation	1.0	1.0000000000338043	0.0	2.0	205.0	12750.0
	R-OBR-1119341	Galactosylcyclitol biosynthesis	Metabolism and regulation	1.0	1.000000000013709	0.0	12.0	205.0	12740.0
	R-HVU-1119344	Hydroxycinnamic acid serotonin amides biosynthesis	Metabolism and regulation	1.0	0.9999999999901736	0.0	1.0	205.0	12751.0
	R-OBR-1119332	Jasmonic acid biosynthesis	Metabolism and regulation	1.0	1.0000000000338043	0.0	2.0	205.0	12750.0
	R-CLA-1119265	Tetrahydrofolate biosynthesis I	Metabolism and regulation	1.0	1.000000000034636	0.0	11.0	205.0	12741.0
	R-HVU-1119343	Spermidine biosynthesis	Metabolism and regulation	1.0	1.0000000000083529	0.0	18.0	205.0	12734.0
	R-OBR-1119334	Ethylene biosynthesis from methionine	Metabolism and regulation	1.0	0.9999999999901736	0.0	1.0	205.0	12751.0
	R-HVU-1119349	S-methylmethionine cycle	Metabolism and regulation	1.0	1.000000000008639	0.0	5.0	205.0	12747.0
	R-OBR-1119337	Proline degradation	Metabolism and regulation	1.0	0.9999999999901736	0.0	1.0	205.0	12751.0
	R-OGR-1119570	Cytosolic glycolysis	Metabolism and regulation	1.0	0.6405518797253755	1.0	63.0	204.0	12689.0
	R-CRU-1119394	Pantothenate and coenzyme A biosynthesis III	Metabolism and regulation	1.0	1.0000000000255267	0.0	16.0	205.0	12736.0
	R-TAE-1119631	Proline biosynthesis I	Metabolism and regulation	1.0	1.0000000000285416	0.0	7.0	205.0	12745.0
	R-CLA-1119263	Arginine biosynthesis	Metabolism and regulation	1.0	1.0000000000334388	0.0	8.0	205.0	12744.0
	R-OGR-1119574	UDP-L-arabinose biosynthesis and transport	Metabolism and regulation	1.0	0.9999999999901736	0.0	1.0	205.0	12751.0
	R-HVU-1119341	Galactosylcyclitol biosynthesis	Metabolism and regulation	1.0	1.000000000013709	0.0	12.0	205.0	12740.0
	R-CLA-1119262	Threonine biosynthesis from homoserine	Metabolism and regulation	1.0	1.000000000008639	0.0	5.0	205.0	12747.0
	R-CLA-1119260	Cardiolipin biosynthesis	Metabolism and regulation	1.0	1.0000000000089442	0.0	4.0	205.0	12748.0
	R-DRO-9030557	Lateral root initiation	Growth and developmental processes	1.0	0.9999999999901736	0.0	1.0	205.0	12751.0
	R-TAE-1119617	Folate polyglutamylation I	Metabolism and regulation	1.0	1.0000000000183145	0.0	6.0	205.0	12746.0
	R-DRO-1119631	Proline biosynthesis I	Metabolism and regulation	1.0	1.0000000000285416	0.0	7.0	205.0	12745.0
	R-TAE-1119615	Mevalonate pathway	Metabolism and regulation	1.0	1.0000000000184603	0.0	9.0	205.0	12743.0
	R-FCR-1119321	Glycerol degradation I	Metabolism and regulation	1.0	1.0000000000338043	0.0	2.0	205.0	12750.0
	R-OLU-1119300	Glycolipid desaturation	Metabolism and regulation	1.0	1.0000000000338043	0.0	2.0	205.0	12750.0
	R-HLH-1119456	Brassinosteroid biosynthesis II	Metabolism and regulation	1.0	1.000000000005605	0.0	3.0	205.0	12749.0
	R-FCR-1119325	Sphingolipid metabolism	Metabolism and regulation	1.0	0.9999999999901736	0.0	1.0	205.0	12751.0
	R-HVU-1119334	Ethylene biosynthesis from methionine	Metabolism and regulation	1.0	0.9999999999901736	0.0	1.0	205.0	12751.0
	R-OBR-1119321	Glycerol degradation I	Metabolism and regulation	1.0	1.0000000000338043	0.0	2.0	205.0	12750.0
	R-BVU-9675824	DNA replication Initiation	Cellular processes	1.0	1.0000000000184603	0.0	9.0	205.0	12743.0
	R-HVU-1119332	Jasmonic acid biosynthesis	Metabolism and regulation	1.0	1.0000000000338043	0.0	2.0	205.0	12750.0
	R-OBR-1119325	Sphingolipid metabolism	Metabolism and regulation	1.0	0.046721234457817444	1.0	2.0	204.0	12750.0
	R-TAE-1119602	Phytyl-PP biosynthesis	Metabolism and regulation	1.0	0.9999999999901736	0.0	1.0	205.0	12751.0
	R-HLH-1119484	Folate polyglutamylation II	Metabolism and regulation	1.0	1.0000000000183145	0.0	6.0	205.0	12746.0
	R-FCR-1119314	Cellulose biosynthesis	Metabolism and regulation	1.0	1.0000000000099571	0.0	34.0	205.0	12718.0
	R-NAT-9618218	Arsenic uptake and detoxification	Responses to stimuli: abiotic stimuli and stresses	1.0	1.0000000000089442	0.0	4.0	205.0	12748.0
	R-FCR-1119317	Spermine biosynthesis	Metabolism and regulation	1.0	1.0000000000285416	0.0	7.0	205.0	12745.0
	R-FCR-1119318	Proline biosynthesis V (from arginine)	Metabolism and regulation	1.0	1.0000000000089442	0.0	4.0	205.0	12748.0
	R-OBR-1119354	Asparagine biosynthesis III	Metabolism and regulation	1.0	0.9999999999901736	0.0	1.0	205.0	12751.0
	R-HVU-1119321	Glycerol degradation I	Metabolism and regulation	1.0	1.0000000000338043	0.0	2.0	205.0	12750.0
	R-CRU-1119378	Myo-inositol biosynthesis	Metabolism and regulation	1.0	0.09126974642792657	1.0	5.0	204.0	12747.0
	R-CRU-1119379	Flavin biosynthesis	Metabolism and regulation	1.0	1.0000000000183145	0.0	6.0	205.0	12746.0
	R-HVU-1119325	Sphingolipid metabolism	Metabolism and regulation	1.0	0.9999999999901736	0.0	1.0	205.0	12751.0
	R-TAE-1119610	Biotin biosynthesis II	Metabolism and regulation	1.0	1.0000000000184603	0.0	9.0	205.0	12743.0
	R-CRU-1119374	Abscisic acid biosynthesis	Metabolism and regulation	1.0	0.9999999999901736	0.0	1.0	205.0	12751.0
	R-OGR-1119594	Pyridoxal 5'-phosphate biosynthesis	Metabolism and regulation	1.0	1.000000000005605	0.0	3.0	205.0	12749.0
	R-CRU-1119375	Cytokinins 9-N-glucoside biosynthesis	Metabolism and regulation	1.0	1.0000000000338043	0.0	2.0	205.0	12750.0
	R-BOL-6788019	Salicylic acid signaling	Metabolism and regulation	1.0	0.9999999999901736	0.0	1.0	205.0	12751.0
	R-CRU-1119370	Sterol biosynthesis	Metabolism and regulation	1.0	1.0000000000183145	0.0	6.0	205.0	12746.0
	R-HLH-1119479	Valine degradation	Metabolism and regulation	1.0	1.0000000000490288	0.0	15.0	205.0	12737.0
	R-HVU-1119317	Spermine biosynthesis	Metabolism and regulation	1.0	1.0000000000334388	0.0	8.0	205.0	12744.0
	R-HLH-1119477	Starch biosynthesis	Metabolism and regulation	1.0	1.0000000000497915	0.0	14.0	205.0	12738.0
	R-HVU-1119318	Proline biosynthesis V (from arginine)	Metabolism and regulation	1.0	1.0000000000334388	0.0	8.0	205.0	12744.0
	R-FCR-1119304	Putrescine biosynthesis II	Metabolism and regulation	1.0	1.0000000000338043	0.0	2.0	205.0	12750.0
	R-OBR-1119343	Spermidine biosynthesis	Metabolism and regulation	1.0	1.0000000000190652	0.0	17.0	205.0	12735.0
	R-OBR-1119344	Hydroxycinnamic acid serotonin amides biosynthesis	Metabolism and regulation	1.0	0.9999999999901736	0.0	1.0	205.0	12751.0
	R-CRU-1119388	IAA biosynthesis VI (via indole-3-acetamide)	Metabolism and regulation	1.0	1.0000000000183145	0.0	6.0	205.0	12746.0
	R-HVU-1119314	Cellulose biosynthesis	Metabolism and regulation	1.0	1.0000000000099571	0.0	34.0	205.0	12718.0
	R-OBR-1119349	S-methylmethionine cycle	Metabolism and regulation	1.0	1.0000000000183145	0.0	6.0	205.0	12746.0
	R-TAE-1119601	Trehalose degradation II	Metabolism and regulation	1.0	1.000000000005605	0.0	3.0	205.0	12749.0
	R-TAE-1119600	Valine biosynthesis	Metabolism and regulation	1.0	1.000000000001943	0.0	20.0	205.0	12732.0
	R-DRO-1119600	Valine biosynthesis	Metabolism and regulation	1.0	1.0000000000301241	0.0	19.0	205.0	12733.0
	R-CCN-8934108	Short day regulated expression of florigens	Growth and developmental processes	1.0	0.9999999999901736	0.0	1.0	205.0	12751.0
	R-HLH-1119424	Plastid glycolysis	Metabolism and regulation	1.0	1.000000000034636	0.0	11.0	205.0	12741.0
	R-DRO-1119602	Phytyl-PP biosynthesis	Metabolism and regulation	1.0	0.9999999999901736	0.0	1.0	205.0	12751.0
	R-HVU-1119304	Putrescine biosynthesis II	Metabolism and regulation	1.0	1.0000000000338043	0.0	2.0	205.0	12750.0
	R-LPE-3899351	Abscisic acid (ABA) mediated signaling	Metabolism and regulation	1.0	1.000000000005605	0.0	3.0	205.0	12749.0
	R-CCP-9626305	Regulatory network of nutrient accumulation	Growth and developmental processes	1.0	0.9999999999901736	0.0	1.0	205.0	12751.0
	R-CAN-6788019	Salicylic acid signaling	Metabolism and regulation	1.0	1.0000000000338043	0.0	2.0	205.0	12750.0
	R-OPU-9639136	Response to Aluminum stress	Responses to stimuli: abiotic stimuli and stresses	1.0	1.000000000005605	0.0	3.0	205.0	12749.0
	R-OLU-1119343	Spermidine biosynthesis	Metabolism and regulation	1.0	1.0000000000184603	0.0	9.0	205.0	12743.0
	R-CML-3899351	Abscisic acid (ABA) mediated signaling	Metabolism and regulation	1.0	1.0000000000338043	0.0	2.0	205.0	12750.0
	R-HLH-1119419	Lysine biosynthesis VI	Metabolism and regulation	1.0	1.000000000004977	0.0	10.0	205.0	12742.0
	R-HLH-1119443	Ammonia assimilation cycle	Metabolism and regulation	1.0	1.0000000000338043	0.0	2.0	205.0	12750.0
	R-OLU-1119311	Glycine biosynthesis I	Metabolism and regulation	1.0	0.9999999999901736	0.0	1.0	205.0	12751.0
	R-DRO-1119629	Thiamine biosynthesis	Metabolism and regulation	1.0	1.0000000000285416	0.0	7.0	205.0	12745.0
	R-DRO-1119625	Gibberellin biosynthesis I (non C-3, non C-13 hydroxylation)	Metabolism and regulation	1.0	0.9999999999901736	0.0	1.0	205.0	12751.0
	R-CLA-1119289	Arginine degradation	Metabolism and regulation	1.0	1.000000000008639	0.0	5.0	205.0	12747.0
	R-OBR-1119311	Glycine biosynthesis I	Metabolism and regulation	1.0	0.9999999999901736	0.0	1.0	205.0	12751.0
	R-CLA-1119287	Vitamin E biosynthesis	Metabolism and regulation	1.0	1.000000000008639	0.0	5.0	205.0	12747.0
	R-OBR-1119314	Cellulose biosynthesis	Metabolism and regulation	1.0	1.0000000000099571	0.0	34.0	205.0	12718.0
	R-EGR-9675815	Leading strand synthesis	Cellular processes	1.0	0.9999999999901736	0.0	1.0	205.0	12751.0
	R-OBR-1119317	Spermine biosynthesis	Metabolism and regulation	1.0	1.0000000000285416	0.0	7.0	205.0	12745.0
	R-CLA-1119281	Aspartate biosynthesis I	Metabolism and regulation	1.0	1.000000000005605	0.0	3.0	205.0	12749.0
	R-ACH-9675508	Root elongation	Growth and developmental processes	1.0	1.0000000000285416	0.0	7.0	205.0	12745.0
	R-OBR-1119318	Proline biosynthesis V (from arginine)	Metabolism and regulation	1.0	1.0000000000334388	0.0	8.0	205.0	12744.0
	R-DRO-1119610	Biotin biosynthesis II	Metabolism and regulation	1.0	1.0000000000184603	0.0	9.0	205.0	12743.0
	R-OLU-1119325	Sphingolipid metabolism	Metabolism and regulation	1.0	0.9999999999901736	0.0	1.0	205.0	12751.0
	R-GMA-9626305	Regulatory network of nutrient accumulation	Growth and developmental processes	1.0	1.0000000000338043	0.0	2.0	205.0	12750.0
	R-OLU-1119321	Glycerol degradation I	Metabolism and regulation	1.0	1.0000000000338043	0.0	2.0	205.0	12750.0
	R-SMO-9675824	DNA replication Initiation	Cellular processes	1.0	1.0000000000184603	0.0	9.0	205.0	12743.0
	R-HLH-1119430	Chorismate biosynthesis	Metabolism and regulation	1.0	1.0000000000334388	0.0	8.0	205.0	12744.0
	R-DRO-1119617	Folate polyglutamylation I	Metabolism and regulation	1.0	1.0000000000183145	0.0	6.0	205.0	12746.0
	R-STU-9025727	Iron uptake and transport in root vascular system	Metabolism and regulation	1.0	0.9999999999901736	0.0	1.0	205.0	12751.0
	R-CLA-1119297	Beta-alanine biosynthesis III	Metabolism and regulation	1.0	1.0000000000338043	0.0	2.0	205.0	12750.0
	R-OBR-1119304	Putrescine biosynthesis II	Metabolism and regulation	1.0	1.0000000000338043	0.0	2.0	205.0	12750.0
	R-CLA-1119291	Nitrate assimilation	Metabolism and regulation	1.0	1.0000000000089442	0.0	4.0	205.0	12748.0
	R-CLA-1119295	Homoserine biosynthesis	Metabolism and regulation	1.0	1.000000000034636	0.0	11.0	205.0	12741.0
	R-OLU-1119318	Proline biosynthesis V (from arginine)	Metabolism and regulation	1.0	1.0000000000089442	0.0	4.0	205.0	12748.0
	R-OLU-1119319	Alanine biosynthesis III	Metabolism and regulation	1.0	0.9999999999901736	0.0	1.0	205.0	12751.0
	R-OLU-1119378	Myo-inositol biosynthesis	Metabolism and regulation	1.0	0.09126974642792657	1.0	5.0	204.0	12747.0
	R-OLU-1119379	Flavin biosynthesis	Metabolism and regulation	1.0	0.9999999999901736	0.0	1.0	205.0	12751.0
	R-OPU-1119629	Thiamine biosynthesis	Metabolism and regulation	1.0	1.0000000000285416	0.0	7.0	205.0	12745.0
	R-OLO-3899351	Abscisic acid (ABA) mediated signaling	Metabolism and regulation	1.0	0.9999999999901736	0.0	1.0	205.0	12751.0
	R-PPA-1119458	Glutamate degradation	Metabolism and regulation	1.0	1.0000000000338043	0.0	2.0	205.0	12750.0
	R-OLU-1119370	Sterol biosynthesis	Metabolism and regulation	1.0	1.0000000000183145	0.0	6.0	205.0	12746.0
	R-PPA-1119456	Brassinosteroid biosynthesis II	Metabolism and regulation	1.0	1.0000000000089442	0.0	4.0	205.0	12748.0
	R-ECG-1119601	Trehalose degradation II	Metabolism and regulation	1.0	1.000000000005605	0.0	3.0	205.0	12749.0
	R-BDI-8986768	Anther and pollen development	Growth and developmental processes	1.0	1.0000000000089442	0.0	4.0	205.0	12748.0
	R-ECG-1119602	Phytyl-PP biosynthesis	Metabolism and regulation	1.0	0.9999999999901736	0.0	1.0	205.0	12751.0
	R-PPA-1119452	Galactose degradation II	Metabolism and regulation	1.0	0.9999999999901736	0.0	1.0	205.0	12751.0
	R-CRU-1119318	Proline biosynthesis V (from arginine)	Metabolism and regulation	1.0	1.0000000000334388	0.0	8.0	205.0	12744.0
	R-CRU-1119314	Cellulose biosynthesis	Metabolism and regulation	1.0	1.0000000000099571	0.0	34.0	205.0	12718.0
	R-SCR-1119281	Aspartate biosynthesis I	Metabolism and regulation	1.0	1.000000000005605	0.0	3.0	205.0	12749.0
	R-CCL-1119615	Mevalonate pathway	Metabolism and regulation	1.0	1.0000000000334388	0.0	8.0	205.0	12744.0
	R-CRU-1119317	Spermine biosynthesis	Metabolism and regulation	1.0	1.0000000000285416	0.0	7.0	205.0	12745.0
	R-ECG-1119600	Valine biosynthesis	Metabolism and regulation	1.0	1.0000000000301241	0.0	19.0	205.0	12733.0
	R-CCL-1119610	Biotin biosynthesis II	Metabolism and regulation	1.0	1.0000000000184603	0.0	9.0	205.0	12743.0
	R-QLO-8858053	Polar auxin transport	Metabolism and regulation	1.0	1.0000000000334388	0.0	8.0	205.0	12744.0
	R-OPU-1119631	Proline biosynthesis I	Metabolism and regulation	1.0	1.0000000000285416	0.0	7.0	205.0	12745.0
	R-CCL-1119617	Folate polyglutamylation I	Metabolism and regulation	1.0	1.0000000000183145	0.0	6.0	205.0	12746.0
	R-ECG-9639136	Response to Aluminum stress	Responses to stimuli: abiotic stimuli and stresses	1.0	1.000000000005605	0.0	3.0	205.0	12749.0
	R-SCR-1119289	Arginine degradation	Metabolism and regulation	1.0	1.000000000008639	0.0	5.0	205.0	12747.0
	R-SPC-1119502	Allantoin degradation	Metabolism and regulation	1.0	0.9999999999901736	0.0	1.0	205.0	12751.0
	R-ECG-1119615	Mevalonate pathway	Metabolism and regulation	1.0	1.0000000000334388	0.0	8.0	205.0	12744.0
	R-PPA-1119465	Sucrose biosynthesis	Metabolism and regulation	1.0	0.9999999999989537	0.0	13.0	205.0	12739.0
	R-OGU-1119378	Myo-inositol biosynthesis	Metabolism and regulation	1.0	0.09126974642792657	1.0	5.0	204.0	12747.0
	R-PPA-1119464	Methylerythritol phosphate pathway	Metabolism and regulation	1.0	1.000000000008639	0.0	5.0	205.0	12747.0
	R-HAN-9675508	Root elongation	Growth and developmental processes	1.0	0.9999999999901736	0.0	1.0	205.0	12751.0
	R-OGU-1119379	Flavin biosynthesis	Metabolism and regulation	1.0	1.0000000000183145	0.0	6.0	205.0	12746.0
	R-ECG-1119617	Folate polyglutamylation I	Metabolism and regulation	1.0	1.0000000000183145	0.0	6.0	205.0	12746.0
	R-CRU-1119325	Sphingolipid metabolism	Metabolism and regulation	1.0	0.9999999999901736	0.0	1.0	205.0	12751.0
	R-SPC-1119509	Histidine biosynthesis I	Metabolism and regulation	1.0	1.0000000000301241	0.0	19.0	205.0	12733.0
	R-SCR-1119291	Nitrate assimilation	Metabolism and regulation	1.0	1.0000000000089442	0.0	4.0	205.0	12748.0
	R-CCL-1119602	Phytyl-PP biosynthesis	Metabolism and regulation	1.0	0.9999999999901736	0.0	1.0	205.0	12751.0
	R-ECG-1119610	Biotin biosynthesis II	Metabolism and regulation	1.0	1.0000000000184603	0.0	9.0	205.0	12743.0
	R-CRU-1119321	Glycerol degradation I	Metabolism and regulation	1.0	1.0000000000338043	0.0	2.0	205.0	12750.0
	R-CCL-1119601	Trehalose degradation II	Metabolism and regulation	1.0	1.000000000005605	0.0	3.0	205.0	12749.0
	R-CCL-1119600	Valine biosynthesis	Metabolism and regulation	1.0	1.0000000000301241	0.0	19.0	205.0	12733.0
	R-CRU-1119322	Leucodelphinidin biosynthesis	Metabolism and regulation	1.0	0.9999999999901736	0.0	1.0	205.0	12751.0
	R-CCL-1119609	Phaseic acid biosynthesis	Metabolism and regulation	1.0	0.9999999999901736	0.0	1.0	205.0	12751.0
	R-SSP-5367729	Strigolactone biosynthesis	Metabolism and regulation	1.0	0.9999999999901736	0.0	1.0	205.0	12751.0
	R-MAC-1119609	Phaseic acid biosynthesis	Metabolism and regulation	1.0	0.9999999999901736	0.0	1.0	205.0	12751.0
	R-OLU-1119353	Linear furanocoumarin biosynthesis	Metabolism and regulation	1.0	0.9999999999901736	0.0	1.0	205.0	12751.0
	R-OLU-1119354	Asparagine biosynthesis III	Metabolism and regulation	1.0	0.9999999999901736	0.0	1.0	205.0	12751.0
	R-ECG-1119625	Gibberellin biosynthesis I (non C-3, non C-13 hydroxylation)	Metabolism and regulation	1.0	0.9999999999901736	0.0	1.0	205.0	12751.0
	R-PPA-1119479	Valine degradation	Metabolism and regulation	1.0	0.9999999999989537	0.0	13.0	205.0	12739.0
	R-PPA-1119477	Starch biosynthesis	Metabolism and regulation	1.0	1.0000000000255267	0.0	16.0	205.0	12736.0
	R-OGU-1119367	Polyisoprenoid biosynthesis	Metabolism and regulation	1.0	1.000000000001943	0.0	20.0	205.0	12732.0
	R-ECG-1119629	Thiamine biosynthesis	Metabolism and regulation	1.0	1.0000000000285416	0.0	7.0	205.0	12745.0
	R-MAC-1119602	Phytyl-PP biosynthesis	Metabolism and regulation	1.0	0.9999999999901736	0.0	1.0	205.0	12751.0
	R-SCR-1119295	Homoserine biosynthesis	Metabolism and regulation	1.0	1.000000000034636	0.0	11.0	205.0	12741.0
	R-MAC-1119601	Trehalose degradation II	Metabolism and regulation	1.0	1.000000000005605	0.0	3.0	205.0	12749.0
	R-MAC-1119600	Valine biosynthesis	Metabolism and regulation	1.0	1.0000000000301241	0.0	19.0	205.0	12733.0
	R-SCR-1119297	Beta-alanine biosynthesis III	Metabolism and regulation	1.0	1.0000000000338043	0.0	2.0	205.0	12750.0
	R-OGU-1119374	Abscisic acid biosynthesis	Metabolism and regulation	1.0	0.9999999999901736	0.0	1.0	205.0	12751.0
	R-OGU-1119370	Sterol biosynthesis	Metabolism and regulation	1.0	1.0000000000183145	0.0	6.0	205.0	12746.0
	R-TCA-9645850	Activation of pre-replication complex	Cellular processes	1.0	1.000000000008639	0.0	5.0	205.0	12747.0
	R-CCL-1119631	Proline biosynthesis I	Metabolism and regulation	1.0	1.0000000000285416	0.0	7.0	205.0	12745.0
	R-DEX-3899351	Abscisic acid (ABA) mediated signaling	Metabolism and regulation	1.0	0.9999999999901736	0.0	1.0	205.0	12751.0
	R-OLU-1119367	Polyisoprenoid biosynthesis	Metabolism and regulation	1.0	1.000000000001943	0.0	20.0	205.0	12732.0
	R-MAC-1119617	Folate polyglutamylation I	Metabolism and regulation	1.0	1.0000000000183145	0.0	6.0	205.0	12746.0
	R-MAC-1119615	Mevalonate pathway	Metabolism and regulation	1.0	1.0000000000184603	0.0	9.0	205.0	12743.0
	R-LPR-9639136	Response to Aluminum stress	Responses to stimuli: abiotic stimuli and stresses	1.0	1.000000000005605	0.0	3.0	205.0	12749.0
	R-CRU-1119308	Momilactone biosynthesis	Metabolism and regulation	1.0	1.000000000005605	0.0	3.0	205.0	12749.0
	R-PPA-1119486	IAA biosynthesis I	Metabolism and regulation	1.0	0.9999999999901736	0.0	1.0	205.0	12751.0
	R-PPA-1119484	Folate polyglutamylation II	Metabolism and regulation	1.0	1.0000000000285416	0.0	7.0	205.0	12745.0
	R-MAC-1119610	Biotin biosynthesis II	Metabolism and regulation	1.0	1.0000000000184603	0.0	9.0	205.0	12743.0
	R-CSC-5679411	Gibberellin signaling	Metabolism and regulation	1.0	1.000000000008639	0.0	5.0	205.0	12747.0
	R-ACH-9640887	G1/S transition	Cellular processes	1.0	1.0000000000183145	0.0	6.0	205.0	12746.0
	R-CRU-1119304	Putrescine biosynthesis II	Metabolism and regulation	1.0	1.0000000000338043	0.0	2.0	205.0	12750.0
	R-MES-9608575	Reproductive meristem phase change	Growth and developmental processes	1.0	1.0000000000338043	0.0	2.0	205.0	12750.0
	R-CCL-1119625	Gibberellin biosynthesis I (non C-3, non C-13 hydroxylation)	Metabolism and regulation	1.0	1.0000000000338043	0.0	2.0	205.0	12750.0
	R-BDI-5632095	Brassinosteroid signaling	Metabolism and regulation	1.0	1.0000000000133262	0.0	32.0	205.0	12720.0
	R-CCN-9826782	Regulation of seed germination and coleoptile growth under submergence and normal gravity environment	Responses to stimuli: abiotic stimuli and stresses	1.0	1.0000000000183145	0.0	6.0	205.0	12746.0
	R-ECG-1119631	Proline biosynthesis I	Metabolism and regulation	1.0	1.0000000000285416	0.0	7.0	205.0	12745.0
	R-CCL-1119620	GDP-L-fucose biosynthesis I (from GDP-D-mannose)	Metabolism and regulation	1.0	1.000000000005605	0.0	3.0	205.0	12749.0
	R-ACH-9640882	Assembly of pre-replication complex	Cellular processes	1.0	1.000000000008639	0.0	5.0	205.0	12747.0
	R-CCL-1119629	Thiamine biosynthesis	Metabolism and regulation	1.0	1.0000000000285416	0.0	7.0	205.0	12745.0
	R-FCR-1119370	Sterol biosynthesis	Metabolism and regulation	1.0	1.000000000008639	0.0	5.0	205.0	12747.0
	R-FCR-1119374	Abscisic acid biosynthesis	Metabolism and regulation	1.0	0.9999999999901736	0.0	1.0	205.0	12751.0
	R-ACO-9675885	Lagging strand synthesis	Cellular processes	1.0	0.9999999999901736	0.0	1.0	205.0	12751.0
	R-SPC-1119535	Glutamate biosynthesis IV	Metabolism and regulation	1.0	1.0000000000089442	0.0	4.0	205.0	12748.0
	R-OGU-1119349	S-methylmethionine cycle	Metabolism and regulation	1.0	1.000000000008639	0.0	5.0	205.0	12747.0
	R-FCR-1119378	Myo-inositol biosynthesis	Metabolism and regulation	1.0	0.09126974642792657	1.0	5.0	204.0	12747.0
	R-FCR-1119379	Flavin biosynthesis	Metabolism and regulation	1.0	1.0000000000183145	0.0	6.0	205.0	12746.0
	R-PPA-1119498	Phylloquinone biosynthesis	Metabolism and regulation	1.0	1.0000000000338043	0.0	2.0	205.0	12750.0
	R-BNA-8986768	Anther and pollen development	Growth and developmental processes	1.0	1.000000000005605	0.0	3.0	205.0	12749.0
	R-PPA-1119496	Pantothenate biosynthesis I	Metabolism and regulation	1.0	1.0000000000184603	0.0	9.0	205.0	12743.0
	R-OGU-1119344	Hydroxycinnamic acid serotonin amides biosynthesis	Metabolism and regulation	1.0	0.9999999999901736	0.0	1.0	205.0	12751.0
	R-SPC-1119533	TCA cycle (plant)	Metabolism and regulation	1.0	0.5501885643736738	1.0	49.0	204.0	12703.0
	R-PPA-1119494	Tryptophan biosynthesis	Metabolism and regulation	1.0	1.0000000000102642	0.0	26.0	205.0	12726.0
	R-ZMA-5655101	Xyloglucan biosynthesis	Metabolism and regulation	1.0	1.000000000005605	0.0	3.0	205.0	12749.0
	R-PPA-1119495	Citrulline biosynthesis	Metabolism and regulation	1.0	0.9999999999901736	0.0	1.0	205.0	12751.0
	R-OBR-1119378	Myo-inositol biosynthesis	Metabolism and regulation	1.0	0.09126974642792657	1.0	5.0	204.0	12747.0
	R-OBR-1119379	Flavin biosynthesis	Metabolism and regulation	1.0	1.0000000000183145	0.0	6.0	205.0	12746.0
	R-DRO-9639136	Response to Aluminum stress	Responses to stimuli: abiotic stimuli and stresses	1.0	1.0000000000338043	0.0	2.0	205.0	12750.0
	R-PAV-5367729	Strigolactone biosynthesis	Metabolism and regulation	1.0	0.9999999999901736	0.0	1.0	205.0	12751.0
	R-TCA-9618218	Arsenic uptake and detoxification	Responses to stimuli: abiotic stimuli and stresses	1.0	0.046721234457817444	1.0	2.0	204.0	12750.0
	R-HLH-1119494	Tryptophan biosynthesis	Metabolism and regulation	1.0	1.0000000000136324	0.0	24.0	205.0	12728.0
	R-SPC-1119540	Leucine biosynthesis	Metabolism and regulation	1.0	1.000000000022241	0.0	22.0	205.0	12730.0
	R-HLH-1119496	Pantothenate biosynthesis I	Metabolism and regulation	1.0	1.000000000005605	0.0	3.0	205.0	12749.0
	R-FCR-1119367	Polyisoprenoid biosynthesis	Metabolism and regulation	1.0	1.000000000001943	0.0	20.0	205.0	12732.0
	R-OBR-1119370	Sterol biosynthesis	Metabolism and regulation	1.0	1.0000000000183145	0.0	6.0	205.0	12746.0
	R-OGU-1119334	Ethylene biosynthesis from methionine	Metabolism and regulation	1.0	0.9999999999901736	0.0	1.0	205.0	12751.0
	R-SPC-1119544	Pantothenate biosynthesis II	Metabolism and regulation	1.0	1.0000000000184603	0.0	9.0	205.0	12743.0
	R-OBR-1119374	Abscisic acid biosynthesis	Metabolism and regulation	1.0	1.0000000000338043	0.0	2.0	205.0	12750.0
	R-OGU-1119341	Galactosylcyclitol biosynthesis	Metabolism and regulation	1.0	1.000000000013709	0.0	12.0	205.0	12740.0
	R-HVU-1119378	Myo-inositol biosynthesis	Metabolism and regulation	1.0	0.09126974642792657	1.0	5.0	204.0	12747.0
	R-OGU-1119343	Spermidine biosynthesis	Metabolism and regulation	1.0	1.0000000000190652	0.0	17.0	205.0	12735.0
	R-OBR-1119367	Polyisoprenoid biosynthesis	Metabolism and regulation	1.0	1.000000000001943	0.0	20.0	205.0	12732.0
	R-CRU-1119367	Polyisoprenoid biosynthesis	Metabolism and regulation	1.0	1.000000000001943	0.0	20.0	205.0	12732.0
	R-CCD-5655101	Xyloglucan biosynthesis	Metabolism and regulation	1.0	1.000000000008639	0.0	5.0	205.0	12747.0
	R-OPU-1119600	Valine biosynthesis	Metabolism and regulation	1.0	1.0000000000301241	0.0	19.0	205.0	12733.0
	R-HVU-1119370	Sterol biosynthesis	Metabolism and regulation	1.0	1.000000000008639	0.0	5.0	205.0	12747.0
	R-OPU-1119601	Trehalose degradation II	Metabolism and regulation	1.0	1.000000000005605	0.0	3.0	205.0	12749.0
	R-HVU-1119374	Abscisic acid biosynthesis	Metabolism and regulation	1.0	0.9999999999901736	0.0	1.0	205.0	12751.0
	R-OPU-1119602	Phytyl-PP biosynthesis	Metabolism and regulation	1.0	0.9999999999901736	0.0	1.0	205.0	12751.0
	R-AOF-9639136	Response to Aluminum stress	Responses to stimuli: abiotic stimuli and stresses	1.0	1.0000000000338043	0.0	2.0	205.0	12750.0
	R-ACH-9639861	Development of root hair	Growth and developmental processes	1.0	1.0000000000285416	0.0	7.0	205.0	12745.0
	R-OGU-1119325	Sphingolipid metabolism	Metabolism and regulation	1.0	0.9999999999901736	0.0	1.0	205.0	12751.0
	R-HVU-1119367	Polyisoprenoid biosynthesis	Metabolism and regulation	1.0	1.000000000001943	0.0	20.0	205.0	12732.0
	R-CRU-1119337	Proline degradation	Metabolism and regulation	1.0	0.9999999999901736	0.0	1.0	205.0	12751.0
	R-OGU-1119332	Jasmonic acid biosynthesis	Metabolism and regulation	1.0	1.0000000000338043	0.0	2.0	205.0	12750.0
	R-SCR-1119260	Cardiolipin biosynthesis	Metabolism and regulation	1.0	1.000000000008639	0.0	5.0	205.0	12747.0
	R-CRU-1119332	Jasmonic acid biosynthesis	Metabolism and regulation	1.0	1.0000000000338043	0.0	2.0	205.0	12750.0
	R-CRU-1119334	Ethylene biosynthesis from methionine	Metabolism and regulation	1.0	1.0000000000338043	0.0	2.0	205.0	12750.0
	R-OPU-1119610	Biotin biosynthesis II	Metabolism and regulation	1.0	1.0000000000184603	0.0	9.0	205.0	12743.0
	R-NCO-5608118	Auxin signalling	Metabolism and regulation	1.0	0.9999999999901736	0.0	1.0	205.0	12751.0
	R-OPU-1119615	Mevalonate pathway	Metabolism and regulation	1.0	1.0000000000334388	0.0	8.0	205.0	12744.0
	R-BOL-9609573	Tricin biosynthesis	Metabolism and regulation	1.0	0.9999999999901736	0.0	1.0	205.0	12751.0
	R-OPU-1119617	Folate polyglutamylation I	Metabolism and regulation	1.0	1.0000000000334388	0.0	8.0	205.0	12744.0
	R-FCR-1119341	Galactosylcyclitol biosynthesis	Metabolism and regulation	1.0	1.000000000013709	0.0	12.0	205.0	12740.0
	R-FCR-1119343	Spermidine biosynthesis	Metabolism and regulation	1.0	1.0000000000190652	0.0	17.0	205.0	12735.0
	R-FCR-1119344	Hydroxycinnamic acid serotonin amides biosynthesis	Metabolism and regulation	1.0	0.9999999999901736	0.0	1.0	205.0	12751.0
	R-SPC-1119523	Tetrahydrofolate biosynthesis II	Metabolism and regulation	1.0	1.000000000008639	0.0	5.0	205.0	12747.0
	R-OGU-1119318	Proline biosynthesis V (from arginine)	Metabolism and regulation	1.0	1.0000000000089442	0.0	4.0	205.0	12748.0
	R-OGU-1119317	Spermine biosynthesis	Metabolism and regulation	1.0	1.0000000000285416	0.0	7.0	205.0	12745.0
	R-SCR-1119263	Arginine biosynthesis	Metabolism and regulation	1.0	1.0000000000089442	0.0	4.0	205.0	12748.0
	R-SCR-1119262	Threonine biosynthesis from homoserine	Metabolism and regulation	1.0	1.000000000008639	0.0	5.0	205.0	12747.0
	R-FCR-1119349	S-methylmethionine cycle	Metabolism and regulation	1.0	1.000000000008639	0.0	5.0	205.0	12747.0
	R-OGU-1119314	Cellulose biosynthesis	Metabolism and regulation	1.0	1.0000000000099571	0.0	34.0	205.0	12718.0
	R-SCR-1119265	Tetrahydrofolate biosynthesis I	Metabolism and regulation	1.0	1.000000000034636	0.0	11.0	205.0	12741.0
	R-OGU-1119321	Glycerol degradation I	Metabolism and regulation	1.0	1.0000000000338043	0.0	2.0	205.0	12750.0
	R-CRU-1119349	S-methylmethionine cycle	Metabolism and regulation	1.0	1.000000000008639	0.0	5.0	205.0	12747.0
	R-CRU-1119343	Spermidine biosynthesis	Metabolism and regulation	1.0	1.0000000000190652	0.0	17.0	205.0	12735.0
	R-OPU-8879007	Response to cold temperature	Responses to stimuli: abiotic stimuli and stresses	1.0	0.9999999999901736	0.0	1.0	205.0	12751.0
	R-CRU-1119344	Hydroxycinnamic acid serotonin amides biosynthesis	Metabolism and regulation	1.0	1.0000000000089442	0.0	4.0	205.0	12748.0
	R-GRA-9626305	Regulatory network of nutrient accumulation	Growth and developmental processes	1.0	1.0000000000338043	0.0	2.0	205.0	12750.0
	R-ITR-5367729	Strigolactone biosynthesis	Metabolism and regulation	1.0	0.9999999999901736	0.0	1.0	205.0	12751.0
	R-CRU-1119341	Galactosylcyclitol biosynthesis	Metabolism and regulation	1.0	1.000000000013709	0.0	12.0	205.0	12740.0
	R-MAC-9030557	Lateral root initiation	Growth and developmental processes	1.0	1.0000000000338043	0.0	2.0	205.0	12750.0
	R-CRU-1119342	Gamma-glutamyl cycle	Metabolism and regulation	1.0	0.9999999999901736	0.0	1.0	205.0	12751.0
	R-OPU-1119625	Gibberellin biosynthesis I (non C-3, non C-13 hydroxylation)	Metabolism and regulation	1.0	0.9999999999901736	0.0	1.0	205.0	12751.0
	R-SPC-1119570	Cytosolic glycolysis	Metabolism and regulation	1.0	0.5780952383674844	1.0	53.0	204.0	12699.0
	R-NAT-8858053	Polar auxin transport	Metabolism and regulation	1.0	1.0000000000184603	0.0	9.0	205.0	12743.0
	R-MAC-1119540	Leucine biosynthesis	Metabolism and regulation	1.0	1.000000000022241	0.0	22.0	205.0	12730.0
	R-OEU-8858053	Polar auxin transport	Metabolism and regulation	1.0	1.0000000000334388	0.0	8.0	205.0	12744.0
	R-MAC-1119544	Pantothenate biosynthesis II	Metabolism and regulation	1.0	1.0000000000184603	0.0	9.0	205.0	12743.0
	R-CQI-5655101	Xyloglucan biosynthesis	Metabolism and regulation	1.0	0.23760151333832932	1.0	16.0	204.0	12736.0
	R-TUR-3899351	Abscisic acid (ABA) mediated signaling	Metabolism and regulation	1.0	0.9999999999901736	0.0	1.0	205.0	12751.0
	R-MTR-5367729	Strigolactone biosynthesis	Metabolism and regulation	1.0	0.9999999999901736	0.0	1.0	205.0	12751.0
	R-OME-5608118	Auxin signalling	Metabolism and regulation	1.0	0.9999999999901736	0.0	1.0	205.0	12751.0
	R-PPA-1119509	Histidine biosynthesis I	Metabolism and regulation	1.0	1.0000000000120846	0.0	21.0	205.0	12731.0
	R-PPA-1119502	Allantoin degradation	Metabolism and regulation	1.0	1.0000000000183145	0.0	6.0	205.0	12746.0
	R-PPA-1119501	S-adenosyl-L-methionine cycle	Metabolism and regulation	1.0	1.0000000000490288	0.0	15.0	205.0	12737.0
	R-PVU-1119402	Phospholipid biosynthesis I	Metabolism and regulation	1.0	1.0000000000334388	0.0	8.0	205.0	12744.0
	R-ACO-9675824	DNA replication Initiation	Cellular processes	1.0	1.0000000000184603	0.0	9.0	205.0	12743.0
	R-PPA-1119519	Calvin cycle	Metabolism and regulation	1.0	1.000000000005605	0.0	3.0	205.0	12749.0
	R-SPC-1119551	Putrescine biosynthesis III	Metabolism and regulation	1.0	1.0000000000338043	0.0	2.0	205.0	12750.0
	R-PVU-1119419	Lysine biosynthesis VI	Metabolism and regulation	1.0	1.0000000000490288	0.0	15.0	205.0	12737.0
	R-PPA-1119516	Trehalose biosynthesis I	Metabolism and regulation	1.0	1.000000000013709	0.0	12.0	205.0	12740.0
	R-CRE-9638808	Response to salinity	Responses to stimuli: abiotic stimuli and stresses	1.0	0.9999999999901736	0.0	1.0	205.0	12751.0
	R-MAC-1119568	Pantothenate biosynthesis III	Metabolism and regulation	1.0	1.000000000008639	0.0	5.0	205.0	12747.0
	R-PVU-1119410	Ascorbate biosynthesis	Metabolism and regulation	1.0	1.0000000000089442	0.0	4.0	205.0	12748.0
	R-MAC-1119567	Beta-alanine biosynthesis I	Metabolism and regulation	1.0	0.9999999999901736	0.0	1.0	205.0	12751.0
	R-TCA-5654828	Strigolactone signaling	Metabolism and regulation	1.0	1.000000000005605	0.0	3.0	205.0	12749.0
	R-SPC-1119568	Pantothenate biosynthesis III	Metabolism and regulation	1.0	1.000000000008639	0.0	5.0	205.0	12747.0
	R-PPA-1119523	Tetrahydrofolate biosynthesis II	Metabolism and regulation	1.0	1.000000000013709	0.0	12.0	205.0	12740.0
	R-PVU-1119424	Plastid glycolysis	Metabolism and regulation	1.0	1.0000000000135123	0.0	29.0	205.0	12723.0
	R-MAC-1119574	UDP-L-arabinose biosynthesis and transport	Metabolism and regulation	1.0	0.9999999999901736	0.0	1.0	205.0	12751.0
	R-DEX-9675824	DNA replication Initiation	Cellular processes	1.0	1.0000000000184603	0.0	9.0	205.0	12743.0
	R-MAC-1119570	Cytosolic glycolysis	Metabolism and regulation	1.0	0.6405518797253755	1.0	63.0	204.0	12689.0
	R-ZJA-9610720	Oryzalide A biosynthesis	Metabolism and regulation	1.0	1.000000000005605	0.0	3.0	205.0	12749.0
	R-CCN-9611432	Recognition of fungal and bacterial pathogens and immunity response	Responses to stimuli: biotic stimuli and stresses	1.0	1.000000000005605	0.0	3.0	205.0	12749.0
	R-PPA-1119539	Ornithine biosynthesis	Metabolism and regulation	1.0	1.0000000000334388	0.0	8.0	205.0	12744.0
	R-MAC-1119509	Histidine biosynthesis I	Metabolism and regulation	1.0	0.9999999999989537	0.0	13.0	205.0	12739.0
	R-PPA-1119533	TCA cycle (plant)	Metabolism and regulation	1.0	0.7128325059563387	1.0	77.0	204.0	12675.0
	R-PPA-1119534	Pyridoxal 5'-phosphate salvage pathway	Metabolism and regulation	1.0	1.000000000005605	0.0	3.0	205.0	12749.0
	R-CRE-9675815	Leading strand synthesis	Cellular processes	1.0	1.000000000005605	0.0	3.0	205.0	12749.0
	R-MAC-1119502	Allantoin degradation	Metabolism and regulation	1.0	1.000000000005605	0.0	3.0	205.0	12749.0
	R-MAC-1119501	S-adenosyl-L-methionine cycle	Metabolism and regulation	1.0	1.0000000000490288	0.0	15.0	205.0	12737.0
	R-PVU-1119430	Chorismate biosynthesis	Metabolism and regulation	1.0	0.35016300580283405	1.0	26.0	204.0	12726.0
	R-EGR-3899368	ABA biosynthesis and mediated signaling	Metabolism and regulation	1.0	0.9999999999901736	0.0	1.0	205.0	12751.0
	R-PSA-3899351	Abscisic acid (ABA) mediated signaling	Metabolism and regulation	1.0	0.9999999999901736	0.0	1.0	205.0	12751.0
	R-MAC-1119516	Trehalose biosynthesis I	Metabolism and regulation	1.0	0.9999999999988853	0.0	30.0	205.0	12722.0
	R-SIN-9030680	Crown root development	Growth and developmental processes	1.0	1.000000000008639	0.0	5.0	205.0	12747.0
	R-PVU-1119449	Carotenoid biosynthesis	Metabolism and regulation	1.0	0.9999999999901736	0.0	1.0	205.0	12751.0
	R-PPA-1119544	Pantothenate biosynthesis II	Metabolism and regulation	1.0	1.0000000000184603	0.0	9.0	205.0	12743.0
	R-PPA-1119540	Leucine biosynthesis	Metabolism and regulation	1.0	1.0000000000225888	0.0	23.0	205.0	12729.0
	R-PVU-1119443	Ammonia assimilation cycle	Metabolism and regulation	1.0	1.0000000000338043	0.0	2.0	205.0	12750.0
	R-MAC-1119513	Pinobanksin biosynthesis	Metabolism and regulation	1.0	0.9999999999901736	0.0	1.0	205.0	12751.0
	R-EGR-3899351	Abscisic acid (ABA) mediated signaling	Metabolism and regulation	1.0	0.9999999999901736	0.0	1.0	205.0	12751.0
	R-AHA-9611432	Recognition of fungal and bacterial pathogens and immunity response	Responses to stimuli: biotic stimuli and stresses	1.0	1.0000000000334388	0.0	8.0	205.0	12744.0
	R-SPC-1119594	Pyridoxal 5'-phosphate biosynthesis	Metabolism and regulation	1.0	1.000000000005605	0.0	3.0	205.0	12749.0
	R-PPA-1119559	Cholesterol biosynthesis I	Metabolism and regulation	1.0	0.9999999999901736	0.0	1.0	205.0	12751.0
	R-PPA-1119553	Asparagine biosynthesis	Metabolism and regulation	1.0	0.9999999999901736	0.0	1.0	205.0	12751.0
	R-PVU-1119456	Brassinosteroid biosynthesis II	Metabolism and regulation	1.0	1.000000000005605	0.0	3.0	205.0	12749.0
[truncated: 10,731 more rows]
